# Supplementary material for: Muscle-driven spinal cord histological and transcriptomic alterations in a myotonic dystrophy mouse model: insights into neuropathy
Source: Brain Commun. 2025 Aug 25;7(5):fcaf313. doi: 10.1093/braincomms/fcaf313 (PMC12409276; doi:10.1093/braincomms/fcaf313)
Supplement: fcaf313_Supplementary_Data [file fcaf313_supplementary_data.zip]

Archive with 5 entries (5 files):
- Supplementary Table1.xlsx
- Supplementary Table2.xlsx
- Supplementary Table3.xlsx
- Supplementary_Figures.docx
- Supplementary_material_Code.Rmd
