# Supplementary material for: Muscle-driven spinal cord histological and transcriptomic alterations in a myotonic dystrophy mouse model: insights into neuropathy
Source: Brain Commun. 2025 Aug 25;7(5):fcaf313. doi: 10.1093/braincomms/fcaf313 (PMC12409276; doi:10.1093/braincomms/fcaf313)
Supplement: fcaf313_Supplementary_Data [file fcaf313_supplementary_data.zip › Supplementary Table1.xlsx]

## Sheet: cellratio_state
Supplementary Table 1. Relative proportion of cell types inferred using the deconvolution algorithm.
	Mature Oligodendrocytes	Myelinating Oligodendrocytes	ME Neurons	VI Neurons	DE Neurons	DI Neurons	MI Neurons	VE Neurons	Motoneurons	CSF-c Neurons	Endothlial	Oligodendrocyte Precursors and Progenitors	Leptomeninges	Ependymal	Astrocytes	Pericytes	Microglia/Hematopoietic
DM_035_1	2.14708e-05	0.354933	0.000138674	0.242457	2.70143e-06	0.000131983	6.82869e-06	8.3567e-07	4.70385e-06	7.68784e-06	0.169398	0.00398254	0.0173228	0.0255174	0.130056	0.0140459	0.0419716
DM_035_2	0.0294818	0.437186	2.22385e-06	0.109048	7.08732e-07	1.04361e-06	1.16843e-06	7.60754e-07	0.000411784	1.00642e-05	0.165673	0.007006	0.00939211	0.0230277	0.156983	0.0144222	0.0473528
DM_035_3	2.86799e-05	0.378739	0.00306918	0.187623	0.00127377	0.00448608	5.32879e-06	7.76093e-07	4.95155e-06	9.61677e-05	0.165403	0.003732	0.0226847	0.0278914	0.144596	0.0154299	0.0449359
DM_035_4	0.0118431	0.365944	0.000119487	0.197141	4.68241e-06	3.67256e-05	3.06199e-06	7.84464e-07	6.22487e-05	0.000281662	0.176156	0.00614075	0.0354115	0.0246121	0.121338	0.0138145	0.0470902
DM_165_1	1.15098e-05	0.261832	2.03343e-05	0.327559	1.45246e-06	1.32538e-05	5.85405e-06	4.25482e-07	0.00596777	0.000962322	0.180797	0.000226672	0.00957408	0.039558	0.11729	0.0122577	0.0439227
DM_165_2	5.37475e-05	0.275955	0.000304018	0.319119	1.58985e-05	0.000372009	7.83448e-06	9.62443e-07	0.000329766	0.00187994	0.173807	0.000381636	0.0135422	0.0389429	0.117177	0.0139098	0.0442009
DM_165_3	0.000124544	0.284542	0.000379616	0.306532	8.51752e-05	0.000562669	7.52214e-06	7.16486e-07	0.000887757	0.00202718	0.173557	0.000746236	0.00954894	0.0382399	0.122409	0.0129098	0.0474395
DM_165_4	0.000360185	0.283162	0.000101369	0.303013	1.17077e-05	7.19187e-05	5.50409e-06	9.3344e-07	0.00274477	0.00143733	0.174766	0.000495843	0.0204728	0.037327	0.118221	0.0135299	0.0442797
DM_456_1	5.00174e-06	0.251867	1.93065e-06	0.351323	1.87173e-06	6.78129e-06	3.97689e-06	6.15213e-07	0.0063568	0.000633895	0.172202	7.69487e-05	0.00500065	0.0389633	0.116675	0.012056	0.0448258
DM_456_2	2.26955e-06	0.246648	0.000295517	0.340462	2.96097e-05	0.000384182	7.55177e-06	7.20679e-07	0.00286055	0.00186652	0.178074	0.000181586	0.0158993	0.039072	0.109549	0.0139038	0.0507635
DM_456_3	1.22193e-06	0.254836	4.36206e-05	0.333808	2.07817e-06	2.87251e-05	3.41928e-06	7.22617e-07	0.00191857	0.000598744	0.178117	6.98162e-05	0.00675645	0.0400483	0.119797	0.0128115	0.0511586
DM_456_4	2.78964e-06	0.233303	0.00734298	0.300056	0.00112572	0.00499711	5.12039e-05	4.0917e-07	2.64083e-06	0.00189937	0.194921	0.000226936	0.0219663	0.0462942	0.118952	0.0151892	0.0536688
WT_035_1	0.0183326	0.398794	2.27138e-06	0.176761	1.51201e-06	1.55818e-06	2.44461e-06	4.88548e-07	0.00265432	1.70138e-06	0.166194	0.00579626	0.012009	0.0214559	0.136782	0.0124903	0.0487216
WT_035_2	0.000769351	0.385626	7.46317e-07	0.223543	1.05036e-06	1.39114e-06	2.17534e-06	5.80229e-07	0.00306798	1.34407e-06	0.166096	0.00459692	0.00682832	0.0204414	0.132168	0.0131368	0.0437189
WT_035_3	4.38642e-05	0.369471	1.19215e-05	0.198703	1.77004e-06	1.64608e-05	3.55972e-06	5.7151e-07	3.51976e-06	8.26424e-06	0.174742	0.00442657	0.0257727	0.0246572	0.136952	0.0143174	0.0508679
WT_035_4	0.00258651	0.388037	8.84152e-05	0.220522	3.61165e-06	4.8685e-05	8.62116e-06	3.37279e-07	7.94035e-06	0.000225511	0.168286	0.00516676	0.00969224	0.0248566	0.123128	0.011137	0.0462046
WT_165_1	4.64492e-06	0.253088	0.0016215	0.323897	3.57727e-05	0.000655193	7.27696e-06	6.45352e-07	0.00103885	0.00163779	0.180654	0.000155646	0.00960441	0.0392842	0.114886	0.0137573	0.0596718
WT_165_2	2.35089e-06	0.263846	2.86049e-05	0.315961	1.74045e-06	5.17569e-05	1.84859e-06	6.99927e-07	0.00145917	0.00162189	0.181792	0.000134472	0.0141997	0.0372099	0.113284	0.0140433	0.0563613
WT_165_3	3.65852e-06	0.271917	0.00608843	0.278524	0.000518329	0.00262762	3.1736e-05	8.60479e-07	3.11101e-06	0.00159669	0.185877	0.000250324	0.00930738	0.0377057	0.126159	0.0135212	0.0658679
WT_165_4	2.13845e-05	0.272887	0.000834619	0.287559	3.10554e-05	0.000350632	6.73344e-06	4.88124e-07	0.000127458	0.000903288	0.177813	0.000302087	0.013218	0.0357766	0.132235	0.0131464	0.0647869
WT_456_1	1.04347e-05	0.25147	0.00020099	0.291464	2.62289e-06	0.000106778	5.34628e-06	4.31174e-07	0.00347991	0.00111876	0.190798	1.10537e-05	0.0141473	0.0392189	0.12236	0.0125916	0.0730131
WT_456_2	1.1947e-05	0.250559	0.0010772	0.285509	8.54318e-06	0.000360056	5.34739e-06	1.07229e-06	0.00311301	0.00103005	0.193142	1.32712e-05	0.00786872	0.0409981	0.121506	0.011682	0.083115
WT_456_3	8.86992e-06	0.248936	0.00208944	0.25636	2.5901e-05	0.000539683	1.01389e-05	7.31706e-07	0.000702681	0.00206111	0.192269	1.70445e-06	0.0172893	0.0407482	0.13857	0.0133138	0.0870734
WT_456_4	1.95557e-05	0.256688	0.00982167	0.239385	5.84082e-06	0.000296619	2.39328e-05	7.99651e-07	0.0041767	0.00116016	0.204739	7.73973e-06	0.0077362	0.039839	0.132206	0.0108241	0.0930701
