# Supplementary material for: Muscle-driven spinal cord histological and transcriptomic alterations in a myotonic dystrophy mouse model: insights into neuropathy
Source: Brain Commun. 2025 Aug 25;7(5):fcaf313. doi: 10.1093/braincomms/fcaf313 (PMC12409276; doi:10.1093/braincomms/fcaf313)
Supplement: fcaf313_Supplementary_Data [file fcaf313_supplementary_data.zip › Supplementary Table2.xlsx]

## Sheet: Young group
Supplementary Table2. rMATS splicing analysis of RNA-seq in spinal cord from HSALR mice.
GeneID	chr	strand	exonStart_0base	exonEnd	upstreamES	upstreamEE	downstreamES	downstreamEE	IJC_DM_35	SJC_DM_35	IJC_WT_35	SJC_WT_35	PValue	FDR	IncLevel_DM_35	IncLevel_WT_35	IncLevelDifference
Bclaf3	X	+	158374327	158374353	158357940	158358093	158375066	158375784	6,0,2,0	5,1,4,7	3,4,15,2	2,0,5,0	0.000120921	0.00832888	0.505,0.0,0.299,0.0	0.561,1.0,0.719,1.0	-0.619
Map7d2	X	+	158245109	158245220	158243262	158243361	158252958	158253089	236155258313	37,9,13,52	275256236253	0,1,11,14	3.9453e-10	1.66209e-06	0.785,0.908,0.919,0.775	1.0,0.993,0.925,0.912	-0.111
Tro	X	-	149440012	149440179	149438879	149438949	149440194	149440427	8,1,1,7	2,0,0,0	3,0,2,3	1,4,4,0	3.08989e-06	0.000690467	0.667,1.0,1.0,1.0	0.6,0.0,0.2,1.0	0.467
Atg4a	X	+	139889028	139889114	139888914	139888986	139890906	139891005	1,0,0,0	28,14,20,21	1,0,4,5	9,14,14,16	0.000486489	0.022734	0.022,0.0,0.0,0.0	0.066,0.0,0.153,0.165	-0.09
Mid2	X	+	139565704	139566027	139565260	139565391	139578744	139579460	3,7,0,3	2,5,2,8	6,2,2,0	0,0,0,4	0.00116822	0.0407536	0.429,0.412,0.0,0.158	1.0,1.0,1.0,0.0	-0.5
Gprasp1	X	+	134644190	134644271	134643440	134643727	134645247	134645324	85,53,60,91	9,0,10,4	68,94,88,72	25,13,10,17	0.000870981	0.0335788	0.86,1.0,0.795,0.936	0.638,0.824,0.851,0.733	0.136
Dlg3	X	+	99851658	99851758	99850785	99850861	99853467	99853513	2,6,2,2	40,23,57,55	14,6,8,6	36,30,26,43	6.12385e-05	0.00545076	0.029,0.135,0.021,0.021	0.189,0.107,0.155,0.077	-0.08
Pcyt1b	X	+	92744668	92744903	92718717	92719082	92745690	92745790	0,0,1,0	56,34,23,41	4,2,1,19	35,35,18,22	1.24943e-07	7.22534e-05	0.0,0.0,0.021,0.0	0.054,0.028,0.027,0.302	-0.097
Gm44504	X	-	73411306	73411515	73411052	73411192	73411758	73411864	315302305365	0,0,3,5	293340351315	3,11,8,4	0.000573139	0.0253735	1.0,1.0,0.981,0.973	0.98,0.939,0.956,0.975	0.026
Pdzd4	X	-	72840435	72840498	72839981	72840083	72841799	72841898	96,85,110,65	3,1,0,0	71,59,72,82	0,0,11,3	0.00125099	0.0431903	0.957,0.984,1.0,1.0	1.0,1.0,0.821,0.951	0.042
Pdzd4	X	-	72841799	72841898	72840435	72840498	72867887	72868649	35,35,59,37	0,0,3,0	26,34,35,33	6,2,7,0	2.1204e-05	0.00266326	1.0,1.0,0.922,1.0	0.722,0.911,0.75,1.0	0.135
Gabra3	X	-	71699612	71699852	71596282	71596457	71700260	71700413	52,30,39,54	2,0,11,5	55,32,54,54	1,0,0,0	5.21391e-07	0.000219284	0.929,1.0,0.639,0.844	0.965,1.0,1.0,1.0	-0.138
Ints6l	X	+	55539492	55539603	55538398	55538493	55541875	55542094	10,5,11,3	0,0,2,0	4,9,4,10	0,7,2,2	2.21107e-05	0.00272669	1.0,1.0,0.759,1.0	1.0,0.424,0.534,0.741	0.265
Enox2	X	-	48375732	48375781	48257517	48257661	48376977	48376984	8,1,4,8	0,2,4,2	5,7,5,13	0,0,0,0	5.65807e-05	0.00524317	1.0,0.273,0.429,0.751	1.0,1.0,1.0,1.0	-0.387
Ablim1	19	-	57037893	57037941	57033312	57033404	57049684	57049814	44,23,28,67	0,0,0,0	26,52,38,12	0,0,2,10	0.00104269	0.0378801	1.0,1.0,1.0,1.0	1.0,1.0,0.935,0.476	0.147
Shoc2	19	+	53933306	53933444	53933262	53933326	53975884	53976814	0,0,2,0	4,2,5,2	5,4,4,6	1,6,7,4	3.21582e-06	0.000701042	0.0,0.0,0.172,0.0	0.722,0.257,0.229,0.438	-0.368
Mfsd13a	19	+	46355648	46355731	46354749	46354992	46356147	46356600	41,26,39,32	0,3,0,0	33,24,32,36	6,4,0,0	0.000705649	0.0290794	1.0,0.848,1.0,1.0	0.779,0.794,1.0,1.0	0.069
Pax2	19	+	44749316	44749482	44745764	44745875	44750126	44750324	14,7,14,19	0,0,0,0	10,17,14,21	2,0,2,4	0.000237218	0.0131431	1.0,1.0,1.0,1.0	0.714,1.0,0.778,0.724	0.196
Pax2	19	+	44785066	44785135	44779121	44779241	44804346	44804522	1,5,6,0	18,8,15,7	0,1,0,1	4,25,22,17	6.20211e-05	0.00549888	0.037,0.299,0.215,0.0	0.0,0.027,0.0,0.039	0.121
Sorbs1	19	-	40288686	40288746	40287906	40287965	40300112	40300307	38,38,26,13	135,161,98,156	0,9,14,7	160,96,112,159	4.79024e-10	1.66209e-06	0.167,0.144,0.159,0.056	0.0,0.063,0.082,0.03	0.088
Sorbs1	19	-	40329128	40329194	40328488	40328590	40332799	40332883	28,11,30,19	2,0,7,0	37,29,25,6	0,0,0,0	0.00105552	0.0380507	0.907,1.0,0.748,1.0	1.0,1.0,1.0,1.0	-0.086
Sorbs1	19	-	40329128	40329194	40328488	40328590	40338342	40338457	16,3,12,7	9,0,0,6	18,12,8,4	0,0,1,1	6.97542e-05	0.00588522	0.552,1.0,1.0,0.447	1.0,1.0,0.847,0.735	-0.146
Sorbs1	19	-	40332799	40332883	40328488	40328590	40338342	40338457	8,5,18,9	9,0,0,6	12,1,13,7	0,0,1,1	0.000130482	0.00883392	0.362,1.0,1.0,0.49	1.0,1.0,0.893,0.817	-0.214
Sorbs1	19	-	40365088	40365247	40361919	40362061	40365427	40365460	10,11,6,12	13,2,10,16	22,9,7,14	2,0,0,8	0.000532455	0.0241502	0.278,0.733,0.231,0.273	0.846,1.0,1.0,0.467	-0.45
Htr7	19	-	35941780	35941877	35935817	35937799	35946708	35947464	3,7,8,14	0,0,13,0	0,16,17,6	19,11,20,7	7.81913e-05	0.00625754	1.0,1.0,0.272,1.0	0.0,0.468,0.34,0.342	0.53
Sgms1	19	-	32225393	32225436	32200908	32200990	32266940	32267031	40,38,31,34	0,0,0,0	44,55,45,25	0,4,0,8	0.000272736	0.0146602	1.0,1.0,1.0,1.0	1.0,0.914,1.0,0.708	0.095
Mark2	19	-	7273584	7273713	7267967	7268147	7318532	7319225	0,2,0,0	13,10,21,18	0,8,3,2	12,30,18,19	0.000692547	0.0286921	0.0,0.097,0.0,0.0	0.0,0.125,0.082,0.053	-0.041
Kcnk4	19	-	6905649	6905776	6905361	6905522	6910070	6910336	6,4,1,5	2,0,1,8	20,8,13,10	0,0,2,1	7.32689e-05	0.00602368	0.618,1.0,0.351,0.252	1.0,1.0,0.778,0.844	-0.35
Rela	19	+	5689886	5689978	5688882	5689031	5690330	5690462	110,76,70,111	2,14,2,0	80,106,85,73	2,0,0,3	0.00130426	0.0445859	0.971,0.77,0.956,1.0	0.961,1.0,1.0,0.938	-0.05
Atp9b	18	-	80879569	80879646	80851826	80851987	80887741	80887817	39,15,15,24	0,0,0,0	24,18,21,16	4,4,1,0	0.000286259	0.0152222	1.0,1.0,1.0,1.0	0.798,0.748,0.933,1.0	0.13
Rnmt	18	+	68440716	68440858	68438850	68439270	68442391	68442517	97,77,108,113	0,2,0,0	94,66,113,114	10,4,0,0	0.000383666	0.0191913	1.0,0.952,1.0,1.0	0.828,0.894,1.0,1.0	0.057
Ablim3	18	-	61952059	61952158	61947268	61947403	61952861	61952988	5,0,1,0	13,1,0,1	3,6,6,6	6,1,5,2	0.00124315	0.0430266	0.188,0.0,1.0,0.0	0.231,0.783,0.419,0.643	-0.222
Gm19500	18	+	57540673	57540860	57538486	57538853	57546164	57546264	19,4,28,24	5,4,1,1	25,13,16,13	1,0,0,1	7.97263e-05	0.00628601	0.655,0.333,0.933,0.923	0.926,1.0,1.0,0.867	-0.237
Epb41l4aos	18	+	33928435	33928498	33927944	33928177	33928905	33929042	44,60,56,37	0,2,0,0	55,57,57,42	5,0,10,0	7.70646e-05	0.00620046	1.0,0.955,1.0,1.0	0.885,1.0,0.8,1.0	0.068
Bin1	18	+	32563802	32563910	32562752	32562776	32565035	32565146	29,16,7,37	3,5,1,0	28,24,26,9	11,7,10,5	0.000617699	0.0267073	0.849,0.65,0.802,1.0	0.596,0.665,0.601,0.511	0.232
Bin1	18	+	32564723	32564795	32562752	32562776	32565035	32565146	188126160153	3,5,1,0	166129238124	11,7,10,5	5.51101e-05	0.00515165	0.977,0.944,0.991,1.0	0.911,0.926,0.941,0.944	0.047
Rnf138	18	+	21141781	21141947	21135013	21135226	21150875	21150932	25,40,17,19	0,0,0,0	32,32,39,35	10,0,0,2	5.96141e-05	0.00540757	1.0,1.0,1.0,1.0	0.615,1.0,1.0,0.897	0.122
Trappc8	18	-	20988877	20988895	20988001	20988133	20993489	20993595	2,1,0,0	30,27,3,19	5,0,0,9	32,19,14,52	0.00104723	0.0378997	0.056,0.032,0.0,0.0	0.122,0.0,0.0,0.134	-0.042
Mettl4	17	-	95051359	95051422	95047813	95048183	95055044	95055845	2,4,9,8	0,0,3,0	11,4,0,0	0,1,4,3	0.000178382	0.0107642	1.0,1.0,0.678,1.0	1.0,0.738,0.0,0.0	0.485
Foxn2	17	+	88791828	88791897	88786703	88786768	88793830	88793846	17,31,25,33	5,0,12,3	49,31,32,26	0,1,5,0	0.00121962	0.0422753	0.699,1.0,0.587,0.883	1.0,0.955,0.814,1.0	-0.15
Ppm1b	17	+	85330459	85330949	85312936	85312994	85331123	85331413	0,2,0,0	6,3,1,1	13,2,0,0	5,2,2,5	0.000602978	0.0261523	0.0,0.25,0.0,0.0	0.565,0.333,0.0,0.0	-0.162
Slc8a1	17	-	81745173	81745242	81740072	81740203	81749080	81749095	10,12,8,2	0,9,0,6	5,2,24,12	0,0,0,0	2.07142e-05	0.0026497	1.0,0.477,1.0,0.186	1.0,1.0,1.0,1.0	-0.334
Slc8a1	17	-	81749080	81749095	81740072	81740203	81749201	81749219	0,9,0,6	36,5,20,24	0,0,0,0	9,15,16,31	0.00012	0.00828814	0.0,0.621,0.0,0.185	0.0,0.0,0.0,0.0	0.202
Atl2	17	-	80183230	80183475	80172470	80172605	80203337	80203633	186161158156	4,8,6,0	127198191194	0,1,0,0	4.88212e-05	0.0048056	0.959,0.91,0.929,1.0	1.0,0.99,1.0,1.0	-0.048
Dpy30	17	-	74623214	74623389	74623038	74623111	74623339	74623428	6,0,1,0	59,66,69,72	0,6,8,8	54,56,56,94	0.00139227	0.0468401	0.048,0.0,0.007,0.0	0.0,0.051,0.067,0.041	-0.026
Epb41l3	17	+	69581095	69581161	69580876	69580912	69581698	69581890	4,5,5,2	401238297394	16,20,17,4	392461310364	3.88392e-05	0.00411488	0.007,0.014,0.012,0.004	0.028,0.029,0.037,0.008	-0.016
Usp49	17	+	47989768	47989877	47985640	47985845	47990588	47990794	9,28,25,36	0,0,0,0	22,20,9,12	8,1,0,3	5.76163e-07	0.000235193	1.0,1.0,1.0,1.0	0.614,0.92,1.0,0.698	0.192
Cnpy3	17	-	47054111	47054208	47048652	47048775	47062898	47063639	61,47,73,100	7,7,4,1	64,79,101,90	0,0,0,3	3.44465e-06	0.000729898	0.841,0.803,0.917,0.984	1.0,1.0,1.0,0.948	-0.101
Cnpy3	17	-	47058346	47058470	47048652	47048775	47062898	47063140	44,50,51,77	7,7,4,1	74,48,37,35	0,0,0,3	1.19082e-05	0.00179024	0.774,0.796,0.874,0.977	1.0,1.0,1.0,0.864	-0.111
Cul9	17	-	46813538	46813613	46813310	46813421	46813613	46813712	6,15,1,7	1,0,0,0	19,9,13,11	6,3,4,2	8.01145e-07	0.000274546	0.8,1.0,1.0,1.0	0.678,0.666,0.684,0.785	0.247
Arhgap12	18	-	6115813	6115850	6069830	6070091	6135803	6136098	5,7,14,0	14,6,2,2	5,8,4,6	1,2,1,0	0.000385099	0.0191913	0.222,0.483,0.849,0.0	0.8,0.762,0.762,1.0	-0.443
H2-Q2	17	+	35564635	35564684	35564429	35564462	35564819	35565740	6,2,2,10	5,8,4,6	4,15,9,5	0,0,2,0	6.36845e-10	1.76776e-06	0.475,0.158,0.273,0.556	1.0,1.0,0.772,1.0	-0.578
Trim39	17	-	36573496	36574129	36573001	36573024	36574620	36574851	0,3,0,2	9,14,18,13	5,7,10,0	6,20,17,6	0.000134899	0.00904476	0.0,0.097,0.0,0.071	0.294,0.149,0.227,0.0	-0.126
Cyp4f13	17	-	33157045	33157181	33151602	33151656	33160029	33160174	8,3,1,3	16,14,9,17	0,2,0,0	14,22,29,14	6.51406e-06	0.00117414	0.207,0.101,0.055,0.084	0.0,0.045,0.0,0.0	0.101
Stk38	17	-	29203050	29203174	29201005	29201160	29207151	29207235	18,35,37,52	0,0,3,0	50,36,30,28	4,4,17,9	2.14318e-08	2.01179e-05	1.0,1.0,0.871,1.0	0.872,0.831,0.491,0.629	0.262
Zfp946	17	+	22670684	22670750	22670077	22670133	22672432	22672559	1,0,0,2	9,7,5,1	11,18,0,1	2,4,9,1	0.000120031	0.00828814	0.071,0.0,0.0,0.581	0.792,0.757,0.0,0.409	-0.327
Zfp994	17	-	22439248	22439341	22424285	22424333	22442991	22443075	5,4,4,11	0,0,0,0	9,2,7,8	2,3,4,0	3.03456e-06	0.000684824	1.0,1.0,1.0,1.0	0.735,0.291,0.519,1.0	0.364
Zfp760	17	+	21940388	21940571	21939924	21940051	21940968	21944612	8,4,2,0	0,1,2,3	16,4,0,6	1,0,1,0	0.000963725	0.0359075	1.0,0.667,0.333,0.0	0.889,1.0,0.0,1.0	-0.222
Zfp983	17	+	21870722	21870818	21869531	21869793	21871186	21871265	20,9,11,21	5,10,0,2	7,10,28,30	2,0,1,1	0.00106272	0.038211	0.709,0.354,1.0,0.865	0.68,1.0,0.945,0.948	-0.161
Zfp983	17	+	21870722	21870865	21869531	21869793	21871186	21871265	29,14,14,18	5,10,0,2	17,15,38,38	2,0,1,1	0.000231737	0.0129168	0.747,0.417,1.0,0.821	0.813,1.0,0.951,0.951	-0.183
Nme5	18	-	34704508	34704714	34700088	34700207	34711610	34711820	14,18,11,6	31,53,9,20	20,9,19,20	12,10,16,16	0.000839981	0.0326557	0.184,0.145,0.379,0.13	0.455,0.31,0.373,0.385	-0.171
Exosc1	19	-	41914970	41915004	41913627	41913678	41919794	41919869	9,3,11,20	3,6,0,0	14,8,9,3	0,0,0,0	0.000673285	0.0281461	0.71,0.289,1.0,1.0	1.0,1.0,1.0,1.0	-0.25
Exosc1	19	-	41916463	41916552	41914970	41915004	41919794	41919869	63,81,27,53	3,1,2,17	82,78,81,52	0,2,1,2	3.20296e-05	0.00361414	0.929,0.981,0.894,0.661	1.0,0.961,0.981,0.942	-0.105
Atp5j	16	-	84630707	84630762	84628216	84628395	84631525	84631715	54,50,66,25	2,4,3,1	40,55,50,52	1,15,9,8	0.000579579	0.025577	0.952,0.901,0.941,0.948	0.967,0.728,0.802,0.826	0.105
Atp5j	16	-	84630881	84631660	84628216	84628395	84631525	84631704	8,15,6,16	2,4,3,1	4,12,6,4	1,15,9,8	0.000929123	0.0350454	0.667,0.652,0.5,0.889	0.667,0.286,0.25,0.2	0.326
Atp5j	16	-	84630881	84631660	84630707	84630762	84631525	84631704	4,5,6,2	3,0,1,0	3,0,0,1	1,3,1,4	4.55397e-06	0.000909417	0.4,1.0,0.75,1.0	0.6,0.0,0.0,0.111	0.61
Fam204a	19	-	60208921	60209009	60208761	60208792	60209485	60209736	100,109,74,104	6,8,1,4	122,64,72,59	1,0,0,0	7.71377e-06	0.00135518	0.913,0.895,0.979,0.942	0.987,1.0,1.0,1.0	-0.065
Cyp4f16	17	+	32766439	32766491	32765603	32765733	32769226	32769360	3,0,0,0	16,21,17,23	7,4,1,0	10,5,25,15	0.0003166	0.0165502	0.122,0.0,0.0,0.0	0.342,0.372,0.029,0.0	-0.155
Opa1	16	+	29407640	29407694	29407069	29407177	29408498	29408566	5,11,6,8	59,54,46,77	6,18,17,13	32,56,47,47	0.000621447	0.0268008	0.059,0.13,0.087,0.071	0.121,0.191,0.21,0.169	-0.086
Tbccd1	16	-	22641452	22641639	22640831	22641329	22644515	22644882	25,46,22,30	0,0,0,0	31,40,27,34	0,7,4,0	2.78177e-05	0.00324438	1.0,1.0,1.0,1.0	1.0,0.741,0.771,1.0	0.122
Slc25a1	16	-	17745230	17745330	17745017	17745156	17745408	17745516	374474302421	2,8,2,2	496430459320	6,11,7,14	0.000829872	0.0323533	0.991,0.973,0.989,0.992	0.98,0.959,0.975,0.932	0.025
Thap7	16	-	17348093	17348249	17345845	17346604	17348641	17348721	34,54,10,18	6,3,2,0	23,38,49,32	0,2,0,0	8.70644e-05	0.00665103	0.739,0.9,0.714,1.0	1.0,0.905,1.0,1.0	-0.138
Snx29	16	+	11213082	11213263	11185540	11185665	11217628	11217699	7,2,17,21	0,0,0,1	15,11,3,10	0,6,0,4	3.60245e-05	0.00392882	1.0,1.0,1.0,0.913	1.0,0.478,1.0,0.556	0.22
Copz1	15	+	103206890	103207037	103206313	103206352	103207119	103208295	2,8,2,21	168143160190	0,2,1,6	172168169137	0.00136512	0.0460427	0.006,0.027,0.006,0.053	0.0,0.006,0.003,0.022	0.015
Sp7	15	-	102274648	102274676	102265040	102267837	102275152	102275498	4,11,2,4	0,0,0,0	27,7,2,3	2,0,7,1	0.000535457	0.0242467	1.0,1.0,1.0,1.0	0.919,1.0,0.194,0.716	0.293
Mcrs1	15	-	99148343	99148463	99147756	99147895	99149742	99149842	63,40,38,35	4,0,4,7	55,65,46,43	0,0,0,1	1.64559e-06	0.000480823	0.897,1.0,0.84,0.735	1.0,1.0,1.0,0.96	-0.122
Ppp6r2	15	+	89127507	89127662	89126362	89126491	89130460	89130543	69,44,37,67	0,0,0,0	63,64,33,82	0,6,6,0	0.000107517	0.00771174	1.0,1.0,1.0,1.0	1.0,0.842,0.733,1.0	0.106
Ttll1	15	-	83393853	83393997	83390480	83390528	83394934	83395108	0,9,1,3	44,12,12,26	3,0,0,0	36,33,50,30	0.000949227	0.0356063	0.0,0.276,0.041,0.055	0.041,0.0,0.0,0.0	0.083
Tcf20	15	-	82698681	82698804	82692822	82693988	82699811	82699861	83,88,100,89	4,4,3,0	62,97,117,102	6,12,3,10	0.00135734	0.0458616	0.919,0.923,0.948,1.0	0.85,0.816,0.955,0.848	0.08
Pla2g6	15	-	79187773	79187802	79186818	79186897	79188504	79188669	1,4,1,9	0,3,7,8	0,1,2,0	2,8,1,12	0.00100057	0.0368517	1.0,0.527,0.107,0.485	0.0,0.095,0.626,0.0	0.35
Cyth4	15	+	78488835	78488900	78486892	78486975	78490046	78490113	16,31,14,25	0,2,0,0	20,13,22,22	7,9,0,0	3.75426e-05	0.00403917	1.0,0.915,1.0,1.0	0.665,0.501,1.0,1.0	0.187
Tarbp2	15	+	102428909	102429012	102427556	102427726	102429555	102429648	39,86,37,42	10,0,0,3	20,31,39,55	4,11,8,10	0.000315932	0.0165465	0.698,1.0,1.0,0.892	0.747,0.625,0.742,0.765	0.178
Rbfox2	15	-	76981030	76981093	76978650	76978690	76982139	76982272	8,4,0,0	22,12,10,14	0,0,0,0	16,23,12,19	2.67235e-05	0.00315656	0.204,0.19,0.0,0.0	0.0,0.0,0.0,0.0	0.099
Rbfox2	15	-	77129689	77130158	77115586	77115637	77190563	77191253	25,0,4,9	10,6,6,4	9,13,16,18	0,0,7,2	0.000257508	0.0141301	0.556,0.0,0.25,0.529	1.0,1.0,0.533,0.818	-0.504
Lrrc24	15	-	76602851	76603099	76602421	76602700	76603995	76604124	68,45,36,54	6,4,0,5	37,88,61,57	4,10,20,19	0.000941397	0.0354083	0.85,0.849,1.0,0.844	0.822,0.815,0.604,0.6	0.175
Kifc2	15	+	76550428	76550550	76550228	76550333	76550646	76550770	186135151165	1,8,9,0	113114136132	2,0,2,0	0.0013581	0.0458616	0.99,0.903,0.902,1.0	0.969,1.0,0.974,1.0	-0.037
Scrib	15	-	75933587	75933650	75932982	75933072	75934518	75934896	54,47,34,71	10,3,2,5	45,85,81,37	0,0,6,0	0.000190645	0.0113561	0.791,0.917,0.923,0.909	1.0,1.0,0.905,1.0	-0.091
Ptk2	15	-	73214981	73215208	73202697	73202864	73231874	73232186	42,26,21,26	2,0,0,8	25,14,47,38	0,0,0,0	0.000261549	0.0142634	0.913,1.0,1.0,0.619	1.0,1.0,1.0,1.0	-0.117
Pvt1	15	+	62121006	62122825	62116567	62116706	62130269	62132064	6,7,5,2	0,0,0,0	3,0,2,3	3,6,0,0	6.08961e-05	0.00545076	1.0,1.0,1.0,1.0	0.333,0.0,1.0,1.0	0.417
Carnmt1	19	+	18680724	18680828	18656467	18656631	18681383	18684565	11,27,12,27	0,0,0,0	14,9,5,22	4,0,4,0	0.00058082	0.0255911	1.0,1.0,1.0,1.0	0.673,1.0,0.424,1.0	0.226
Ubr5	15	-	38011975	38012186	38009869	38010021	38013685	38013812	5,0,0,0	47,37,43,47	3,14,8,2	33,35,35,35	7.19303e-07	0.000249629	0.051,0.0,0.0,0.0	0.043,0.167,0.103,0.028	-0.073
Sema5a	15	+	32460364	32460464	32417457	32417655	32474523	32474569	16,38,51,80	0,0,0,1	35,51,29,36	2,8,6,0	6.46637e-07	0.000249296	1.0,1.0,1.0,0.98	0.913,0.792,0.743,1.0	0.133
Klhl24	16	+	19920741	19920804	19916303	19916421	19925412	19926393	17,15,17,15	20,24,5,4	23,38,29,20	0,2,0,3	1.61887e-09	3.30541e-06	0.374,0.305,0.705,0.725	1.0,0.93,1.0,0.824	-0.411
Pfdn1	18	-	36565358	36565443	36536731	36537513	36584132	36584299	614581581589	18,5,16,11	682583732623	8,5,9,0	0.000165173	0.0103263	0.956,0.987,0.959,0.972	0.982,0.987,0.981,1.0	-0.019
Tle4	19	-	14522151	14522226	14495135	14495340	14541752	14541815	15,10,5,15	0,0,0,0	16,17,25,9	3,2,9,1	2.24816e-08	2.01305e-05	1.0,1.0,1.0,1.0	0.78,0.85,0.649,0.857	0.216
Cplane1	15	+	8254822	8254900	8252554	8252634	8256396	8256577	0,12,9,6	13,7,10,7	0,0,2,3	8,4,9,8	0.00125095	0.0431903	0.0,0.529,0.371,0.36	0.0,0.0,0.127,0.198	0.234
Cebpzos	17	+	79223981	79224489	79223927	79224122	79225785	79225901	2,9,3,4	15,10,3,10	0,0,4,0	2,6,3,29	0.000734914	0.0297227	0.062,0.31,0.333,0.167	0.0,0.0,0.4,0.0	0.118
Cpne8	15	-	90527525	90527916	90503834	90503938	90532780	90532827	26,15,29,40	0,0,1,2	31,23,25,35	11,0,4,4	1.52306e-05	0.00211386	1.0,1.0,0.935,0.909	0.585,1.0,0.758,0.814	0.172
Fbxl3	14	-	103332772	103332977	103329739	103329862	103336791	103337002	13,11,4,13	0,4,0,4	11,36,9,26	0,0,0,0	0.00016992	0.010412	1.0,0.579,1.0,0.619	1.0,1.0,1.0,1.0	-0.201
Uchl3	14	+	101905964	101906012	101904427	101904513	101928007	101928083	183197174201	1,0,0,2	221201221188	18,0,12,6	4.93927e-08	3.80845e-05	0.993,1.0,1.0,0.987	0.903,1.0,0.933,0.96	0.046
Lrch1	14	-	75000761	75002687	74992114	74994583	75013020	75013098	3,0,0,0	7,11,11,16	7,0,12,0	17,10,24,13	0.00017728	0.0107444	0.176,0.0,0.0,0.0	0.171,0.0,0.2,0.0	-0.049
Sorbs3	14	-	70428596	70428649	70428464	70428511	70428881	70429024	48,48,78,80	0,0,0,0	87,53,86,48	0,0,4,10	0.00020052	0.0117427	1.0,1.0,1.0,1.0	1.0,1.0,0.941,0.78	0.07
Nlgn3	X	+	100350680	100350740	100345390	100346037	100352362	100352512	29,28,39,24	7,2,8,0	25,24,27,35	1,3,0,0	0.000279873	0.0149398	0.747,0.909,0.777,1.0	0.947,0.851,1.0,1.0	-0.091
Wdfy2	14	+	63137703	63137777	63123258	63123326	63162578	63162633	15,16,9,16	0,0,1,0	25,17,18,13	3,4,2,4	1.44334e-06	0.000435481	1.0,1.0,0.857,1.0	0.848,0.74,0.857,0.685	0.182
Spata13	14	+	60873816	60874095	60872153	60872313	60928302	60929997	1,2,1,4	0,0,0,2	0,0,4,10	1,3,1,1	6.96317e-05	0.00588522	1.0,1.0,1.0,0.5	0.0,0.0,0.667,0.833	0.5
Rcbtb1	14	+	59444252	59444379	59438676	59439033	59447373	59447543	1,4,12,0	21,41,35,42	1,0,3,0	25,17,53,29	0.000823719	0.0321586	0.025,0.05,0.156,0.0	0.021,0.0,0.03,0.0	0.045
Ngdn	14	+	55254522	55254594	55253625	55253685	55258510	55258648	93,79,67,84	2,6,0,1	55,44,93,80	10,1,4,11	0.000423175	0.0203418	0.969,0.899,1.0,0.983	0.788,0.967,0.94,0.831	0.081
Zfp532	18	+	65784630	65784793	65777263	65777440	65789421	65789703	19,26,14,14	2,0,0,0	15,23,26,21	0,1,9,2	7.68766e-05	0.00620046	0.826,1.0,1.0,1.0	1.0,0.92,0.591,0.84	0.119
Dgcr8	16	-	18087451	18087514	18077742	18077843	18090584	18090667	2,0,7,6	11,20,6,10	2,0,2,0	11,21,17,3	0.000624585	0.0268794	0.113,0.0,0.451,0.297	0.113,0.0,0.076,0.0	0.168
Cacna1d	14	-	29772190	29772217	29770927	29771077	29773326	29773537	1,4,7,6	0,0,0,0	3,14,4,7	4,0,2,1	0.00150817	0.0498972	1.0,1.0,1.0,1.0	0.388,1.0,0.629,0.856	0.282
Slmap	14	-	26174692	26174755	26163729	26163789	26181058	26181109	20,1,6,8	0,0,0,8	2,9,17,4	5,9,6,4	0.00121992	0.0422753	1.0,1.0,1.0,0.413	0.219,0.413,0.666,0.413	0.425
Slmap	14	-	26181058	26181109	26163729	26163789	26181196	26181365	4,3,5,16	30,35,18,30	25,13,25,15	35,11,16,32	6.2511e-05	0.00550851	0.09,0.06,0.171,0.284	0.347,0.468,0.538,0.259	-0.252
Fam149b	14	+	20413330	20413518	20409822	20409984	20424397	20424522	63,56,39,60	0,0,5,0	70,63,93,20	3,6,14,4	2.20337e-05	0.00272669	1.0,1.0,0.796,1.0	0.921,0.84,0.769,0.714	0.138
Adcy8	15	-	64616689	64616779	64609238	64609411	64618745	64618947	22,30,19,27	9,3,10,10	41,29,36,55	6,2,1,3	6.7917e-05	0.00583665	0.604,0.862,0.542,0.627	0.81,0.9,0.957,0.92	-0.238
Zfp131	13	-	120239968	120240056	120237627	120237985	120244307	120244445	3,0,0,1	44,44,35,46	13,3,6,3	46,48,38,34	2.39135e-06	0.000587426	0.041,0.0,0.0,0.013	0.151,0.038,0.09,0.053	-0.07
Mast4	13	-	103143712	103143748	102990338	102990427	103162029	103162061	0,1,5,4	19,13,6,5	0,0,1,0	2,15,18,7	0.000148644	0.00967117	0.0,0.058,0.402,0.392	0.0,0.0,0.043,0.0	0.202
Cd47	16	+	49729065	49729098	49728416	49728441	49731231	49732051	99,56,69,90	2,8,2,7	92,98,91,79	0,1,5,0	0.000540915	0.0244142	0.976,0.851,0.966,0.913	1.0,0.988,0.937,1.0	-0.055
Fam151b	13	-	92610470	92610636	92586127	92586760	92614335	92614461	13,8,13,16	20,12,23,11	5,4,4,5	25,24,23,8	0.000203059	0.0118166	0.245,0.25,0.22,0.421	0.091,0.077,0.08,0.238	0.162
Fam172a	13	+	78100103	78100223	78050772	78050994	78147704	78147821	47,78,30,68	4,0,4,6	37,47,50,73	0,0,0,0	4.68029e-06	0.000921386	0.867,1.0,0.806,0.863	1.0,1.0,1.0,1.0	-0.116
Tfcp2	15	-	100420269	100420376	100418443	100418596	100423447	100423553	23,17,30,28	1,0,0,0	21,34,16,27	0,2,3,5	0.000104149	0.00752858	0.93,1.0,1.0,1.0	1.0,0.908,0.756,0.759	0.127
Synj1	16	-	90743902	90743941	90743679	90743750	90746586	90746625	27,14,18,23	19,7,8,7	29,26,26,48	6,1,0,12	0.000146876	0.00961553	0.53,0.613,0.641,0.723	0.793,0.954,1.0,0.76	-0.25
Ell2	13	+	75898043	75898207	75894410	75894532	75904393	75904653	112,119,91,151	0,1,1,0	147,117,86,124	8,1,0,9	2.10677e-05	0.00265817	1.0,0.983,0.978,1.0	0.902,0.983,1.0,0.873	0.051
Pdlim7	13	-	55654585	55654936	55654118	55654180	55655142	55655179	79,86,85,78	0,2,0,2	70,102,91,67	3,8,0,8	5.15059e-05	0.00494706	1.0,0.956,1.0,0.951	0.921,0.864,1.0,0.807	0.079
Nrn1	13	-	36914516	36914663	36914080	36914225	36918209	36918451	4,0,4,6	328171313320	10,7,27,5	292243297260	0.000199394	0.0117014	0.006,0.0,0.006,0.009	0.017,0.014,0.044,0.01	-0.016
Bphl	13	+	34230768	34230935	34228406	34228510	34234263	34234417	125,91,125,107	10,12,19,27	135108118133	12,0,13,1	5.9644e-05	0.00540757	0.862,0.791,0.767,0.665	0.849,1.0,0.819,0.985	-0.142
Serpinb1a	13	-	33034964	33035158	33034221	33034397	33035124	33035168	0,0,2,6	59,62,63,73	4,5,2,14	52,101,58,44	0.000671885	0.02813	0.0,0.0,0.016,0.039	0.037,0.024,0.017,0.137	-0.04
A330102I10Rik	13	+	29207613	29207706	29207158	29207195	29223925	29224319	6,3,10,17	0,0,0,0	9,2,1,14	0,0,8,4	0.000148552	0.00967117	1.0,1.0,1.0,1.0	1.0,1.0,0.071,0.683	0.311
Pcbd2	13	+	55880748	55880880	55875180	55875287	55923179	55923260	137101174119	8,9,12,14	128113139128	0,0,15,0	0.000197528	0.0116165	0.901,0.856,0.885,0.818	1.0,1.0,0.831,1.0	-0.093
AW209491	13	+	14804842	14804949	14804829	14804869	14810884	14812787	6,3,11,14	9,21,10,11	15,5,19,9	2,1,4,4	8.10099e-06	0.00138807	0.28,0.077,0.39,0.426	0.814,0.744,0.734,0.567	-0.421
Ryr2	13	-	11649192	11649216	11637787	11637887	11650410	11650464	15,5,20,13	6,2,4,2	6,6,13,7	6,14,8,15	5.03124e-05	0.00488312	0.683,0.683,0.812,0.848	0.463,0.27,0.583,0.287	0.356
Ankrd13d	19	-	4332196	4332332	4331945	4332070	4332908	4333165	36,27,42,42	3,0,1,0	38,39,57,37	9,6,6,0	5.71739e-05	0.00527253	0.863,1.0,0.956,1.0	0.688,0.773,0.832,1.0	0.132
Tasor2	13	-	3618751	3618857	3617435	3617617	3619487	3619641	15,12,8,10	2,0,0,0	27,14,17,16	5,2,4,0	5.95868e-05	0.00540757	0.814,1.0,1.0,1.0	0.759,0.804,0.713,1.0	0.134
2810429I04Rik	13	+	3529521	3529574	3528231	3528352	3529908	3530001	0,0,0,2	1,2,5,0	6,0,3,16	3,8,3,0	0.000491518	0.0228535	0.0,0.0,0.0,1.0	0.596,0.0,0.425,1.0	-0.255
Pacs2	12	+	112986761	112986868	112978142	112978302	113007845	113007933	5,16,13,15	120140111199	2,9,4,0	138124134125	3.44762e-05	0.00381271	0.024,0.062,0.064,0.042	0.008,0.041,0.017,0.0	0.032
Brf1	12	-	112946646	112946678	112943304	112943377	112947352	112947469	8,6,10,8	0,4,4,0	7,3,6,5	0,0,0,0	0.000517757	0.023716	1.0,0.553,0.673,1.0	1.0,1.0,1.0,1.0	-0.194
Gm20517	17	+	47929733	47929987	47923887	47924042	47960874	47961221	32,35,29,58	1,2,3,0	43,24,47,24	7,6,7,4	4.5519e-05	0.00467969	0.941,0.897,0.829,1.0	0.754,0.667,0.77,0.75	0.181
Ppp2r5c	12	+	110417126	110417433	110414448	110414471	110432282	110432454	23,7,2,14	276267273296	3,0,0,10	352261355324	0.0011656	0.0407536	0.04,0.013,0.004,0.023	0.004,0.0,0.0,0.015	0.015
Ppp2r5c	12	+	110432282	110432454	110414448	110414471	110488924	110489124	424390408451	7,9,8,0	514409508469	0,0,0,0	0.00115875	0.040612	0.968,0.956,0.962,1.0	1.0,1.0,1.0,1.0	-0.028
Sel1l	12	-	91799978	91799996	91798342	91798448	91808411	91808628	23,11,11,31	1,0,7,4	33,39,29,40	0,0,1,0	2.41231e-05	0.00291134	0.954,1.0,0.584,0.874	1.0,1.0,0.963,1.0	-0.138
Rgs6	12	+	83196958	83197025	83184159	83184213	83204694	83208830	0,0,0,0	4,6,3,10	4,13,0,1	0,7,14,12	0.000231496	0.0129168	0.0,0.0,0.0,0.0	1.0,0.562,0.0,0.054	-0.404
Gm20498	12	-	81551317	81551413	81527704	81527776	81579489	81579685	29,26,14,14	4,1,5,4	32,38,36,22	0,0,5,0	0.000481331	0.0225308	0.815,0.941,0.63,0.68	1.0,1.0,0.814,1.0	-0.187
Slc39a9	12	+	80722622	80722708	80719999	80720068	80723905	80724040	30,24,33,36	0,0,0,0	61,29,32,30	2,6,0,2	0.000724373	0.0294826	1.0,1.0,1.0,1.0	0.951,0.754,1.0,0.905	0.097
Vti1b	12	-	79214085	79214198	79213124	79213183	79218391	79218474	0,0,0,0	1,5,6,2	2,0,9,2	1,2,2,0	6.06101e-06	0.00111556	0.0,0.0,0.0,0.0	0.532,0.0,0.719,1.0	-0.563
Snapc1	12	+	74029251	74029353	74021784	74021935	74029406	74032663	19,30,14,13	0,3,0,0	21,31,30,38	1,6,2,1	0.0011447	0.0402209	1.0,0.856,1.0,1.0	0.926,0.754,0.899,0.958	0.08
Gm16835	14	+	119338443	119338576	119337699	119337926	119343557	119343726	2,2,5,1	0,3,0,4	2,2,2,2	0,0,0,1	0.00101085	0.0371073	1.0,0.26,1.0,0.117	1.0,1.0,1.0,0.514	-0.284
Mipol1	12	+	57350130	57350337	57277210	57277397	57352796	57352923	12,14,4,20	6,0,0,8	22,17,16,12	0,1,1,0	4.36463e-05	0.00452065	0.5,1.0,1.0,0.556	1.0,0.895,0.889,1.0	-0.182
Stxbp6	12	-	45066249	45066438	44949642	44949773	45120977	45121901	65,77,67,80	0,2,7,4	84,85,134,86	0,0,1,1	0.000139727	0.00932076	1.0,0.951,0.827,0.909	1.0,1.0,0.985,0.977	-0.069
Gm9866	12	-	27192573	27192717	27190794	27192161	27210228	27210515	19,20,4,16	0,0,0,0	16,7,18,18	0,3,0,5	0.000680779	0.028374	1.0,1.0,1.0,1.0	1.0,0.543,1.0,0.647	0.202
Gtf2h2	13	-	100622578	100622633	100619445	100619551	100622981	100623032	42,47,62,67	0,0,2,0	101,86,74,64	1,0,15,4	4.60556e-05	0.00470004	1.0,1.0,0.958,1.0	0.987,1.0,0.783,0.921	0.067
Gtf2h2	13	-	100622981	100623032	100619445	100619551	100625356	100625443	2,11,6,5	0,0,0,0	24,8,26,14	5,0,5,0	7.18206e-05	0.00596885	1.0,1.0,1.0,1.0	0.781,1.0,0.795,1.0	0.106
Tctn3	19	-	40597645	40597776	40597345	40597454	40599737	40599856	14,29,11,9	0,3,3,4	14,9,9,17	0,0,0,0	3.25015e-06	0.000701042	1.0,0.837,0.661,0.545	1.0,1.0,1.0,1.0	-0.239
Hpcal1	12	+	17746145	17746193	17740809	17741047	17817214	17817300	7,2,1,4	0,32,28,15	0,3,0,0	10,34,20,21	0.00112781	0.0399307	1.0,0.045,0.026,0.168	0.0,0.063,0.0,0.0	0.294
Lpin1	12	-	16621164	16621285	16618390	16618520	16623660	16623786	0,0,0,2	28,10,28,21	8,1,3,3	29,25,26,18	0.000171283	0.0104724	0.0,0.0,0.0,0.05	0.132,0.022,0.06,0.084	-0.062
Kif21a	15	-	90835448	90835577	90833208	90833247	90840497	90840712	41,30,20,16	14,29,28,19	15,19,16,12	43,51,40,39	4.84341e-05	0.00478852	0.611,0.357,0.277,0.311	0.158,0.166,0.177,0.142	0.228
Kif21a	15	-	90836913	90837021	90833208	90833247	90840497	90840712	87,91,105,93	14,29,28,19	120,75,104,73	43,51,40,39	0.000396008	0.0195943	0.783,0.645,0.685,0.739	0.618,0.46,0.601,0.52	0.163
Prune2	19	+	17189655	17189694	17189041	17189077	17193689	17193737	14,3,5,14	50,41,34,59	2,2,3,1	95,85,56,62	4.18305e-09	6.11122e-06	0.182,0.055,0.104,0.158	0.016,0.018,0.041,0.013	0.103
Armcx1	X	+	133619118	133619210	133618686	133618799	133619474	133619567	102,85,63,61	0,2,2,2	86,67,62,117	15,5,1,5	9.1777e-05	0.00692268	1.0,0.963,0.951,0.95	0.78,0.892,0.975,0.935	0.07
Klhl29	12	-	5152688	5152827	5144816	5145019	5187422	5187935	19,4,19,33	1,0,3,6	18,37,17,4	0,0,0,2	0.000883205	0.0339087	0.908,1.0,0.766,0.74	1.0,1.0,1.0,0.509	-0.024
Fam228b	12	-	4791061	4791207	4789888	4790043	4794469	4794606	12,17,18,11	6,3,2,2	10,22,20,17	1,0,0,0	1.34338e-07	7.61013e-05	0.503,0.741,0.82,0.735	0.835,1.0,1.0,1.0	-0.259
Gpr173	X	-	151150116	151150265	151126593	151130568	151150416	151150506	7,23,21,4	2,4,0,2	24,20,9,15	0,0,0,0	0.000202413	0.0118166	0.636,0.742,1.0,0.5	1.0,1.0,1.0,1.0	-0.28
Gpr173	X	-	151150416	151150506	151126593	151130704	151151046	151151714	9,6,3,6	0,0,1,0	8,15,8,4	0,4,8,0	4.84752e-05	0.00478852	1.0,1.0,0.652,1.0	1.0,0.7,0.384,1.0	0.142
Aspscr1	11	+	120594428	120594491	120593309	120593376	120594897	120594950	126160148168	9,6,12,1	166101114132	23,9,13,11	0.000318547	0.0165895	0.908,0.949,0.897,0.992	0.835,0.887,0.86,0.894	0.068
Pgs1	11	+	117905472	117905548	117896195	117896717	117910432	117910558	61,68,85,95	0,3,7,10	60,70,78,49	1,0,2,1	0.000102504	0.00744843	1.0,0.938,0.889,0.863	0.975,1.0,0.963,0.97	-0.055
Ten1	11	+	116095670	116095805	116089680	116089809	116105664	116106144	108,90,82,88	4,6,3,2	75,80,93,92	1,1,0,0	0.000127609	0.00868178	0.934,0.887,0.935,0.958	0.975,0.977,1.0,1.0	-0.059
Ten1	11	+	116096436	116096594	116089680	116089809	116105664	116106144	77,90,61,75	4,6,3,2	121,53,108,53	1,1,0,0	2.88051e-05	0.00331772	0.906,0.882,0.91,0.949	0.984,0.964,1.0,1.0	-0.075
Cdc42ep4	11	-	113641555	113641986	113617677	113620491	113641779	113642175	9,2,4,7	6,1,0,6	1,5,8,14	0,2,0,0	1.647e-05	0.00221929	0.429,0.5,1.0,0.368	1.0,0.556,1.0,1.0	-0.315
Slc39a11	11	-	113456501	113456641	113452831	113452950	113482607	113482758	4,3,6,20	3,0,1,0	7,6,12,1	4,2,6,6	0.000555888	0.0248876	0.407,1.0,0.756,1.0	0.474,0.607,0.508,0.079	0.374
Ubtf	11	-	102201751	102201862	102201268	102201402	102202205	102202326	44,39,53,66	72,81,73,70	78,77,68,63	59,80,53,42	0.000181022	0.0108998	0.259,0.216,0.294,0.351	0.431,0.355,0.424,0.462	-0.138
Med24	11	-	98608534	98608591	98607239	98607351	98608735	98608968	19,14,28,35	5,2,2,11	20,29,28,29	13,16,23,18	5.9807e-05	0.00540757	0.733,0.835,0.91,0.697	0.527,0.567,0.468,0.538	0.269
Cacnb1	11	-	97901452	97901472	97901121	97901202	97902168	97902323	9,9,3,5	5,4,0,0	4,8,5,7	0,0,1,0	6.09592e-05	0.00545076	0.613,0.665,1.0,1.0	1.0,1.0,0.815,1.0	-0.134
Cacnb1	11	-	97902168	97902323	97901121	97901202	97902691	97902768	10,11,3,8	0,3,0,0	3,5,6,4	4,2,4,0	0.000144119	0.00952487	1.0,0.647,1.0,1.0	0.273,0.556,0.429,1.0	0.347
Npepps	11	-	97154721	97154852	97149099	97149177	97158420	97158505	3,2,0,0	64,52,68,67	2,3,4,15	106,60,94,68	0.000870047	0.0335788	0.024,0.02,0.0,0.0	0.01,0.026,0.022,0.105	-0.03
Snx11	11	-	96666199	96666259	96665266	96665321	96667729	96667887	9,1,4,5	1,3,0,7	1,3,4,1	0,0,0,0	8.53455e-06	0.00144452	0.865,0.192,1.0,0.337	1.0,1.0,1.0,1.0	-0.401
A930012L18Rik	18	+	44801861	44801957	44794731	44795349	44805289	44805430	5,19,18,0	1,5,1,2	18,15,13,8	0,0,2,0	0.000714474	0.0292307	0.753,0.698,0.916,0.0	1.0,1.0,0.798,1.0	-0.358
Adam17	12	-	21411659	21411792	21403883	21404014	21423336	21423611	27,33,33,61	0,0,0,2	62,47,39,46	2,9,2,0	0.000156387	0.00995638	1.0,1.0,1.0,0.942	0.942,0.734,0.912,1.0	0.089
Tada2a	11	-	83997014	83997172	83995017	83995106	84000779	84000871	62,34,41,36	0,0,6,6	51,78,45,44	1,0,1,0	0.000109881	0.00778439	1.0,1.0,0.774,0.75	0.962,1.0,0.957,1.0	-0.099
Flot2	11	+	77945610	77945701	77940303	77940385	77946582	77946706	67,67,57,77	5,0,5,6	21,39,79,60	16,4,9,10	0.00114095	0.0401908	0.893,1.0,0.876,0.888	0.449,0.858,0.845,0.788	0.179
Ankrd13b	11	-	77362839	77362919	77362612	77362704	77363127	77363204	7,1,3,4	12,4,6,20	0,2,0,0	6,17,9,12	4.59377e-06	0.000910814	0.275,0.14,0.245,0.115	0.0,0.071,0.0,0.0	0.176
Pafah1b1	11	-	74614025	74614684	74590136	74590346	74614824	74615210	1,10,8,4	106,56,96,106	16,5,15,26	81,101,73,72	8.72867e-06	0.00145958	0.005,0.082,0.04,0.019	0.09,0.024,0.093,0.153	-0.053
Zbtb4	11	+	69662066	69662113	69657127	69657463	69666201	69666268	2,0,0,0	17,1,4,7	5,2,1,2	2,6,6,3	2.23856e-05	0.00273736	0.082,0.0,0.0,0.0	0.655,0.202,0.112,0.336	-0.306
Slc25a35	11	+	68862009	68862162	68861549	68861615	68862494	68862629	15,9,11,11	1,1,0,0	11,5,12,12	1,2,3,6	2.83976e-06	0.000653335	0.882,0.818,1.0,1.0	0.846,0.556,0.667,0.5	0.283
Arhgef15	11	-	68837386	68837469	68837191	68837296	68837809	68837962	22,21,10,16	0,4,6,2	14,23,35,31	2,1,0,0	8.74568e-05	0.00665103	1.0,0.771,0.517,0.837	0.818,0.937,1.0,1.0	-0.157
8030462N17Rik	18	-	77740824	77740992	77730763	77730890	77761595	77762380	0,0,2,3	48,16,22,38	2,6,9,10	23,33,30,29	1.79014e-06	0.000507049	0.0,0.0,0.043,0.038	0.042,0.083,0.13,0.147	-0.08
Map2k4	11	-	65636377	65636682	65626017	65626192	65647094	65647197	16,7,3,3	127,91,57,122	15,24,30,32	94120122138	2.73842e-07	0.000143421	0.059,0.037,0.026,0.012	0.074,0.091,0.109,0.104	-0.061
Aldh3a2	11	-	61157679	61158032	61155889	61156121	61158064	61158280	32,59,21,29	3,5,12,1	23,67,27,48	0,0,2,3	0.00034407	0.0176538	0.842,0.855,0.467,0.935	1.0,1.0,0.871,0.889	-0.165
Car10	11	+	92989191	92989548	92988824	92988935	92990468	92991112	2,2,6,14	0,0,1,0	8,1,4,6	0,3,4,6	1.72221e-07	9.56103e-05	1.0,1.0,0.75,1.0	1.0,0.143,0.333,0.333	0.485
Car10	11	+	92989191	92989548	92988824	92988935	92990471	92991112	38,22,22,11	0,0,3,0	22,9,18,15	0,0,4,5	0.000421554	0.0203185	1.0,1.0,0.786,1.0	1.0,1.0,0.692,0.6	0.123
Mprip	11	+	59632816	59632924	59631945	59632087	59634596	59634653	181161190207	17,28,17,32	181164186154	22,34,61,48	0.00145615	0.048349	0.861,0.769,0.866,0.789	0.827,0.737,0.639,0.65	0.108
Snap47	11	-	59340618	59340833	59328803	59329339	59340740	59340848	32,26,40,40	248169189167	24,25,25,13	189230205228	0.000384099	0.0191913	0.061,0.071,0.096,0.107	0.06,0.052,0.057,0.028	0.035
Gm12258	11	+	58741913	58742053	58739471	58739528	58745085	58745212	0,9,13,0	15,5,13,5	0,2,0,0	15,12,7,17	1.22727e-05	0.00183087	0.0,0.481,0.34,0.0	0.0,0.079,0.0,0.0	0.185
Cdc42se2	11	-	54631063	54631376	54614399	54614501	54647231	54647385	209246203282	4,8,4,6	229281227222	4,0,0,0	0.000103184	0.00747829	0.963,0.939,0.962,0.959	0.966,1.0,1.0,1.0	-0.036
Acsl6	11	+	54195029	54195159	54194649	54194748	54210977	54211198	21,22,10,31	1,0,1,5	15,0,25,44	10,8,5,9	0.000184911	0.0111099	0.918,1.0,0.842,0.768	0.445,0.0,0.728,0.723	0.408
Tbc1d9b	11	+	50054988	50055039	50054651	50054723	50059522	50059629	35,50,33,63	1,0,2,5	36,44,34,36	9,17,4,5	2.63821e-06	0.000636796	0.963,1.0,0.925,0.904	0.749,0.658,0.864,0.843	0.169
Tbc1d9b	11	+	50058995	50059052	50054651	50054723	50059522	50059629	164188171160	1,0,2,5	181202214147	9,17,4,5	8.3981e-06	0.00143015	0.992,1.0,0.984,0.959	0.936,0.896,0.975,0.955	0.043
Psme4	11	+	30777008	30777069	30773058	30773154	30780349	30780405	16,5,4,4	26,12,20,21	2,1,3,0	27,10,16,12	0.000172941	0.0105505	0.304,0.228,0.124,0.119	0.05,0.066,0.117,0.0	0.136
Rtn4	11	+	29656409	29658770	29655534	29655591	29683632	29683840	408454394439	8,8,15,6	738547499437	2,8,0,2	3.78616e-06	0.0007843	0.962,0.966,0.929,0.973	0.995,0.972,1.0,0.991	-0.032
Mtif2	11	+	29480580	29480778	29479928	29480154	29483225	29483397	17,7,18,7	0,0,0,1	20,24,7,21	0,0,5,6	7.93588e-05	0.00628601	1.0,1.0,1.0,0.778	1.0,1.0,0.412,0.636	0.182
0610010F05Rik	11	-	23570228	23570467	23567137	23567196	23574935	23575122	27,13,28,30	3,5,0,1	21,30,19,16	0,0,0,1	0.000421624	0.0203185	0.818,0.565,1.0,0.938	1.0,1.0,1.0,0.889	-0.142
H2az2	11	-	6383723	6383837	6379095	6379225	6389375	6389453	300243233317	20,18,11,16	225248306277	1,6,12,9	0.00023532	0.013064	0.895,0.884,0.923,0.918	0.992,0.959,0.935,0.946	-0.053
Nudcd3	11	-	6069333	6069522	6063242	6063431	6075417	6075561	8,15,14,12	133,75,146,134	3,4,4,10	135119145101	0.000494708	0.022925	0.029,0.091,0.046,0.043	0.011,0.017,0.014,0.047	0.03
Gjc2	11	-	59073571	59073652	59066389	59068499	59073976	59074039	63,90,61,103	2,5,5,6	62,84,116,73	0,2,1,0	2.58016e-05	0.00307383	0.953,0.921,0.888,0.917	1.0,0.965,0.987,1.0	-0.068
Ccdc157	11	-	4108159	4108289	4102908	4103056	4110158	4110243	6,8,2,1	0,4,9,1	0,2,0,0	4,2,7,5	1.04118e-05	0.00162366	1.0,0.516,0.106,0.348	0.0,0.348,0.0,0.0	0.406
Dctn2	10	+	127113123	127113189	127112570	127112718	127113355	127113394	481511509528	5,10,11,9	515482595470	4,0,7,0	0.000957836	0.035736	0.985,0.973,0.97,0.976	0.989,1.0,0.983,1.0	-0.017
Rita1	5	-	120750044	120750139	120749442	120749794	120750338	120750654	21,20,8,23	63,26,38,50	11,6,14,8	42,74,77,44	0.00026541	0.0143892	0.169,0.32,0.114,0.219	0.138,0.047,0.1,0.1	0.109
Nsd3	8	+	26092299	26092752	26091616	26092009	26130592	26131341	13,26,10,19	2,1,0,2	4,39,13,18	3,11,2,5	0.000844713	0.032748	0.765,0.929,1.0,0.826	0.4,0.639,0.765,0.643	0.268
Nsd3	8	+	26181041	26181188	26173167	26173338	26184715	26184872	11,18,5,35	0,0,0,1	3,14,14,9	0,0,2,7	0.000496612	0.0229367	1.0,1.0,1.0,0.946	1.0,1.0,0.779,0.393	0.194
Hscb	5	-	110982520	110982665	110978801	110978849	110983840	110983935	60,34,58,39	0,0,0,0	64,37,46,23	14,0,0,0	4.58499e-05	0.00469631	1.0,1.0,1.0,1.0	0.699,1.0,1.0,1.0	0.075
Hscb	5	-	110982520	110982665	110978801	110978849	110983845	110983935	65,67,89,78	2,0,7,5	109,67,55,59	2,0,0,2	0.00142197	0.0476128	0.943,1.0,0.866,0.888	0.965,1.0,1.0,0.937	-0.051
Pus1	5	-	110924419	110924473	110923401	110923504	110925479	110925617	0,2,3,0	19,24,19,28	2,1,9,8	11,32,27,39	0.000799617	0.0315281	0.0,0.058,0.104,0.0	0.118,0.022,0.197,0.131	-0.076
Crem	18	-	3276693	3276729	3273421	3273578	3325360	3325478	13,9,11,11	3,3,8,6	6,9,6,6	0,0,2,1	4.83703e-05	0.00478852	0.777,0.707,0.525,0.596	1.0,1.0,0.707,0.829	-0.233
Crem	18	-	3287903	3288092	3276693	3276729	3295039	3295182	3,3,3,11	6,3,4,2	5,4,3,8	0,1,0,0	2.05045e-08	2.01179e-05	0.2,0.333,0.273,0.733	1.0,0.667,1.0,1.0	-0.532
Crem	18	-	3327493	3327591	3325360	3325478	3337379	3337688	7,2,4,2	8,17,13,13	2,0,0,0	3,2,12,12	0.000192794	0.011435	0.345,0.066,0.157,0.085	0.287,0.0,0.0,0.0	0.091
Thoc2l	5	+	104698533	104698590	104689031	104689128	104698751	104702073	0,0,1,4	3,8,5,5	4,10,3,3	2,4,4,7	0.000654796	0.0277918	0.0,0.0,0.126,0.367	0.591,0.644,0.352,0.237	-0.333
Fam53c	18	+	34896125	34896183	34895547	34895777	34901220	34902005	24,17,32,23	3,2,1,0	18,25,30,21	18,8,4,7	9.39018e-06	0.00154224	0.852,0.86,0.958,1.0	0.419,0.692,0.844,0.683	0.258
Mrps18c	5	+	100947417	100947479	100946624	100946726	100949773	100949857	271228240308	5,2,2,0	275253288216	0,11,11,5	0.000810105	0.0317612	0.975,0.988,0.988,1.0	1.0,0.942,0.949,0.968	0.023
Nup54	5	-	92573481	92573669	92572132	92572329	92575958	92576185	42,41,52,71	2,0,1,1	71,34,54,60	5,0,13,2	0.000145989	0.00960608	0.913,1.0,0.963,0.973	0.877,1.0,0.675,0.938	0.09
G3bp2	5	-	92231131	92231207	92221018	92221137	92231193	92231457	0,0,2,0	11,4,9,3	3,7,0,4	1,8,18,7	7.12305e-05	0.00594163	0.0,0.0,0.128,0.0	0.665,0.367,0.0,0.275	-0.295
Rasal1	5	+	120791433	120791572	120791362	120791380	120792870	120792984	5,9,2,6	0,0,1,0	1,8,2,7	2,0,2,2	0.000712342	0.029219	1.0,1.0,0.509,1.0	0.206,1.0,0.341,0.644	0.33
Dnajb2	1	+	75221206	75221234	75220101	75220305	75221437	75222336	27,3,8,11	57,82,61,53	8,3,0,7	72,69,82,74	0.000194202	0.0114695	0.285,0.03,0.099,0.149	0.086,0.035,0.0,0.074	0.092
Emc10	7	-	44140586	44140791	44139546	44140394	44141378	44141472	3,4,3,1	56,52,62,49	5,12,9,14	48,59,52,47	6.88973e-06	0.00122593	0.026,0.037,0.024,0.01	0.05,0.092,0.08,0.13	-0.064
Rasl10b	11	+	83300757	83300969	83300513	83300707	83303303	83303660	0,0,2,0	34,10,23,24	0,11,14,2	19,35,20,11	8.0834e-08	5.47266e-05	0.0,0.0,0.042,0.0	0.0,0.136,0.259,0.083	-0.109
Fam53a	5	-	33786196	33786321	33771946	33772178	33786680	33786775	27,32,27,18	0,0,0,0	37,27,36,45	2,4,0,6	6.76523e-06	0.00121154	1.0,1.0,1.0,1.0	0.91,0.786,1.0,0.803	0.125
Depdc5	5	+	33044322	33044392	33035971	33036021	33050718	33050797	34,23,14,39	5,3,3,6	21,41,23,43	0,2,0,0	4.12468e-07	0.000192984	0.822,0.839,0.76,0.816	1.0,0.933,1.0,1.0	-0.174
Kmt2e	5	+	23700983	23701238	23698196	23698505	23701401	23701546	65,39,50,51	2,3,10,1	61,21,48,43	0,1,1,0	1.63832e-05	0.00221836	0.942,0.867,0.714,0.962	1.0,0.913,0.96,1.0	-0.097
Mro	18	+	74009753	74009909	74006294	74006477	74010500	74010608	57,94,69,88	3,2,2,8	80,66,105,63	0,4,0,0	0.000596243	0.0260353	0.905,0.959,0.945,0.846	1.0,0.892,1.0,1.0	-0.059
Dvl1	4	+	155941952	155941991	155941070	155941277	155942449	155943753	11,13,7,8	38,43,43,43	17,25,29,11	17,53,66,22	0.000730968	0.029664	0.187,0.193,0.114,0.129	0.442,0.272,0.258,0.284	-0.158
Mib2	4	-	155743350	155743446	155742311	155742416	155743579	155743722	45,41,36,47	41,52,35,56	16,29,30,13	32,57,89,60	8.32483e-07	0.000281806	0.4,0.324,0.385,0.338	0.233,0.236,0.17,0.116	0.173
Mib2	4	-	155751470	155751626	155745779	155745831	155753030	155753187	80,55,81,59	2,0,10,4	85,108,85,72	0,0,4,0	9.98868e-05	0.00731572	0.952,1.0,0.802,0.881	1.0,1.0,0.914,1.0	-0.07
Rnf220	4	-	117353875	117354149	117346785	117347527	117353879	117354154	1,3,1,0	37,56,19,47	5,8,8,11	41,43,21,57	3.0279e-07	0.000152815	0.013,0.026,0.026,0.0	0.057,0.085,0.16,0.088	-0.081
Vps13d	4	-	144806536	144806653	144802314	144802403	144807870	144808046	4,0,4,5	21,21,17,26	0,0,1,0	26,33,21,35	0.000116108	0.00809778	0.096,0.0,0.116,0.097	0.0,0.0,0.026,0.0	0.071
Prdm2	4	-	142854032	142855544	142838203	142838347	142858279	142862669	8,2,12,9	40,40,28,47	6,2,2,6	47,70,64,42	0.00127381	0.0437606	0.091,0.024,0.176,0.087	0.06,0.014,0.015,0.067	0.056
Szrd1	4	-	140847634	140847684	140845837	140846089	140867002	140867110	38,18,18,18	11,4,12,8	16,3,23,33	7,0,0,0	0.000284118	0.0151374	0.721,0.771,0.529,0.628	0.631,1.0,1.0,1.0	-0.246
Gpm6b	X	+	165136560	165136680	165127548	165128077	165155633	165155820	110,113,89,95	335472358494	94,80,55,58	492407451318	0.000911167	0.0346944	0.154,0.117,0.121,0.096	0.096,0.098,0.063,0.092	0.035
Mapk10	5	-	103135068	103135140	103124220	103124292	103137485	103137651	109,81,97,127	4,0,0,0	98108141110	3,2,7,6	0.000501521	0.0231249	0.948,1.0,1.0,1.0	0.957,0.973,0.931,0.925	0.041
Suz12	11	+	79889882	79889951	79886570	79886635	79898338	79898388	7,12,15,25	2,4,4,0	22,29,27,36	0,2,0,0	3.12628e-05	0.00354202	0.705,0.672,0.719,1.0	1.0,0.908,1.0,1.0	-0.203
Pum1	4	+	130457588	130457859	130428352	130428421	130468773	130468867	29,23,35,23	0,2,0,0	37,38,30,19	1,4,4,3	7.7002e-05	0.00620046	1.0,0.852,1.0,1.0	0.949,0.826,0.789,0.76	0.132
Oscp1	4	+	125958742	125958772	125952392	125952585	125967597	125967752	12,9,13,17	19,32,16,18	24,45,26,20	10,20,23,17	0.000899885	0.0344141	0.345,0.19,0.403,0.44	0.666,0.652,0.485,0.495	-0.23
Inip	4	-	59782253	59782334	59775446	59775549	59783727	59783810	78,65,69,55	29,23,16,14	72,66,53,77	0,7,13,6	1.61308e-05	0.00220995	0.635,0.647,0.736,0.718	1.0,0.859,0.725,0.893	-0.185
Paxip1	5	-	27995942	27996119	27993640	27993775	27996196	27996548	8,0,3,2	9,5,22,5	0,0,0,0	6,3,7,8	1.51381e-05	0.00211158	0.308,0.0,0.064,0.167	0.0,0.0,0.0,0.0	0.135
Mpv17l	16	+	13759983	13760037	13758492	13758575	13762529	13762600	2,4,1,4	8,4,8,9	3,0,0,0	6,8,8,1	0.000597117	0.0260353	0.155,0.423,0.084,0.246	0.268,0.0,0.0,0.0	0.16
Nfu1	6	+	86993157	86993376	86992547	86992683	86996346	86996413	5,11,16,6	167112181153	1,0,1,0	192172164122	3.75065e-06	0.000782786	0.015,0.047,0.042,0.019	0.003,0.0,0.003,0.0	0.029
Trit1	4	+	122942944	122943057	122942561	122942673	122943269	122943347	17,4,18,28	0,0,0,0	33,4,27,8	6,4,1,0	3.60922e-05	0.00392882	1.0,1.0,1.0,1.0	0.758,0.363,0.939,1.0	0.235
Zfp384	6	+	125001467	125001515	125000995	125001233	125001708	125002045	24,13,19,2	0,0,0,2	14,15,7,18	0,6,10,0	0.000915379	0.034807	1.0,1.0,1.0,0.431	1.0,0.654,0.346,1.0	0.108
Rbks	5	-	31817250	31817415	31809152	31809244	31823062	31823125	28,44,29,69	0,1,9,9	27,27,33,16	0,0,3,0	0.000216313	0.012336	1.0,0.957,0.617,0.793	1.0,1.0,0.846,1.0	-0.12
Scp2	4	-	107904786	107904866	107901034	107902042	107912635	107912765	884997863952	0,0,0,0	10038551085451	0,0,0,91	9.44525e-06	0.00154224	1.0,1.0,1.0,1.0	1.0,1.0,1.0,0.763	0.059
Lrp8	4	+	107705477	107705600	107704640	107704763	107707300	107707339	5,4,2,2	0,5,1,2	1,0,2,1	4,12,5,7	2.42456e-05	0.00291346	1.0,0.305,0.523,0.354	0.12,0.0,0.18,0.073	0.452
Cyb5rl	4	+	106927312	106927744	106925808	106926020	106928066	106928215	0,0,0,0	6,33,23,9	0,4,5,2	23,22,11,3	0.000570556	0.0252995	0.0,0.0,0.0,0.0	0.0,0.083,0.185,0.25	-0.13
Kcnc3	7	+	44248229	44248357	44247807	44247999	44251292	44254175	11,16,6,22	545334355450	59,65,21,11	486658631568	1.86036e-05	0.00245904	0.011,0.025,0.009,0.026	0.061,0.05,0.018,0.01	-0.017
Elavl2	4	-	91264172	91264772	91199809	91199900	91287674	91287773	41,9,20,25	0,0,0,4	29,24,31,43	3,3,7,4	0.000621792	0.0268008	1.0,1.0,1.0,0.758	0.829,0.8,0.689,0.843	0.149
Nsmf	2	+	24948264	24948333	24947112	24947188	24949032	24949085	44,72,62,66	0,3,0,3	75,68,66,83	0,18,7,1	0.000992884	0.0367964	1.0,0.943,1.0,0.938	1.0,0.721,0.866,0.983	0.078
Cln3	7	-	126179964	126180036	126179504	126179584	126180817	126180914	12,16,31,40	0,0,0,4	24,39,34,30	3,8,0,4	0.00113818	0.0401443	1.0,1.0,1.0,0.871	0.844,0.767,1.0,0.835	0.106
Dazap1	10	+	80116762	80116845	80114066	80114115	80118857	80119011	118,59,67,73	2,0,1,2	85,73,122,80	6,3,7,17	6.40139e-07	0.000249296	0.974,1.0,0.977,0.959	0.901,0.94,0.918,0.751	0.1
Rap1a	3	-	105701370	105701455	105657560	105657644	105708306	105708425	8,26,22,11	2,2,4,1	16,10,12,12	0,0,0,2	0.000798516	0.0315281	0.718,0.892,0.778,0.875	1.0,1.0,1.0,0.793	-0.133
Nkiras1	14	-	4192727	4192870	4191594	4191852	4192889	4193000	2,2,4,3	25,2,14,11	1,1,0,0	13,3,18,19	0.000994604	0.0368098	0.039,0.338,0.127,0.122	0.038,0.145,0.0,0.0	0.111
Exosc10	4	+	148660606	148660681	148660265	148660361	148662874	148662962	38,93,46,71	2,4,4,5	96,55,86,71	0,2,1,2	0.00102685	0.0375045	0.927,0.939,0.884,0.904	1.0,0.948,0.983,0.959	-0.059
Eno1	4	+	150326578	150326637	150326223	150326282	150328461	150328531	135145135127	5,9,2,8	176176173130	0,5,2,1	0.000205182	0.0118837	0.951,0.92,0.98,0.919	1.0,0.962,0.984,0.989	-0.041
Sorbs2	8	+	46199591	46200206	46198822	46198878	46212089	46212228	0,0,1,0	18,20,8,17	7,0,8,0	20,25,13,20	6.70573e-05	0.00578068	0.0,0.0,0.059,0.0	0.149,0.0,0.235,0.0	-0.081
Prkcz	4	-	155417532	155427387	155385386	155385472	155429139	155429206	0,3,3,4	7,4,6,1	0,0,0,0	12,4,6,7	4.9876e-05	0.00485775	0.0,0.273,0.2,0.667	0.0,0.0,0.0,0.0	0.285
Kcnk2	1	-	189027790	189027908	188990934	188991095	189071981	189072292	8,19,23,13	5,3,2,1	12,26,16,30	0,0,0,0	2.8429e-07	0.000146136	0.472,0.779,0.865,0.879	1.0,1.0,1.0,1.0	-0.251
Kcnk2	1	-	189075239	189075550	189071981	189072292	189075497	189075904	3,1,8,4	2,0,2,2	9,1,2,4	1,0,0,0	0.000785743	0.0311581	0.429,1.0,0.667,0.5	0.818,1.0,1.0,1.0	-0.305
Paip2	18	+	35733097	35733170	35732765	35732811	35743923	35744087	16,7,8,7	0,0,0,0	8,2,8,14	0,0,8,6	2.14573e-06	0.000536586	1.0,1.0,1.0,1.0	1.0,1.0,0.402,0.61	0.247
Ano4	10	-	88960981	88961086	88952727	88952864	88985111	88985306	31,23,10,22	17,10,6,13	35,32,31,37	6,0,8,7	9.46875e-05	0.00707748	0.517,0.574,0.494,0.498	0.774,1.0,0.694,0.756	-0.285
Shank3	15	+	89422217	89422241	89417576	89417657	89427302	89427433	15,23,16,24	0,5,9,17	18,25,13,29	4,2,0,0	0.000325646	0.0168329	1.0,0.798,0.605,0.549	0.795,0.915,1.0,1.0	-0.19
Ank2	3	-	126823123	126823222	126822867	126822966	126825764	126825962	99,57,44,90	0,2,10,7	37,71,65,77	1,1,1,2	0.00109544	0.039134	1.0,0.945,0.726,0.885	0.957,0.977,0.975,0.959	-0.078
Ank2	3	-	126955327	126955972	126898409	126898511	127019412	127037834	31,20,15,19	0,6,0,8	17,22,13,15	0,0,0,2	9.38438e-05	0.00704031	1.0,0.625,1.0,0.543	1.0,1.0,1.0,0.789	-0.155
Epb41	4	-	131682853	131682889	131677581	131682467	131684953	131685130	13,5,20,16	3,0,10,0	13,13,14,26	0,0,0,2	7.29348e-05	0.00602368	0.777,1.0,0.617,1.0	1.0,1.0,1.0,0.913	-0.13
Dbp	7	+	45356029	45357138	45354670	45355186	45357683	45357895	95,104,66,90	2,0,1,2	70,37,71,59	6,0,5,3	0.00101463	0.0371073	0.96,1.0,0.971,0.957	0.854,1.0,0.877,0.908	0.062
LOC118568670	4	+	35770115	35770251	35765015	35765147	35784345	35784404	12,10,2,5	3,0,0,1	7,15,0,4	3,2,6,3	0.000626566	0.026923	0.677,1.0,1.0,0.723	0.55,0.797,0.0,0.411	0.41
Samd14	11	+	94910186	94910348	94905177	94905232	94910755	94911044	37,45,65,51	9,1,0,2	47,52,74,46	3,0,0,0	0.000635676	0.0271881	0.673,0.957,1.0,0.927	0.887,1.0,1.0,1.0	-0.083
Samd14	11	+	94910186	94910359	94905177	94905232	94910755	94911044	36,47,68,44	9,1,0,2	46,50,72,41	3,0,0,0	0.000647226	0.0275971	0.667,0.959,1.0,0.917	0.885,1.0,1.0,1.0	-0.085
Mia3	1	-	183143388	183143475	183137604	183140359	183146987	183147121	48,36,32,45	0,0,3,3	45,66,45,23	0,4,10,11	0.00116708	0.0407536	1.0,1.0,0.871,0.904	1.0,0.912,0.74,0.569	0.138
D2hgdh	1	+	93760317	93760511	93757478	93757618	93763008	93763177	22,24,18,28	2,0,1,0	26,29,34,15	4,7,3,0	0.000123418	0.00845888	0.846,1.0,0.9,1.0	0.765,0.674,0.85,1.0	0.114
Tmem68	4	-	3554353	3554414	3551751	3551891	3560498	3560692	76,45,45,61	10,6,1,5	74,66,54,111	0,2,6,0	0.000428003	0.020519	0.844,0.842,0.97,0.896	1.0,0.959,0.865,1.0	-0.068
Lcorl	5	-	45880315	45885084	45854528	45859339	45893072	45893166	0,6,2,11	3,3,2,7	3,1,0,0	13,1,4,3	0.000223088	0.0125608	0.0,0.5,0.333,0.44	0.103,0.333,0.0,0.0	0.209
Dnajb6	5	+	29953342	29953433	29940976	29941114	29955935	29956045	594441439590	16,20,2,6	490560556582	0,2,11,6	0.000491215	0.0228535	0.958,0.932,0.993,0.984	1.0,0.994,0.969,0.984	-0.02
Armcx5	X	+	134644311	134644363	134643440	134643727	134645247	134645324	27,13,13,30	9,0,10,4	18,16,17,13	25,13,10,17	0.000778476	0.0310415	0.69,1.0,0.491,0.848	0.348,0.477,0.558,0.362	0.321
St6galnac3	3	-	153214939	153215134	153117098	153117508	153430681	153430846	49,47,36,67	0,0,0,3	63,39,31,67	12,0,2,0	0.000448303	0.0213082	1.0,1.0,1.0,0.918	0.724,1.0,0.886,1.0	0.077
Rgs11	17	+	26426519	26426633	26423305	26423357	26426732	26426848	3,14,5,7	2,0,0,0	7,6,8,1	4,6,3,0	1.82476e-05	0.00242352	0.459,1.0,1.0,1.0	0.498,0.362,0.602,1.0	0.249
Adgrl4	3	+	151197913	151198063	151144874	151145024	151203463	151203613	2,3,1,16	17,14,0,6	12,11,12,10	4,2,0,2	0.00143721	0.0479495	0.056,0.097,1.0,0.571	0.6,0.733,1.0,0.714	-0.331
Msi1	5	+	115585188	115585245	115583453	115583534	115588273	115588342	56,26,44,72	12,6,6,13	41,60,59,39	0,3,1,2	5.5167e-08	3.92648e-05	0.771,0.758,0.841,0.8	1.0,0.935,0.977,0.934	-0.169
Tfrc	16	+	32427939	32428174	32427782	32427854	32431985	32432044	7,6,1,18	22,39,17,26	5,0,0,3	19,18,22,42	0.00020656	0.0118956	0.137,0.071,0.029,0.257	0.116,0.0,0.0,0.034	0.086
Lair1	7	-	4031705	4032035	4013728	4013845	4058795	4058952	22,24,12,27	0,0,0,0	49,31,38,15	0,5,7,4	1.01961e-07	6.58197e-05	1.0,1.0,1.0,1.0	1.0,0.756,0.731,0.652	0.215
Senp1	15	-	97990528	97991256	97984966	97985014	97991163	97991445	5,0,10,6	2,1,5,4	5,1,2,12	0,0,0,0	1.60441e-10	8.90704e-07	0.556,0.0,0.5,0.429	1.0,1.0,1.0,1.0	-0.629
Tmem38b	4	+	53840626	53840783	53826044	53826220	53848865	53849050	52,55,40,45	2,5,11,7	61,48,59,24	1,0,1,5	0.00128577	0.0441166	0.929,0.846,0.645,0.763	0.968,1.0,0.967,0.706	-0.115
Usp7	16	-	8533608	8533783	8529857	8530056	8534378	8534483	0,1,4,2	113,53,53,76	10,7,15,8	47,62,66,86	1.76781e-08	1.88734e-05	0.0,0.009,0.036,0.013	0.096,0.053,0.102,0.044	-0.059
Cep128	12	-	91222348	91222513	91200817	91200994	91226759	91227410	14,3,5,15	2,1,0,8	20,16,10,7	0,0,0,0	6.29103e-07	0.000249296	0.778,0.6,1.0,0.484	1.0,1.0,1.0,1.0	-0.284
Proca1	11	+	78092637	78092718	78085527	78085780	78095665	78096589	42,45,44,30	2,0,9,0	28,18,68,21	0,0,0,0	0.000397429	0.0196296	0.932,1.0,0.76,1.0	1.0,1.0,1.0,1.0	-0.077
Inpp5k	11	+	75538018	75538102	75530281	75530391	75538227	75538332	34,21,28,26	0,2,0,2	28,35,13,25	4,0,7,3	0.000679578	0.0283665	1.0,0.87,1.0,0.893	0.817,1.0,0.543,0.842	0.14
Zfp467	6	-	48420345	48420421	48419558	48419672	48421904	48422037	15,22,23,19	0,6,8,0	15,14,14,7	0,0,0,0	1.89484e-06	0.000515657	1.0,0.708,0.656,1.0	1.0,1.0,1.0,1.0	-0.159
Zfp467	6	-	48421904	48422037	48419558	48419672	48422286	48422759	0,6,8,0	12,2,10,6	0,0,0,0	4,7,7,6	0.000109728	0.00778439	0.0,0.613,0.297,0.0	0.0,0.0,0.0,0.0	0.227
Gabra2	5	-	71252303	71252844	71251874	71251961	71252917	71253192	2,11,2,0	61,50,33,34	13,3,8,17	53,53,46,32	0.000980752	0.0364441	0.016,0.099,0.029,0.0	0.109,0.028,0.08,0.21	-0.071
Trim45	3	+	100837341	100837394	100837132	100837259	100838746	100838921	0,0,0,2	3,13,17,17	2,4,2,2	6,6,3,12	3.3802e-05	0.0037911	0.0,0.0,0.0,0.08	0.197,0.33,0.33,0.109	-0.222
Notch4	17	+	34806090	34806188	34805500	34806037	34806347	34807477	6,3,4,4	0,0,0,0	7,1,14,8	0,0,2,8	0.000167433	0.0103741	1.0,1.0,1.0,1.0	1.0,1.0,0.809,0.376	0.204
Gm38250	8	+	106293000	106293102	106292811	106292906	106304095	106304485	9,2,5,5	0,0,0,0	4,2,1,3	2,2,0,2	0.000318382	0.0165895	1.0,1.0,1.0,1.0	0.543,0.372,1.0,0.471	0.403
Yipf2	9	-	21503823	21503884	21503356	21503514	21504022	21504127	3,13,16,8	3,0,0,0	15,7,16,4	1,9,1,3	0.00144856	0.0482703	0.415,1.0,1.0,1.0	0.914,0.356,0.919,0.486	0.185
Yipf2	9	-	21503823	21503884	21503356	21503514	21504032	21504131	2,9,16,4	6,0,4,0	15,5,10,7	2,0,0,0	0.00127047	0.0437606	0.191,1.0,0.739,1.0	0.842,1.0,1.0,1.0	-0.228
Myo6	9	+	80200808	80200835	80199638	80199799	80201226	80201256	42,66,33,52	0,0,2,1	67,44,38,64	0,6,8,3	7.84503e-05	0.00625754	1.0,1.0,0.933,0.978	1.0,0.861,0.801,0.948	0.075
Abcc5	16	-	20176118	20176308	20163384	20163544	20180931	20181021	161,127,65,118	1,1,0,0	144,116,130,90	10,4,0,4	1.89981e-05	0.00249928	0.988,0.984,1.0,1.0	0.878,0.935,1.0,0.918	0.06
Abcc5	16	-	20244597	20244847	20241054	20241235	20244997	20245137	1,4,5,3	52,58,65,59	14,7,9,10	46,83,53,48	7.30387e-05	0.00602368	0.01,0.033,0.037,0.025	0.132,0.04,0.078,0.094	-0.06
Akr7a5	4	+	139044020	139044117	139041777	139041882	139044880	139045010	66,67,46,49	0,0,1,4	58,41,73,71	7,11,9,0	1.38638e-05	0.00197349	1.0,1.0,0.965,0.881	0.834,0.693,0.831,1.0	0.122
Akr7a5	4	+	139044244	139044344	139041777	139041882	139044880	139045010	79,125,105,91	0,0,1,4	117,80,111,90	7,11,9,0	3.02328e-06	0.000684824	1.0,1.0,0.984,0.932	0.909,0.813,0.881,1.0	0.078
Rprd2	3	-	95693631	95693709	95692365	95692418	95694595	95694696	13,21,6,8	2,0,0,0	8,13,15,8	4,0,0,7	0.000168255	0.0103787	0.81,1.0,1.0,1.0	0.568,1.0,1.0,0.429	0.203
Nkx6-2	7	-	139160246	139160363	139159291	139159537	139160780	139161604	4,11,4,3	125277169185	9,11,10,15	142193169138	0.000544642	0.0245027	0.018,0.022,0.013,0.009	0.034,0.031,0.032,0.057	-0.023
Max	12	-	77008036	77008063	76999942	77000050	77008763	77009123	42,47,17,33	97,80,56,93	67,69,78,30	55,66,48,75	0.000690201	0.0286805	0.268,0.332,0.204,0.231	0.508,0.47,0.579,0.253	-0.194
Gabpb2	3	-	95116150	95116247	95113773	95113913	95123524	95123579	7,6,7,6	0,0,0,1	0,8,1,0	5,0,4,4	6.33591e-10	1.76776e-06	1.0,1.0,1.0,0.784	0.0,1.0,0.132,0.0	0.663
Rorc	3	+	94298951	94299062	94298686	94298794	94300337	94300447	11,8,7,11	6,2,0,0	1,2,6,3	0,0,0,0	0.000530715	0.0241393	0.512,0.696,1.0,1.0	1.0,1.0,1.0,1.0	-0.198
Mroh1	15	+	76317473	76317596	76316348	76316495	76317737	76317817	57,16,34,58	3,0,0,0	52,60,37,44	2,6,5,8	2.72691e-06	0.000641471	0.912,1.0,1.0,1.0	0.934,0.846,0.802,0.751	0.145
Kitl	10	+	99916718	99916802	99915835	99915992	99923208	99923318	12,25,3,15	2,4,1,7	18,20,11,22	3,1,0,0	0.000166816	0.0103741	0.793,0.8,0.657,0.578	0.793,0.927,1.0,1.0	-0.223
Epn2	11	-	61444335	61444405	61436975	61437737	61469243	61470361	11,11,15,8	0,2,0,0	16,1,15,4	6,2,3,2	2.70466e-06	0.000641471	1.0,0.789,1.0,1.0	0.645,0.254,0.773,0.576	0.385
Cyp2j12	4	-	96021231	96021394	96010750	96010900	96029069	96029389	0,11,8,6	31,70,43,28	11,10,24,14	35,33,43,64	0.000844517	0.032748	0.0,0.073,0.085,0.097	0.136,0.132,0.218,0.099	-0.082
Gm45927	3	+	89076921	89077009	89076001	89076230	89077355	89077422	27,35,29,27	2,6,0,6	35,32,58,39	2,0,0,0	5.94326e-06	0.0011072	0.895,0.786,1.0,0.739	0.917,1.0,1.0,1.0	-0.124
1500004A13Rik	3	-	88718520	88718676	88712595	88715579	88739570	88739854	125163135150	4,10,1,8	101130190127	2,0,3,0	3.68846e-05	0.00398383	0.94,0.891,0.985,0.904	0.962,1.0,0.969,1.0	-0.053
Kdm3b	18	+	34936502	34937102	34932337	34932412	34941293	34942542	9,30,9,42	0,0,0,0	32,22,34,14	2,4,2,1	0.000149435	0.00967117	1.0,1.0,1.0,1.0	0.889,0.733,0.895,0.875	0.152
Mrpl1	5	+	96362203	96362319	96361645	96361769	96371629	96371891	2,1,0,0	39,28,11,22	7,1,13,4	30,16,29,41	1.76793e-06	0.000507049	0.028,0.02,0.0,0.0	0.116,0.034,0.201,0.052	-0.089
Rapgef1	2	+	29609604	29609862	29600167	29600320	29612235	29612321	58,71,37,62	2,2,5,5	46,82,69,89	12,17,18,14	1.01162e-05	0.00160461	0.935,0.947,0.787,0.861	0.657,0.707,0.657,0.761	0.187
Rapgef1	2	+	29610654	29610750	29600167	29600320	29612235	29612321	6,14,20,3	2,2,5,5	6,17,9,5	12,17,18,14	0.00112488	0.0398779	0.646,0.81,0.709,0.267	0.233,0.378,0.233,0.178	0.352
Sipa1l2	8	-	126149931	126149985	126149317	126149441	126166002	126166222	22,5,14,31	10,0,0,1	23,10,21,16	0,0,0,0	0.000212423	0.0121827	0.618,1.0,1.0,0.958	1.0,1.0,1.0,1.0	-0.106
Sipa1l2	8	-	126159916	126160048	126149317	126149441	126166002	126166222	66,48,47,29	10,0,0,1	37,73,47,72	0,0,0,0	0.000349635	0.0178941	0.778,1.0,1.0,0.939	1.0,1.0,1.0,1.0	-0.071
Sipa1l2	8	-	126159916	126160048	126149931	126149985	126166002	126166222	85,63,79,70	0,0,1,4	76,82,70,96	7,6,2,5	0.00027305	0.0146602	1.0,1.0,0.977,0.903	0.852,0.879,0.949,0.911	0.072
Tmem144	3	-	79748973	79749145	79746444	79746613	79749694	79749986	3,6,1,2	5,3,2,2	5,5,15,9	0,0,5,0	3.771e-05	0.00404152	0.231,0.5,0.2,0.333	1.0,1.0,0.6,1.0	-0.584
Tmem144	3	-	79748973	79749145	79746444	79746613	79750077	79750285	5,3,1,0	26,21,31,18	5,5,15,11	43,18,33,28	0.00029118	0.0154248	0.088,0.067,0.016,0.0	0.055,0.122,0.185,0.164	-0.089
Alg9	9	+	50694557	50694628	50690269	50690404	50700796	50700932	8,5,3,1	0,0,2,0	11,5,0,2	2,2,4,0	0.000767763	0.0307971	1.0,1.0,0.504,1.0	0.788,0.629,0.0,1.0	0.272
Prpf38b	3	-	108813233	108813304	108812426	108812650	108815102	108815163	2,8,0,4	11,10,20,3	0,2,0,0	18,13,6,12	4.14312e-05	0.0043398	0.11,0.351,0.0,0.475	0.0,0.094,0.0,0.0	0.21
Rsrc1	3	+	66903803	66903923	66901849	66902045	66989868	66990042	74,67,59,57	13,16,2,7	92,76,47,97	0,5,3,4	6.0915e-05	0.00545076	0.759,0.699,0.942,0.819	1.0,0.894,0.897,0.931	-0.126
Bicdl1	5	-	115810202	115810214	115808212	115808359	115811138	115811255	4,1,5,5	9,0,3,2	16,15,15,14	2,2,0,0	5.10595e-05	0.00492121	0.291,1.0,0.607,0.698	0.881,0.874,1.0,1.0	-0.29
Dclk1	3	+	55373993	55374070	55370421	55370516	55385225	55385358	33,31,38,16	75,37,53,48	20,21,21,18	58,81,76,79	0.000610679	0.026445	0.225,0.356,0.321,0.18	0.185,0.146,0.154,0.131	0.116
Ablim2	5	+	36024048	36024110	36015169	36015308	36031976	36032037	29,31,21,20	0,0,0,0	24,17,12,17	10,4,0,45	1.19763e-09	2.80563e-06	1.0,1.0,1.0,1.0	0.629,0.75,1.0,0.211	0.353
Camkk2	5	-	122875050	122875093	122869232	122872308	122875495	122875596	33,10,40,25	6,2,7,0	28,37,61,36	0,0,3,0	1.00052e-05	0.00160389	0.81,0.795,0.816,1.0	1.0,1.0,0.94,1.0	-0.13
Rasgrf1	9	+	89793500	89793645	89791827	89792326	89797544	89797900	54,58,32,60	0,0,2,0	53,41,54,61	1,7,2,2	0.000298673	0.0157916	1.0,1.0,0.89,1.0	0.964,0.748,0.932,0.939	0.077
Zfp788	7	+	41284103	41284134	41282954	41283118	41296914	41297041	6,0,0,1	0,5,11,5	2,1,3,0	0,0,0,4	0.000138324	0.00925204	1.0,0.0,0.0,0.142	1.0,1.0,1.0,0.0	-0.465
Zfp788	7	+	41292756	41292856	41282954	41283118	41296914	41297041	2,5,12,11	0,5,11,5	7,6,7,3	0,0,0,4	0.00145442	0.048349	1.0,0.374,0.395,0.568	1.0,1.0,1.0,0.31	-0.243
Rnf6	5	-	146157547	146157711	146157211	146157294	146157749	146157781	2,4,1,7	1,2,0,0	5,9,2,0	1,1,3,12	0.000670502	0.02813	0.5,0.5,1.0,1.0	0.714,0.818,0.25,0.0	0.304
Rnf6	5	-	146157749	146157781	146157211	146157294	146158029	146158267	1,1,0,0	6,18,19,11	1,1,3,12	40,20,10,23	7.59669e-05	0.00620046	0.121,0.044,0.0,0.0	0.02,0.04,0.198,0.3	-0.098
Tnks1bp1	2	+	84878714	84879394	84878359	84878479	84881204	84881317	3,0,0,7	5,3,6,3	0,0,0,1	1,1,7,3	0.00112284	0.0398659	0.231,0.0,0.0,0.538	0.0,0.0,0.0,0.143	0.157
Aptx	4	-	40702980	40703143	40697216	40697353	40703136	40703194	0,1,0,0	12,12,16,13	2,3,6,9	8,8,14,15	2.17428e-08	2.01179e-05	0.0,0.04,0.0,0.0	0.111,0.158,0.176,0.231	-0.159
Nr2c2	6	+	92082262	92082346	92069413	92069795	92115967	92116007	4,5,4,10	1,0,0,1	0,7,5,0	1,0,4,6	2.27561e-06	0.000563984	0.719,1.0,1.0,0.865	0.0,1.0,0.444,0.0	0.535
Sppl2a	2	-	126755451	126755508	126754562	126754665	126759130	126759205	37,56,40,48	7,0,2,2	39,32,32,42	0,0,1,0	0.00104396	0.0378801	0.793,1.0,0.935,0.946	1.0,1.0,0.959,1.0	-0.071
Nmt2	2	+	3306433	3306476	3305848	3305984	3310503	3310648	31,22,40,37	7,0,5,2	31,47,36,32	0,0,2,2	0.000569378	0.0252877	0.775,1.0,0.861,0.935	1.0,1.0,0.933,0.925	-0.072
Dnm3	1	-	162101188	162101218	162059222	162059336	162102056	162102108	18,43,22,24	64,41,56,79	57,53,40,76	44,72,49,59	0.000870678	0.0335788	0.19,0.466,0.246,0.202	0.519,0.38,0.405,0.517	-0.179
Trpt1	19	+	6975300	6975470	6974063	6974145	6975559	6975734	29,30,42,40	56,54,66,63	47,32,73,34	41,31,65,28	8.42668e-05	0.00655204	0.206,0.217,0.241,0.241	0.364,0.34,0.36,0.378	-0.134
Rundc3b	5	-	8544783	8544905	8540335	8542589	8570858	8571016	72,42,49,64	2,1,6,3	59,39,57,50	1,0,1,0	0.000505927	0.0232894	0.952,0.958,0.818,0.921	0.97,1.0,0.969,1.0	-0.073
Slc25a13	6	-	6068094	6068699	6052764	6052903	6073401	6073542	10,2,0,0	5,3,14,19	0,0,0,0	7,11,17,9	0.000929225	0.0350454	0.5,0.25,0.0,0.0	0.0,0.0,0.0,0.0	0.188
Slc25a13	6	-	6083230	6083881	6073401	6073542	6095146	6095227	3,1,0,10	6,2,14,8	0,0,0,0	2,15,29,6	1.08374e-06	0.000349794	0.2,0.2,0.0,0.385	0.0,0.0,0.0,0.0	0.196
Tnpo3	6	-	29599538	29599697	29589027	29589228	29609364	29609918	1,0,5,4	31,32,25,30	2,5,8,12	19,23,15,23	0.000162491	0.0102277	0.016,0.0,0.091,0.062	0.05,0.098,0.211,0.207	-0.099
Dnajb4	3	-	151899013	151899255	151892051	151892620	151915471	151915720	34,29,43,58	4,0,8,5	65,47,61,23	0,0,5,0	0.00039253	0.0195266	0.81,1.0,0.729,0.853	1.0,1.0,0.859,1.0	-0.117
Dnajb4	3	-	151899013	151900737	151892051	151892620	151915471	151915558	26,20,39,53	4,0,8,5	53,34,56,19	0,0,5,0	0.000518649	0.0237177	0.765,1.0,0.709,0.841	1.0,1.0,0.848,1.0	-0.133
Zfp148	16	+	33277245	33277371	33254995	33255344	33287224	33287348	51,42,34,51	0,0,0,0	47,57,28,39	2,6,0,2	0.000463747	0.0218552	1.0,1.0,1.0,1.0	0.927,0.837,1.0,0.914	0.08
Zfp148	16	+	33277245	33277389	33254995	33255344	33287224	33287348	21,17,3,10	0,0,0,0	13,23,8,18	2,6,0,2	2.84795e-06	0.000653335	1.0,1.0,1.0,1.0	0.768,0.661,1.0,0.821	0.188
Kcnh2	5	-	24534162	24534589	24531346	24531775	24535908	24536120	48,34,38,28	90,47,41,58	23,44,7,9	62,71,84,55	0.000149468	0.00967117	0.211,0.266,0.317,0.194	0.156,0.237,0.04,0.076	0.12
Tnr	1	+	159685850	159686010	159679526	159680003	159688779	159688895	17,22,12,24	5,0,0,8	11,11,18,14	0,0,0,0	2.12352e-06	0.000535861	0.63,1.0,1.0,0.6	1.0,1.0,1.0,1.0	-0.193
Nfx1	4	+	41011455	41012856	41009189	41009269	41011526	41013873	5,0,2,5	7,2,0,2	0,0,0,2	2,5,2,1	0.00142817	0.0477629	0.263,0.0,1.0,0.556	0.0,0.0,0.0,0.5	0.33
Akt3	1	-	177037541	177037603	176958536	176958662	177076241	177076333	1,2,6,0	26,38,23,51	6,8,3,12	32,20,25,33	8.74191e-05	0.00665103	0.026,0.036,0.156,0.0	0.117,0.22,0.078,0.204	-0.1
9330179D12Rik	6	+	127162331	127162537	127126351	127126526	127188462	127189382	11,8,8,10	4,1,8,0	9,3,16,8	0,0,2,0	2.97466e-05	0.00338404	0.579,0.8,0.333,1.0	1.0,1.0,0.8,1.0	-0.272
Sestd1	2	-	77023106	77023152	77022842	77022924	77027166	77027326	11,0,1,0	27,22,34,15	0,0,0,0	24,53,41,35	0.000539044	0.0243694	0.237,0.0,0.022,0.0	0.0,0.0,0.0,0.0	0.065
Miga2	2	+	30273601	30273718	30272977	30273031	30273940	30275531	113102122129	8,2,6,1	94,111,135,98	0,1,0,1	9.48491e-05	0.00707748	0.888,0.966,0.919,0.986	1.0,0.984,1.0,0.982	-0.052
Cblb	16	+	52003574	52003721	51994716	51994811	52006497	52006595	13,23,21,16	0,7,2,0	9,11,13,14	0,0,0,2	0.000411104	0.0201615	1.0,0.623,0.841,1.0	1.0,1.0,1.0,0.779	-0.079
Mtdh	15	+	34114944	34115121	34114169	34114254	34116456	34116522	82,73,43,96	0,0,3,0	90,91,99,98	2,4,9,0	0.000832085	0.0323941	1.0,1.0,0.878,1.0	0.957,0.919,0.846,1.0	0.039
Ifitm10	7	-	141925898	141926064	141924594	141925047	141925902	141926689	40,64,45,58	0,1,0,3	68,64,62,87	4,0,5,7	0.00108956	0.0389741	1.0,0.97,1.0,0.906	0.895,1.0,0.861,0.861	0.065
Dcaf6	1	-	165195014	165195074	165185029	165185115	165216226	165216484	1,3,1,2	22,24,21,29	7,10,2,10	21,25,42,22	0.000221884	0.0125439	0.031,0.082,0.033,0.047	0.192,0.222,0.033,0.245	-0.125
Cdk5rap2	4	-	70255577	70255796	70235663	70235834	70267380	70267482	11,12,13,17	2,3,3,12	24,8,18,23	2,0,0,2	7.8899e-06	0.0013603	0.733,0.667,0.684,0.415	0.857,1.0,1.0,0.852	-0.302
Slc2a8	2	-	32865931	32866040	32865325	32865496	32866148	32866292	29,27,28,32	1,4,4,2	37,42,54,26	0,0,2,0	7.10077e-05	0.00594163	0.944,0.796,0.802,0.902	1.0,1.0,0.94,1.0	-0.124
Dennd4c	4	+	86731629	86731774	86730561	86730690	86738098	86738218	11,10,6,5	0,0,0,0	10,5,10,10	0,0,5,3	0.00017655	0.0107236	1.0,1.0,1.0,1.0	1.0,1.0,0.503,0.628	0.217
Prrc2c	1	-	162503173	162503410	162501667	162501720	162504923	162505027	12,14,14,14	6,2,0,0	15,12,11,13	0,0,0,0	0.000775433	0.0310151	0.5,0.778,1.0,1.0	1.0,1.0,1.0,1.0	-0.18
Pogk	1	-	166236566	166236900	166235967	166236101	166237275	166237397	116,143,86,148	12,0,5,0	123,100,141,96	1,0,0,0	3.54139e-05	0.00390087	0.829,1.0,0.896,1.0	0.984,1.0,1.0,1.0	-0.065
Hipk1	3	-	103698310	103698591	103684537	103685615	103698708	103698877	20,20,17,31	2,7,0,2	28,41,25,21	0,0,1,0	1.03409e-05	0.00162366	0.833,0.588,1.0,0.886	1.0,1.0,0.926,1.0	-0.155
Eml2	7	+	18912107	18912278	18910345	18910686	18913151	18913370	9,7,8,23	103,89,72,103	0,11,0,8	67,107,82,110	0.000441171	0.0210052	0.042,0.038,0.053,0.1	0.0,0.049,0.0,0.035	0.037
Emid1	11	-	5060689	5060774	5056264	5056969	5066879	5066924	28,15,17,56	4,0,0,1	20,22,11,25	7,2,5,6	1.61618e-05	0.00220995	0.817,1.0,1.0,0.973	0.645,0.875,0.583,0.726	0.24
Cobll1	2	-	64936058	64936172	64933503	64933738	64937355	64937430	15,6,12,6	3,0,0,1	3,8,7,0	5,3,2,2	8.60755e-05	0.00663609	0.739,1.0,1.0,0.773	0.254,0.602,0.665,0.0	0.498
Zfyve28	5	-	34400516	34400657	34393346	34393484	34445442	34445668	32,4,10,16	5,4,0,0	24,19,25,42	0,0,0,1	0.000888083	0.0340489	0.767,0.339,1.0,1.0	1.0,1.0,1.0,0.956	-0.213
Npas3	12	+	53401127	53401217	53295540	53299878	53547816	53548061	12,8,5,13	2,2,0,0	3,6,22,4	7,0,6,8	0.000669904	0.02813	0.789,0.714,1.0,1.0	0.211,1.0,0.696,0.238	0.34
Myo1b	1	-	51805980	51806067	51803048	51803123	51808162	51808249	4,0,3,11	0,3,1,3	6,8,6,13	0,0,2,0	0.00111756	0.0398063	1.0,0.0,0.654,0.698	1.0,1.0,0.654,1.0	-0.326
Gas5	1	+	160865074	160865117	160864389	160864422	160865564	160865607	148,105,123,78	1,0,0,2	130100144105	4,1,6,15	1.78018e-06	0.000507049	0.991,1.0,1.0,0.968	0.962,0.987,0.949,0.845	0.054
Gas5	1	+	160865564	160865607	160864389	160864422	160865794	160865842	2,4,6,5	4,7,3,1	11,3,11,19	0,0,0,7	0.000999218	0.0368517	0.28,0.307,0.608,0.795	1.0,1.0,1.0,0.678	-0.422
Megf11	9	+	64598502	64598631	64597283	64597412	64599076	64599205	14,4,2,8	6,0,0,3	10,2,15,5	0,2,0,0	0.000819347	0.032033	0.556,1.0,1.0,0.588	1.0,0.349,1.0,1.0	-0.051
Garnl3	2	-	32976790	32977049	32975886	32975956	32977093	32977265	0,0,0,2	6,5,3,1	4,0,4,2	2,2,2,7	0.000900087	0.0344141	0.0,0.0,0.0,0.5	0.5,0.0,0.5,0.125	-0.156
Kat6b	14	+	21672022	21672155	21669285	21669367	21676786	21676908	5,4,4,3	0,1,0,0	3,7,0,8	3,0,3,2	3.13419e-06	0.000690467	1.0,0.679,1.0,1.0	0.346,1.0,0.0,0.679	0.413
Ift81	5	-	122748140	122748240	122747235	122747416	122749005	122749170	12,6,21,10	0,2,0,0	7,8,6,8	6,2,3,3	3.44957e-07	0.000170988	1.0,0.642,1.0,1.0	0.411,0.705,0.545,0.615	0.342
Ift81	5	-	122748140	122748244	122747235	122747416	122749005	122749170	31,19,45,33	0,2,0,0	40,35,37,27	6,2,3,3	2.62746e-05	0.00311679	1.0,0.848,1.0,1.0	0.797,0.912,0.879,0.841	0.105
Kcnt2	1	+	140411862	140411971	140377933	140378042	140435437	140435587	12,6,9,7	0,0,4,4	5,7,7,10	0,0,0,0	0.000196437	0.0115768	1.0,1.0,0.565,0.503	1.0,1.0,1.0,1.0	-0.233
Kcnt2	1	+	140506192	140506213	140502466	140502595	140511756	140511826	0,0,0,7	8,4,9,7	8,0,4,3	3,3,1,0	0.000804647	0.031655	0.0,0.0,0.0,0.467	0.7,0.0,0.778,1.0	-0.503
Pkp4	2	+	59096731	59096844	59045084	59045158	59135409	59135541	271308187224	16,7,18,16	229238338223	9,11,3,0	6.53855e-05	0.00570745	0.906,0.962,0.855,0.888	0.935,0.925,0.985,1.0	-0.059
Pkp4	2	+	59119561	59119596	59045084	59045158	59135409	59135535	99,98,57,83	16,7,18,16	125,99,97,73	9,11,3,0	4.91262e-05	0.00481854	0.834,0.919,0.719,0.808	0.918,0.879,0.963,1.0	-0.12
Gm32122	8	-	97105069	97106507	97102925	97103100	97109051	97109131	1,5,1,0	1,10,1,2	21,1,11,4	2,1,0,0	2.53249e-08	2.19678e-05	0.333,0.2,0.333,0.0	0.84,0.333,1.0,1.0	-0.577
Tbc1d19	5	+	53995518	53995579	53995265	53995312	54003542	54003615	26,19,24,28	2,8,0,0	29,26,26,31	0,0,0,2	0.00149623	0.0495612	0.902,0.628,1.0,1.0	1.0,1.0,1.0,0.917	-0.097
Ranbp3	17	+	57008022	57008088	57003717	57003789	57009762	57009890	57,53,59,70	9,8,0,5	66,43,89,48	0,2,1,4	0.00120079	0.041769	0.814,0.821,1.0,0.907	1.0,0.937,0.984,0.893	-0.068
8030453O22Rik	6	+	39506382	39506456	39504474	39504578	39520037	39521423	10,4,7,4	5,2,12,0	1,0,6,0	7,1,12,6	0.000394005	0.0195649	0.572,0.572,0.28,1.0	0.087,0.0,0.25,0.0	0.522
8030453O22Rik	6	+	39506625	39506753	39506382	39506456	39520037	39521423	18,15,2,14	5,2,9,0	13,21,13,3	0,0,2,0	2.73258e-05	0.00320046	0.659,0.801,0.107,1.0	1.0,1.0,0.778,1.0	-0.303
Evi5	5	-	108016656	108017188	107989936	107990166	108020466	108020521	12,7,5,8	2,0,0,0	1,14,5,8	4,0,0,6	0.000597468	0.0260353	0.75,1.0,1.0,1.0	0.111,1.0,1.0,0.4	0.31
Anp32a	9	+	62249057	62249533	62248624	62248836	62279001	62279151	23,44,5,25	228180166208	21,10,19,12	272210221229	0.000671338	0.02813	0.048,0.109,0.015,0.057	0.037,0.023,0.041,0.026	0.025
Cdadc1	14	-	59805177	59805487	59801966	59802044	59806396	59806457	3,20,7,2	127,115,133,94	5,0,0,2	134,99,159,96	7.10069e-05	0.00594163	0.012,0.08,0.026,0.011	0.018,0.0,0.0,0.01	0.025
Osbpl1a	18	-	12952561	12952718	12921376	12921452	12974240	12974403	242252237298	4,5,1,2	254301308264	9,7,9,9	0.00103435	0.0376297	0.968,0.962,0.992,0.987	0.934,0.956,0.945,0.936	0.034
Osbpl1a	18	-	12952561	12952964	12921376	12921452	12974240	12974403	160168156202	4,5,1,2	157212212196	9,7,9,9	0.00145589	0.048349	0.952,0.944,0.987,0.981	0.897,0.938,0.922,0.916	0.048
S100a4	3	+	90511967	90512035	90511076	90511113	90512303	90512459	2,9,1,0	7,16,3,15	0,0,2,0	16,10,8,8	5.30262e-05	0.00504076	0.164,0.279,0.186,0.0	0.0,0.0,0.147,0.0	0.12
Pbrm1	14	+	30745023	30745127	30744676	30744816	30747454	30747607	1,0,7,3	3,6,1,3	3,2,1,4	2,0,1,0	0.000509013	0.023354	0.164,0.0,0.805,0.371	0.469,1.0,0.371,1.0	-0.375
Pbrm1	14	+	30745023	30745136	30744676	30744816	30747454	30747607	16,15,7,7	3,6,1,3	10,6,6,5	2,0,1,0	0.00046141	0.021782	0.752,0.587,0.799,0.57	0.74,1.0,0.773,1.0	-0.201
Lrif1	3	+	106638986	106640458	106628997	106629422	106641673	106641955	1,3,13,9	8,2,0,9	11,13,8,9	0,0,4,0	0.000306002	0.0160982	0.059,0.429,1.0,0.333	1.0,1.0,0.5,1.0	-0.42
Zfp426	9	-	20397625	20397733	20389428	20389550	20403681	20403747	3,5,3,12	1,1,0,0	16,7,10,7	2,1,6,0	0.000908658	0.0346463	0.635,0.744,1.0,1.0	0.823,0.802,0.491,1.0	0.066
Nalcn	14	-	123517840	123517936	123514052	123515773	123518511	123518629	12,2,8,8	81,62,74,84	19,15,24,23	82,92,82,114	0.00023259	0.0129383	0.083,0.019,0.062,0.055	0.124,0.09,0.151,0.109	-0.064
Hivep3	4	+	119619416	119619545	119590995	119591059	119671874	119671987	3,2,0,3	1,5,1,6	0,0,0,0	4,1,1,1	0.000785629	0.0311581	0.617,0.177,0.0,0.211	0.0,0.0,0.0,0.0	0.251
Ppie	4	-	123033694	123033780	123032658	123032757	123033702	123033783	8,1,8,12	1,1,4,5	17,9,16,10	2,0,0,0	1.86385e-06	0.000515657	0.835,0.388,0.559,0.603	0.843,1.0,1.0,1.0	-0.365
Stau2	1	-	16561464	16561618	16556243	16556374	16579565	16579632	8,18,4,6	14,5,9,22	2,3,3,0	46,27,36,20	2.10591e-07	0.000114619	0.222,0.643,0.182,0.12	0.021,0.053,0.04,0.0	0.263
Stau2	1	-	16587105	16587159	16579565	16579632	16589396	16589599	2,0,0,2	88,38,41,62	4,6,8,4	83,106,77,82	0.000736484	0.0297227	0.016,0.0,0.0,0.023	0.034,0.04,0.071,0.035	-0.035
Camk2d	3	+	126599505	126599565	126596585	126596618	126604287	126604336	1,0,2,1	4,8,1,2	5,2,2,7	0,1,0,1	4.32703e-10	1.66209e-06	0.151,0.0,0.588,0.263	1.0,0.588,1.0,0.833	-0.605
Tmem234	4	+	129496014	129496054	129494775	129494927	129500879	129500972	21,40,41,28	0,1,6,4	46,48,47,35	0,0,0,1	0.000249549	0.0137988	1.0,0.969,0.843,0.847	1.0,1.0,1.0,0.965	-0.077
Mttp	3	-	137837000	137837162	137830818	137831006	137839760	137839899	12,21,8,14	9,6,0,4	14,20,11,11	0,2,0,0	1.56345e-06	0.000461685	0.4,0.636,1.0,0.636	1.0,0.833,1.0,1.0	-0.29
Mttp	3	-	137837000	137837414	137830818	137831006	137839760	137839896	9,11,8,6	9,6,0,4	8,11,11,6	0,2,0,0	2.01465e-06	0.000527573	0.333,0.478,1.0,0.429	1.0,0.733,1.0,1.0	-0.373
Clasp1	1	+	118439904	118439952	118437935	118438106	118449556	118449664	5,0,4,8	35,33,23,56	3,2,0,0	49,44,35,54	0.000342983	0.0176306	0.098,0.0,0.116,0.098	0.044,0.033,0.0,0.0	0.059
Nfasc	1	-	132634836	132635121	132593216	132593325	132669403	132669515	26,31,7,47	1,13,0,3	19,45,43,24	0,4,0,0	0.000736115	0.0297227	0.929,0.544,1.0,0.887	1.0,0.849,1.0,1.0	-0.122
Gpd2	2	+	57128393	57128579	57127689	57128000	57157984	57158094	45,9,18,23	6,1,1,12	13,12,23,44	0,1,2,1	0.000178198	0.0107642	0.789,0.818,0.9,0.489	1.0,0.857,0.852,0.957	-0.167
Phf3	1	-	30876185	30876347	30868923	30870640	30912658	30912989	9,15,16,16	2,0,0,0	5,7,18,8	2,0,0,9	0.0014798	0.0490756	0.692,1.0,1.0,1.0	0.556,1.0,1.0,0.308	0.207
Phf3	1	-	30902067	30902244	30876185	30876347	30912658	30912989	19,9,5,4	1,0,11,6	23,7,4,7	0,0,2,0	0.000108188	0.0077389	0.905,1.0,0.185,0.25	1.0,1.0,0.5,1.0	-0.29
Med7	11	+	46327787	46328018	46327773	46327836	46331389	46333548	5,2,2,3	0,5,4,0	1,0,2,0	1,1,3,12	8.63041e-05	0.00663609	1.0,0.167,0.2,1.0	0.333,0.0,0.25,0.0	0.446
Fkbp7	2	-	76497670	76497786	76496020	76496151	76502040	76502192	4,7,4,1	4,5,0,0	9,3,1,8	2,0,0,0	0.000220636	0.0125243	0.36,0.44,1.0,1.0	0.717,1.0,1.0,1.0	-0.229
Cspp1	1	+	10155971	10156177	10153725	10153783	10158275	10158409	5,16,6,12	0,0,0,1	11,9,14,8	5,8,0,0	2.36927e-05	0.00287188	1.0,1.0,1.0,0.857	0.524,0.36,1.0,1.0	0.243
Nsun6	2	-	15044543	15044653	15042884	15043038	15047037	15047117	10,6,14,1	0,6,4,0	6,12,10,11	0,0,0,2	0.000175584	0.0106883	1.0,0.365,0.668,1.0	1.0,1.0,1.0,0.76	-0.182
Snd1	6	+	28704932	28705108	28668556	28668657	28707032	28707143	0,5,0,0	40,35,40,44	0,1,4,15	37,47,41,65	0.0011571	0.0406054	0.0,0.067,0.0,0.0	0.0,0.011,0.047,0.103	-0.023
Kdm6a	X	+	18113213	18113348	18112435	18112655	18114508	18114598	8,5,6,10	2,6,0,0	8,10,4,6	0,0,0,0	0.000710094	0.0292012	0.677,0.304,1.0,1.0	1.0,1.0,1.0,1.0	-0.255
Kdm6a	X	+	18113805	18113961	18112435	18112655	18114508	18114598	14,16,5,15	2,6,0,0	16,5,17,21	0,0,0,0	0.000527511	0.0240833	0.778,0.571,1.0,1.0	1.0,1.0,1.0,1.0	-0.163
Cep120	18	-	53818954	53819100	53814794	53816536	53830666	53830765	170130129161	0,0,5,3	140164179140	10,5,10,3	0.000205925	0.0118837	1.0,1.0,0.929,0.964	0.876,0.943,0.9,0.959	0.054
Cd59a	2	+	103928069	103928189	103926145	103926272	103934515	103934594	9,12,5,4	57,54,33,80	0,3,0,2	102,117,69,59	1.98579e-08	2.01179e-05	0.08,0.11,0.077,0.027	0.0,0.014,0.0,0.018	0.066
Rab3il1	19	+	10006837	10006984	10005648	10005867	10007513	10007642	11,0,3,14	4,4,5,19	11,8,17,5	1,1,2,3	0.000216429	0.012336	0.581,0.0,0.232,0.271	0.847,0.801,0.811,0.456	-0.458
Cop1	1	+	159086216	159086312	159080117	159080186	159094326	159094386	6,12,8,15	23,60,50,56	4,0,11,8	100,97,104,54	1.19315e-05	0.00179024	0.137,0.108,0.089,0.14	0.024,0.0,0.06,0.083	0.077
Mreg	1	-	72235070	72236100	72231201	72231361	72251175	72251473	0,0,0,2	6,4,2,14	4,14,0,0	2,14,19,10	0.000492413	0.0228569	0.0,0.0,0.0,0.067	0.5,0.333,0.0,0.0	-0.192
Arhgdig	17	-	26418988	26419072	26418725	26418802	26419164	26419344	304262319300	2,4,1,2	268258333262	3,13,8,2	0.00100101	0.0368517	0.99,0.977,0.995,0.99	0.983,0.927,0.964,0.988	0.022
Ash2l	8	-	26321300	26321376	26318793	26318887	26323778	26323874	21,17,7,27	0,4,0,6	24,24,16,13	0,0,0,0	4.84354e-05	0.00478852	1.0,0.738,1.0,0.749	1.0,1.0,1.0,1.0	-0.128
Atp1b3	9	-	96229385	96229453	96227817	96227946	96245431	96245768	6,2,4,7	2,0,0,0	3,4,6,7	3,2,2,0	0.000790698	0.0313098	0.673,1.0,1.0,1.0	0.407,0.579,0.673,1.0	0.254
Col16a1	4	+	129966861	129966909	129966618	129966678	129967032	129967086	1,12,7,11	12,0,3,0	9,10,12,6	0,2,0,0	0.000818499	0.032033	0.059,1.0,0.638,1.0	1.0,0.791,1.0,1.0	-0.273
Tmem14a	1	+	21288798	21289113	21236608	21236775	21295781	21295867	58,44,83,48	0,4,0,0	65,59,59,49	5,4,6,11	6.93637e-07	0.000249629	1.0,0.846,1.0,1.0	0.867,0.881,0.831,0.69	0.144
Rapgef2	3	-	79077045	79077063	79019477	79019609	79080214	79080382	25,2,10,5	1,0,0,0	20,20,29,15	0,4,0,11	6.84669e-05	0.00584771	0.957,1.0,1.0,1.0	1.0,0.817,1.0,0.549	0.148
Kcnq2	2	-	180763484	180763587	180756431	180756522	180776589	180777066	0,2,0,0	23,21,15,7	10,6,0,2	29,12,22,12	9.93562e-06	0.00160345	0.0,0.053,0.0,0.0	0.169,0.228,0.0,0.09	-0.108
Adgrb2	4	+	129900544	129900709	129899182	129899347	129901354	129901519	32,12,28,16	2,0,0,0	21,13,21,21	6,3,7,0	1.40212e-06	0.000433055	0.889,1.0,1.0,1.0	0.636,0.684,0.6,1.0	0.242
1700037H04Rik	2	-	130993537	130993680	130990075	130990214	130995513	130995630	295216233285	0,1,3,0	231275321306	2,13,5,1	0.000955188	0.0356852	1.0,0.991,0.975,1.0	0.983,0.915,0.97,0.994	0.026
Sult1a1	7	-	126274399	126274525	126274220	126274318	126274578	126274755	36,7,9,39	2,8,4,1	7,11,15,11	0,1,0,0	7.03852e-06	0.00124443	0.907,0.322,0.549,0.955	1.0,0.856,1.0,1.0	-0.281
Sec31a	5	-	100523819	100523912	100523066	100523190	100526686	100526860	9,6,7,16	95,66,85,114	11,2,2,0	138133150152	1.88694e-06	0.000515657	0.055,0.053,0.048,0.08	0.047,0.009,0.008,0.0	0.043
Sdsl	5	-	120600303	120600718	120600041	120600181	120600910	120600950	6,8,12,5	14,10,16,21	28,16,15,13	14,8,21,3	0.0011367	0.0401432	0.176,0.286,0.273,0.106	0.5,0.5,0.263,0.684	-0.277
Hpca	4	-	129015014	129015100	129012156	129012555	129015627	129015899	31,23,44,24	6,2,0,2	21,33,41,32	0,0,0,1	0.000335446	0.0172752	0.766,0.879,1.0,0.884	1.0,1.0,1.0,0.953	-0.106
Unc5a	13	+	55145005	55145173	55144216	55144397	55145728	55145893	21,6,12,22	0,0,2,2	8,16,35,11	4,2,2,6	0.00135021	0.0457621	1.0,1.0,0.75,0.846	0.5,0.8,0.897,0.478	0.23
Snap91	9	-	86680882	86680897	86680590	86680752	86686507	86686620	175122123123	3,0,0,2	155189166218	18,6,6,1	2.79555e-05	0.00324681	0.981,1.0,1.0,0.982	0.887,0.966,0.962,0.995	0.038
Nnat	2	+	157402367	157402455	157401997	157402180	157403132	157403159	2,3,0,0	100141153133	11,0,13,0	68,94,189,116	0.00067129	0.02813	0.012,0.013,0.0,0.0	0.092,0.0,0.041,0.0	-0.027
Nnat	2	+	157402367	157402455	157401997	157402180	157403461	157404445	4,1,0,0	41,32,30,49	8,0,9,0	26,39,53,24	0.00107145	0.0384753	0.058,0.019,0.0,0.0	0.162,0.0,0.096,0.0	-0.045
Caskin1	17	+	24715093	24715191	24714939	24714991	24715399	24715545	99,104,77,116	0,0,4,0	69,116,124,96	5,0,14,0	0.000160145	0.0101491	1.0,1.0,0.921,1.0	0.893,1.0,0.842,1.0	0.047
Rap1gap	4	+	137451056	137451134	137449136	137449268	137452002	137452112	24,16,12,11	187154213231	8,10,3,4	198223245195	9.18342e-06	0.00151734	0.078,0.064,0.036,0.03	0.026,0.029,0.008,0.013	0.033
Hnrnpll	17	-	80352368	80352451	80351922	80351994	80356036	80356109	10,2,15,20	80,93,78,96	9,2,0,2	65,86,69,101	1.70551e-05	0.00227603	0.074,0.014,0.11,0.118	0.082,0.015,0.0,0.013	0.052
Umps	16	-	33779422	33779537	33775151	33777305	33780546	33780722	58,37,50,61	8,2,1,0	51,61,56,69	2,0,0,0	0.000921453	0.0349422	0.804,0.913,0.966,1.0	0.935,1.0,1.0,1.0	-0.063
Hoxb3os	11	-	96239119	96239214	96237652	96237715	96243885	96244220	10,7,15,10	1,8,4,0	14,3,7,13	1,0,2,0	0.000879572	0.033816	0.859,0.348,0.696,1.0	0.895,1.0,0.681,1.0	-0.168
Snapin	3	-	90397854	90397901	90397460	90397579	90398138	90398320	243270223235	0,14,0,0	256215247245	0,12,22,14	4.33141e-06	0.00087124	1.0,0.936,1.0,1.0	1.0,0.932,0.895,0.93	0.045
Trip12	1	-	84816949	84817303	84792543	84792690	84817954	84818037	41,23,29,42	0,2,10,0	19,10,23,37	0,0,0,0	6.41133e-05	0.00561686	1.0,0.852,0.592,1.0	1.0,1.0,1.0,1.0	-0.139
Zcchc17	4	-	130247928	130248049	130243057	130243115	130253668	130253760	222219254223	4,10,4,10	264181254208	0,1,0,0	2.60869e-07	0.000139254	0.968,0.924,0.972,0.925	1.0,0.99,1.0,1.0	-0.05
Rps6kc1	1	-	190566202	190566295	190542270	190542318	190576683	190576799	22,16,30,21	6,2,0,2	20,34,22,32	0,0,2,0	5.39934e-05	0.00508051	0.693,0.831,1.0,0.866	1.0,1.0,0.871,1.0	-0.12
Dnajc25	4	+	59013631	59013855	59003192	59003557	59017669	59017822	2,0,0,1	2,2,7,2	11,13,1,3	1,1,6,0	1.52033e-06	0.000453779	0.333,0.0,0.0,0.2	0.846,0.867,0.077,1.0	-0.564
Tank	2	+	61443994	61444142	61423495	61423552	61457249	61457358	59,44,35,43	9,0,1,0	33,43,53,63	0,0,0,1	0.00121028	0.0420464	0.767,1.0,0.946,1.0	1.0,1.0,1.0,0.969	-0.064
Tank	2	+	61459628	61459716	61458064	61458183	61474058	61474162	0,0,5,10	38,17,33,35	0,0,0,0	44,26,26,25	5.3372e-05	0.00505428	0.0,0.0,0.087,0.152	0.0,0.0,0.0,0.0	0.06
Ppt2	17	-	34846298	34846409	34845778	34845969	34846906	34846990	6,4,11,14	2,2,2,1	27,14,13,16	0,0,0,0	0.000561288	0.0250571	0.632,0.534,0.759,0.889	1.0,1.0,1.0,1.0	-0.296
Fam178b	1	-	36603911	36603989	36603410	36603563	36617599	36617725	62,21,31,102	2,0,0,11	19,28,37,15	0,0,0,0	0.000106403	0.00767154	0.953,1.0,1.0,0.859	1.0,1.0,1.0,1.0	-0.047
Arpp21	9	-	112009099	112011888	112008095	112008240	112012562	112012652	13,6,18,20	8,3,10,26	4,6,11,2	15,10,11,20	0.0012925	0.0442384	0.448,0.5,0.474,0.278	0.118,0.231,0.333,0.048	0.242
Mindy3	2	-	12386913	12386994	12369257	12369330	12391419	12391490	103,81,104,122	1,1,0,8	177,123,86,94	12,14,3,8	9.57099e-05	0.00712256	0.985,0.981,1.0,0.908	0.905,0.851,0.949,0.884	0.071
Mindy3	2	-	12391419	12391490	12386913	12386994	12400989	12401069	71,81,86,97	2,9,5,3	116,88,86,78	0,0,2,0	5.15819e-06	0.00100127	0.96,0.859,0.921,0.956	1.0,1.0,0.967,1.0	-0.068
Mindy3	2	-	12391419	12391490	12386913	12386994	12423969	12424298	39,40,52,62	0,0,0,0	84,53,48,58	12,0,0,0	0.00132478	0.0450653	1.0,1.0,1.0,1.0	0.826,1.0,1.0,1.0	0.043
Mindy3	2	-	12408808	12408979	12391419	12391490	12410670	12410731	33,33,5,41	0,0,2,0	27,21,24,43	6,0,4,2	0.000366813	0.0186143	1.0,1.0,0.556,1.0	0.692,1.0,0.75,0.915	0.05
Ksr1	11	-	78909125	78909206	78907001	78907089	78910387	78910521	4,13,6,11	0,1,4,0	8,3,2,1	2,2,10,4	0.000109932	0.00778439	1.0,0.894,0.493,1.0	0.722,0.493,0.115,0.139	0.48
Pnpla7	2	+	24928848	24928912	24919518	24919668	24929614	24929783	2,18,13,18	5,1,0,4	28,12,7,9	0,0,0,0	0.00011393	0.007986	0.219,0.926,1.0,0.759	1.0,1.0,1.0,1.0	-0.274
Vav2	2	-	27190441	27190456	27189385	27189484	27192019	27192122	6,0,4,2	10,1,7,9	15,17,6,27	4,4,9,4	0.000153713	0.00986833	0.353,0.0,0.342,0.168	0.773,0.794,0.377,0.86	-0.485
Zfp1	8	+	112392751	112392836	112385017	112385073	112396122	112397740	9,10,18,17	0,0,3,0	7,6,7,6	4,4,6,0	7.82705e-06	0.0013603	1.0,1.0,0.793,1.0	0.527,0.489,0.426,1.0	0.338
Ccdc88a	11	+	29448408	29448612	29443878	29444093	29449334	29449406	24,40,23,32	2,0,2,1	44,40,34,27	10,7,2,3	0.000423574	0.0203418	0.857,1.0,0.852,0.941	0.688,0.741,0.895,0.818	0.127
Ikbkb	8	-	23171678	23171768	23168805	23168930	23172741	23172830	13,11,24,33	3,8,4,4	17,7,17,11	0,3,1,0	0.00132019	0.0449641	0.73,0.462,0.789,0.837	1.0,0.593,0.914,1.0	-0.172
Ptprn	1	-	75241077	75241141	75238966	75239017	75241225	75241437	8,2,5,7	16,3,3,9	1,4,0,5	17,19,8,20	0.000315449	0.0165465	0.259,0.318,0.538,0.352	0.04,0.128,0.0,0.149	0.288
Rimbp2	5	-	128863715	128863862	128861854	128862013	128865222	128865678	20,20,51,57	1,0,0,0	28,24,22,35	0,3,4,2	0.000306213	0.0160982	0.91,1.0,1.0,1.0	1.0,0.801,0.735,0.898	0.119
4933427D14Rik	11	-	72053568	72053648	72050225	72050346	72056342	72056424	4,0,0,1	14,7,8,10	2,8,2,6	11,6,7,12	0.00105725	0.0380638	0.157,0.0,0.0,0.061	0.106,0.465,0.157,0.245	-0.189
4933427D14Rik	11	-	72056342	72056424	72050225	72050346	72057463	72057649	16,9,12,17	6,0,3,0	13,12,14,13	0,0,0,0	0.000146039	0.00960608	0.632,1.0,0.721,1.0	1.0,1.0,1.0,1.0	-0.162
4933427D14Rik	11	-	72082103	72082170	72080373	72080584	72082244	72082460	4,5,3,1	3,5,1,4	0,2,0,2	3,6,4,12	0.000155071	0.00991812	0.479,0.408,0.674,0.147	0.0,0.187,0.0,0.103	0.354
Zmynd8	2	-	165726098	165726159	165717624	165717695	165726527	165726556	0,0,2,0	2,6,8,5	0,5,5,0	10,8,11,9	0.000261182	0.0142634	0.0,0.0,0.151,0.0	0.0,0.307,0.244,0.0	-0.1
Parp11	6	+	127448510	127448631	127447667	127447793	127451198	127451274	15,7,12,13	0,0,2,1	16,8,8,22	3,8,2,2	8.4868e-05	0.00658035	1.0,1.0,0.768,0.878	0.746,0.356,0.688,0.859	0.249
Trappc13	13	-	104288672	104288690	104286557	104286691	104290803	104290848	1,1,2,5	64,92,52,56	21,5,12,16	97,51,69,62	5.43238e-09	7.18057e-06	0.014,0.01,0.033,0.074	0.162,0.08,0.134,0.187	-0.108
Avl9	6	+	56718353	56718488	56713422	56713961	56720316	56720536	23,35,29,23	0,0,0,0	30,44,55,50	4,0,0,7	0.000153937	0.00986833	1.0,1.0,1.0,1.0	0.797,1.0,1.0,0.789	0.103
Gpr155	2	-	73176313	73178103	73174067	73174154	73178480	73178618	4,4,8,4	2,0,0,0	13,4,0,1	9,3,3,4	1.04581e-07	6.59763e-05	0.5,1.0,1.0,1.0	0.419,0.4,0.0,0.111	0.643
Fbrsl1	5	-	110523872	110523944	110522255	110522385	110524118	110524148	41,20,35,33	4,1,1,4	20,45,47,34	5,2,23,15	0.000561477	0.0250571	0.874,0.931,0.959,0.848	0.729,0.938,0.579,0.604	0.191
Ccnyl1	1	+	64747536	64747637	64741504	64741539	64750576	64750612	47,45,62,49	0,0,0,1	86,57,48,84	7,3,0,2	0.000876119	0.03373	1.0,1.0,1.0,0.967	0.88,0.919,1.0,0.962	0.051
Dzank1	2	-	144320934	144321062	144317992	144318067	144321524	144321605	247133201238	9,3,12,18	133157148229	16,21,13,20	0.000455181	0.0215982	0.937,0.96,0.9,0.877	0.817,0.801,0.86,0.86	0.084
Sec22c	9	-	121533989	121534179	121524599	121524808	121534279	121534614	38,17,16,8	0,0,0,0	16,18,20,9	8,0,2,0	0.000101638	0.00740487	1.0,1.0,1.0,1.0	0.5,1.0,0.833,1.0	0.167
Cp	3	+	20046672	20047162	20043216	20043382	20059630	20059735	2,8,3,10	13,15,12,32	15,21,30,2	17,15,15,10	0.0014134	0.0473832	0.071,0.211,0.111,0.135	0.306,0.412,0.5,0.091	-0.195
Cp	3	+	20060713	20063787	20059630	20059735	20062703	20063914	0,0,1,3	17,5,24,19	3,3,1,9	24,20,9,11	0.000417368	0.0202895	0.0,0.0,0.02,0.073	0.059,0.07,0.053,0.29	-0.095
Trpm7	2	-	126642208	126642257	126641232	126641283	126643042	126643068	0,0,0,0	14,8,5,14	1,0,6,4	10,21,9,11	3.44484e-05	0.00381271	0.0,0.0,0.0,0.0	0.07,0.0,0.334,0.215	-0.155
Ppp2r2d	7	+	138466749	138466846	138450187	138450394	138470138	138470236	6,9,8,8	1,1,0,7	8,11,10,1	0,0,0,0	7.82692e-05	0.00625754	0.784,0.845,1.0,0.409	1.0,1.0,1.0,1.0	-0.241
Anp32b	4	+	46451964	46452543	46450925	46451349	46460089	46460239	8,17,3,14	79,126,88,141	5,0,6,4	133,84,110,57	0.000923789	0.0349474	0.048,0.063,0.017,0.047	0.018,0.0,0.027,0.034	0.024
Upp2	2	+	58661432	58661591	58653686	58653804	58667816	58668026	13,17,15,20	0,0,0,0	20,21,39,24	13,2,2,0	2.67593e-06	0.000640331	1.0,1.0,1.0,1.0	0.435,0.84,0.907,1.0	0.205
Upp2	2	+	58664127	58664242	58653686	58653804	58667816	58668026	28,10,16,14	0,0,0,0	7,16,21,12	13,2,2,0	3.39298e-06	0.00072448	1.0,1.0,1.0,1.0	0.233,0.819,0.856,1.0	0.273
Amdhd2	17	-	24376501	24376570	24375544	24375646	24376713	24376821	20,22,31,45	1,0,4,5	33,19,33,31	0,0,0,0	0.000278696	0.0149057	0.932,1.0,0.841,0.86	1.0,1.0,1.0,1.0	-0.092
Dennd1a	2	-	38016540	38016660	37938736	37938806	38049818	38049862	18,15,8,14	2,0,11,2	17,8,19,10	0,1,0,2	0.000705516	0.0290794	0.833,1.0,0.287,0.795	1.0,0.816,1.0,0.735	-0.159
Trnau1ap	4	-	132052662	132052800	132052518	132052571	132053256	132053356	1,5,10,11	26,30,31,45	2,4,0,3	41,31,31,46	0.000395831	0.0195943	0.02,0.08,0.143,0.113	0.025,0.063,0.0,0.033	0.059
Ehmt1	2	-	24730647	24730791	24729541	24729768	24737955	24738101	34,11,15,28	0,0,0,0	25,32,23,21	2,3,7,6	1.83965e-09	3.30541e-06	1.0,1.0,1.0,1.0	0.864,0.844,0.626,0.64	0.256
Zfp30	7	+	29487473	29487600	29485643	29485728	29488762	29488861	7,8,18,11	0,0,1,2	10,12,19,22	2,3,0,6	0.000712632	0.029219	1.0,1.0,0.907,0.748	0.73,0.683,1.0,0.664	0.144
Zzz3	3	+	152152265	152152326	152132913	152134469	152152435	152152524	9,0,0,4	11,24,11,27	0,0,0,0	6,25,23,24	8.17305e-05	0.00637269	0.367,0.0,0.0,0.095	0.0,0.0,0.0,0.0	0.115
Dlg1	16	+	31673485	31673506	31672660	31672702	31675258	31675274	17,20,15,23	94136130111	13,11,9,5	152136137111	9.88497e-05	0.00727817	0.137,0.114,0.092,0.154	0.07,0.066,0.054,0.038	0.067
Osbpl6	2	+	76386233	76386326	76385357	76385461	76395127	76395293	15,10,11,17	3,3,4,2	19,21,7,10	0,0,2,0	2.00008e-05	0.00258224	0.755,0.672,0.629,0.84	1.0,1.0,0.683,1.0	-0.197
Osbpl6	2	+	76390529	76390604	76385357	76385461	76395127	76395293	35,17,22,22	3,3,4,2	16,28,33,24	0,0,2,0	4.39252e-05	0.00453263	0.886,0.79,0.785,0.88	1.0,1.0,0.916,1.0	-0.144
Tead1	7	+	112455259	112455271	112441246	112441309	112456004	112456139	1,6,4,1	8,5,6,7	1,7,2,3	4,0,0,0	3.41859e-05	0.00381097	0.104,0.526,0.382,0.117	0.188,1.0,1.0,1.0	-0.515
Gm14322	2	+	177409531	177409568	177404638	177404693	177409836	177409963	18,13,4,1	2,2,6,0	8,8,5,6	0,0,0,0	2.93264e-05	0.00336381	0.878,0.839,0.348,1.0	1.0,1.0,1.0,1.0	-0.234
Hdac4	1	-	91940390	91940541	91929876	91929997	91957676	91957918	26,16,15,9	0,0,0,0	17,32,23,10	0,4,1,3	0.0011719	0.0408152	1.0,1.0,1.0,1.0	1.0,0.8,0.92,0.625	0.164
Traf6	2	+	101511169	101511372	101508764	101508965	101514823	101515141	16,3,5,9	3,6,4,1	9,6,6,3	0,0,1,2	0.000720604	0.0293723	0.727,0.2,0.385,0.818	1.0,1.0,0.75,0.429	-0.262
Armc6	8	-	70686595	70686781	70683929	70684056	70686759	70687072	2,0,7,6	4,8,10,15	0,0,0,4	5,13,11,11	0.000419488	0.0203185	0.2,0.0,0.259,0.167	0.0,0.0,0.0,0.154	0.118
Surf1	2	-	26805966	26806018	26805607	26805741	26806268	26806357	92,71,79,94	1,2,2,0	88,78,75,65	0,6,9,7	2.29192e-05	0.00279031	0.986,0.963,0.967,1.0	1.0,0.906,0.861,0.873	0.069
Rexo4	2	-	26850235	26850429	26848490	26848579	26850614	26850752	117,72,57,89	10,4,12,8	128,96,111,115	4,2,6,0	2.53279e-05	0.00303039	0.854,0.9,0.704,0.848	0.941,0.96,0.902,1.0	-0.124
Gnas	2	+	174169900	174169924	174169590	174169734	174176004	174176077	99,64,72,100	4,8,5,11	82129126116	1,5,3,4	0.000762237	0.0306385	0.955,0.873,0.925,0.887	0.986,0.957,0.973,0.962	-0.059
Sh3glb2	2	-	30239237	30239249	30237092	30237116	30240299	30240392	44,23,24,36	37,26,22,35	25,30,41,16	67,50,59,35	0.000378554	0.0191053	0.524,0.45,0.502,0.488	0.257,0.357,0.391,0.297	0.166
Ptpa	2	+	30331864	30331990	30329675	30329776	30333301	30333409	14,20,10,7	179157146153	9,6,5,1	193171214186	2.02165e-05	0.00259801	0.041,0.065,0.036,0.024	0.025,0.019,0.013,0.003	0.027
Adgrb3	1	-	25151257	25151356	25150772	25150944	25156369	25156455	55,25,38,72	4,6,4,3	31,43,48,41	0,0,2,2	0.000258034	0.0141301	0.892,0.715,0.851,0.935	1.0,1.0,0.935,0.925	-0.117
Rbms3	9	-	117080794	117082419	116939028	116939186	117181456	117181630	3,6,12,14	1,0,5,9	28,15,13,10	0,0,0,2	1.96693e-06	0.000519982	0.6,1.0,0.545,0.437	1.0,1.0,1.0,0.714	-0.283
Fbxw2	2	-	34697289	34697459	34695349	34696011	34698525	34698612	190159128229	6,3,13,5	181144225122	2,0,4,0	2.08635e-05	0.00265154	0.941,0.964,0.831,0.958	0.978,1.0,0.966,1.0	-0.062
Fbxw2	2	-	34701090	34701128	34698525	34698612	34702826	34703021	16,10,8,18	3,0,9,0	18,22,15,19	0,0,0,0	7.99395e-05	0.00628601	0.81,1.0,0.415,1.0	1.0,1.0,1.0,1.0	-0.194
Psmd5	2	-	34756904	34757049	34755993	34756107	34760761	34760971	60,68,82,97	1,0,1,4	88,119,81,65	6,4,4,14	6.60864e-05	0.00575055	0.968,1.0,0.977,0.925	0.881,0.938,0.911,0.702	0.11
Asah1	8	-	41827546	41828647	41813289	41813336	41829005	41829091	141156113111	2,0,0,13	121110185140	0,0,1,0	0.000399311	0.0196526	0.972,1.0,1.0,0.81	1.0,1.0,0.989,1.0	-0.052
Lrsam1	2	-	32850259	32850383	32849528	32849625	32851055	32851267	0,1,0,0	34,25,27,37	4,5,4,1	26,32,53,30	0.00101464	0.0371073	0.0,0.021,0.0,0.0	0.077,0.079,0.04,0.018	-0.048
Nfatc3	8	+	106845953	106846057	106834756	106835761	106854549	106857169	6,6,1,15	30,38,29,31	0,4,0,0	19,40,28,26	2.05674e-06	0.000530499	0.105,0.085,0.02,0.222	0.0,0.056,0.0,0.0	0.094
Whrn	4	-	63334238	63334361	63333146	63333903	63334648	63334827	74,88,83,97	0,0,0,0	84,121,106,86	5,0,4,4	0.000631191	0.027038	1.0,1.0,1.0,1.0	0.902,1.0,0.936,0.922	0.06
Whrn	4	-	63337658	63337730	63336324	63336859	63347322	63347355	13,8,19,34	0,0,0,0	13,26,25,19	7,1,1,1	0.000124319	0.0084996	1.0,1.0,1.0,1.0	0.556,0.946,0.944,0.928	0.157
Tmem240	4	+	155824114	155824229	155819854	155819961	155824302	155824943	96,74,66,59	0,0,1,0	63,56,110,45	4,8,0,0	0.000544001	0.0245027	1.0,1.0,0.974,1.0	0.899,0.798,1.0,1.0	0.069
Rasal2	1	-	156971139	156971170	156964977	156968445	156973759	156973847	1,6,6,12	19,33,42,52	3,1,3,0	27,56,59,59	1.37427e-05	0.00196634	0.042,0.131,0.106,0.16	0.084,0.015,0.04,0.0	0.075
Lrp1b	2	-	40518649	40518763	40501443	40501520	40519618	40519723	5,0,5,6	36,13,4,16	0,0,1,0	15,7,32,8	1.28133e-05	0.00187195	0.073,0.0,0.415,0.175	0.0,0.0,0.017,0.0	0.162
Pecam1	11	-	106571857	106571911	106570374	106570437	106573705	106573779	24,40,19,46	0,2,0,0	39,34,48,23	4,2,2,5	7.99239e-05	0.00628601	1.0,0.936,1.0,1.0	0.877,0.926,0.946,0.771	0.104
Lsr	7	-	30662235	30662292	30661522	30661669	30665393	30665513	0,0,1,0	2,4,3,5	3,4,3,4	11,4,2,1	4.17141e-07	0.000192984	0.0,0.0,0.194,0.0	0.165,0.42,0.52,0.743	-0.413
Ccdc148	2	-	58899093	58899197	58893993	58894076	58907555	58907649	2,3,2,3	1,0,0,0	0,5,2,4	2,1,4,0	0.000150012	0.0096838	0.541,1.0,1.0,1.0	0.0,0.746,0.227,1.0	0.392
Zfp275	X	+	72394874	72394966	72388442	72388518	72395414	72395529	2,9,15,4	0,3,0,0	4,4,15,9	1,5,2,0	0.00134626	0.045684	1.0,0.65,1.0,1.0	0.712,0.331,0.823,1.0	0.196
Rere	4	+	150703481	150703662	150702862	150703009	150703912	150706423	135134139147	1,0,1,0	120123131140	8,0,5,1	0.00100992	0.0371073	0.985,1.0,0.986,1.0	0.882,1.0,0.929,0.986	0.044
Uvrag	7	-	98669441	98669605	98665775	98665881	98715006	98715089	13,0,0,0	17,17,10,12	0,0,0,0	10,14,14,7	0.00058887	0.0258604	0.277,0.0,0.0,0.0	0.0,0.0,0.0,0.0	0.069
Psph	5	-	129853893	129854005	129848539	129848696	129856085	129856312	0,1,0,3	21,29,12,22	10,3,2,3	29,30,29,14	0.000324513	0.0168271	0.0,0.019,0.0,0.072	0.164,0.054,0.038,0.109	-0.069
Usp15	10	-	122988945	122989032	122982698	122982843	123004131	123004277	1,5,1,3	0,0,0,0	6,15,4,7	4,2,0,3	5.48874e-06	0.00104354	1.0,1.0,1.0,1.0	0.486,0.826,1.0,0.596	0.273
Nenf	1	-	191043656	191043717	191038983	191039286	191050115	191050328	65,78,39,56	0,0,0,0	65,38,86,48	5,6,8,1	6.76125e-08	4.69197e-05	1.0,1.0,1.0,1.0	0.902,0.818,0.884,0.971	0.106
Hdlbp	1	-	93373301	93373423	93369907	93369972	93389065	93389318	17,12,12,8	0,2,0,0	21,10,7,14	6,0,8,0	0.000165034	0.0103263	1.0,0.767,1.0,1.0	0.658,1.0,0.325,1.0	0.196
Hdlbp	1	-	93389065	93389318	93369907	93369972	93405928	93406099	1,2,0,0	11,6,4,1	6,0,8,0	4,9,4,3	0.000936263	0.035263	0.043,0.143,0.0,0.0	0.429,0.0,0.5,0.0	-0.186
Rnft1	11	+	86377481	86377558	86376886	86377331	86379892	86379993	17,7,19,17	0,0,1,2	42,19,26,16	5,0,5,4	0.000490961	0.0228535	1.0,1.0,0.926,0.849	0.847,1.0,0.774,0.725	0.107
Cyp4f17	17	+	32747249	32747337	32747020	32747085	32747690	32747707	0,2,0,1	3,2,2,3	2,4,2,0	0,0,0,1	7.61892e-09	9.19505e-06	0.0,0.386,0.0,0.173	1.0,1.0,1.0,0.0	-0.61
Atg13	2	-	91512370	91512454	91511903	91512040	91515013	91515104	53,56,58,52	5,0,2,6	50,53,38,41	5,21,7,18	7.85074e-06	0.0013603	0.871,1.0,0.949,0.847	0.865,0.617,0.776,0.593	0.204
Atg13	2	-	91512370	91512481	91511903	91512040	91515013	91515104	80,74,54,87	5,0,2,6	69,86,67,60	5,21,7,18	1.05e-05	0.00162826	0.902,1.0,0.939,0.893	0.888,0.701,0.846,0.656	0.161
Atg13	2	-	91513147	91513246	91512370	91512454	91515013	91515104	7,0,4,15	17,13,13,22	7,8,14,11	11,6,8,8	0.00139383	0.0468401	0.198,0.0,0.156,0.291	0.277,0.445,0.513,0.452	-0.26
Nfib	4	-	82241808	82241947	82208409	82215048	82245965	82246150	8,3,8,9	37,19,18,23	3,4,2,0	43,15,22,25	0.000436381	0.0208486	0.101,0.076,0.187,0.168	0.035,0.121,0.045,0.0	0.083
Dusp15	2	-	152786852	152787077	152786070	152786264	152787346	152787421	7,22,12,15	0,4,0,6	9,18,15,6	0,0,0,0	1.41419e-05	0.00199453	1.0,0.733,1.0,0.556	1.0,1.0,1.0,1.0	-0.178
Septin11	5	+	93286296	93286455	93241347	93241456	93287307	93287422	0,0,2,0	5,8,6,15	4,0,6,2	11,14,12,12	0.000736696	0.0297227	0.0,0.0,0.143,0.0	0.154,0.0,0.2,0.077	-0.072
Fbxo3	2	+	103860688	103860778	103858143	103858311	103863940	103864104	159103103125	0,3,2,14	143168159164	0,2,0,2	5.8677e-05	0.00539323	1.0,0.955,0.97,0.848	1.0,0.981,1.0,0.981	-0.047
Ext2	2	-	93651954	93652026	93643743	93644309	93652731	93652816	3,2,0,4	41,39,45,55	6,2,3,17	16,43,56,25	0.000270965	0.0146047	0.047,0.033,0.0,0.047	0.202,0.03,0.035,0.314	-0.113
Fnip2	3	-	79415145	79415235	79413513	79413585	79415393	79415494	3,0,11,0	2,6,6,1	0,0,0,1	8,2,2,3	0.000164917	0.0103263	0.483,0.0,0.533,0.0	0.0,0.0,0.0,0.172	0.211
Slco1a4	6	-	141786983	141787125	141785253	141785386	141791134	141791244	19,15,10,34	1,4,0,5	20,23,44,32	0,0,0,0	1.14704e-05	0.00173986	0.907,0.658,1.0,0.777	1.0,1.0,1.0,1.0	-0.164
Ppt1	4	+	122749598	122749670	122748172	122748271	122751302	122752862	528499525546	2,2,2,0	624504575548	7,2,8,19	0.000590419	0.0258604	0.994,0.994,0.994,1.0	0.984,0.994,0.98,0.951	0.018
Atp10a	7	+	58437658	58437829	58436202	58436333	58437941	58438194	0,0,0,0	1,2,1,13	0,5,6,2	2,2,0,12	8.88072e-05	0.00673527	0.0,0.0,0.0,0.0	0.0,0.556,1.0,0.077	-0.408
Gsn	2	+	35156831	35156915	35146370	35146485	35173916	35174121	20,17,7,35	2,1,6,3	12,4,13,9	0,0,0,0	2.80266e-06	0.000653335	0.865,0.916,0.427,0.882	1.0,1.0,1.0,1.0	-0.227
Gsn	2	+	35172391	35172613	35156831	35156915	35173916	35174121	6241042605877	15,16,7,34	792831772755	7,4,10,8	2.22001e-05	0.00272669	0.954,0.97,0.977,0.928	0.983,0.99,0.975,0.979	-0.025
Gsn	2	+	35172671	35172733	35156831	35156915	35173916	35174121	64,106,56,68	15,16,7,34	112,95,110,97	7,4,10,8	1.10166e-05	0.00169888	0.751,0.824,0.85,0.585	0.919,0.944,0.886,0.895	-0.159
Gak	5	-	108732097	108732244	108730535	108731015	108733206	108733400	127,84,99,118	4,1,2,8	132,105,112,92	2,2,0,0	0.000948793	0.0356063	0.941,0.977,0.961,0.881	0.971,0.964,1.0,1.0	-0.044
Cbr4	8	+	61942973	61943094	61940767	61941024	61944578	61944712	30,26,44,22	0,0,0,0	42,32,25,23	1,12,0,0	0.000122474	0.00841493	1.0,1.0,1.0,1.0	0.959,0.595,1.0,1.0	0.112
Mettl15	2	-	108961829	108962008	108922644	108923642	108967685	108967877	18,19,14,11	0,4,1,3	45,21,16,32	0,0,0,2	0.000631067	0.027038	1.0,0.704,0.875,0.647	1.0,1.0,1.0,0.889	-0.166
Unc93b1	19	+	3991519	3991681	3986268	3986422	3991884	3992017	27,40,31,63	0,11,0,2	54,44,40,48	0,1,0,0	6.68329e-05	0.00577927	1.0,0.645,1.0,0.94	1.0,0.957,1.0,1.0	-0.093
4933434E20Rik	3	+	89963513	89963631	89960814	89960916	89963835	89963889	277307322270	4,10,6,6	368300370259	4,4,0,2	0.00116867	0.0407536	0.975,0.945,0.968,0.962	0.981,0.977,1.0,0.986	-0.024
Tango2	16	-	18161758	18161837	18142220	18142314	18165734	18165962	11,13,18,0	28,10,23,18	16,0,0,0	18,34,29,29	0.00104617	0.0378997	0.204,0.459,0.338,0.0	0.367,0.0,0.0,0.0	0.159
Tmpo	10	-	90996278	90999223	90994609	90994707	90999904	91000063	4,0,0,0	44,21,27,37	3,7,5,4	37,33,29,25	9.85797e-05	0.00727817	0.043,0.0,0.0,0.0	0.039,0.096,0.079,0.074	-0.061
Pag1	3	-	9852321	9852380	9817472	9817546	9898270	9898744	10,12,11,6	0,0,1,2	11,1,1,12	2,2,2,3	0.000126478	0.00862596	1.0,1.0,0.887,0.682	0.798,0.264,0.264,0.741	0.375
Cxxc5	18	+	35962688	35963292	35962431	35962490	35991445	35992509	22,26,35,34	3,0,0,8	15,40,34,22	0,0,0,2	0.000118129	0.0081976	0.786,1.0,1.0,0.68	1.0,1.0,1.0,0.846	-0.095
Pank2	2	+	131129393	131129517	131115830	131116183	131135318	131135444	75,80,61,102	0,7,0,0	86,81,104,72	6,3,10,5	0.000601678	0.0261523	1.0,0.862,1.0,1.0	0.887,0.936,0.85,0.887	0.076
Usp33	3	+	152061985	152062101	152052143	152052276	152063476	152063608	2,0,2,0	67,32,70,47	2,0,13,6	60,87,29,50	0.000160829	0.0101693	0.017,0.0,0.016,0.0	0.018,0.0,0.201,0.063	-0.062
Fam126a	5	-	24171131	24171429	24165928	24170356	24184485	24184645	0,6,2,4	7,9,14,19	1,0,0,1	14,22,7,10	0.000324926	0.0168271	0.0,0.25,0.067,0.095	0.034,0.0,0.0,0.048	0.083
Gm40474	12	-	84087315	84087493	84076182	84077167	84100269	84100551	3,3,0,5	0,0,4,0	0,6,2,1	2,4,0,3	0.00127313	0.0437606	1.0,1.0,0.0,1.0	0.0,0.429,1.0,0.143	0.357
Fgfr1	8	+	26045523	26045790	26022265	26022444	26047746	26047830	127,98,130,127	0,2,0,15	108171192135	0,2,0,0	5.53023e-05	0.00515165	1.0,0.961,1.0,0.809	1.0,0.977,1.0,1.0	-0.052
Heph	X	+	95503180	95503375	95499951	95500221	95506496	95506697	36,26,36,24	1,2,0,6	13,20,13,6	0,2,0,0	0.000776619	0.0310178	0.947,0.867,1.0,0.667	1.0,0.833,1.0,1.0	-0.088
Clk2	3	+	89076924	89077009	89076004	89076230	89077355	89077422	20,26,14,18	2,6,0,6	31,44,24,17	2,0,0,0	3.12523e-06	0.000690467	0.864,0.734,1.0,0.656	0.908,1.0,1.0,1.0	-0.163
Rprd1b	2	+	157912480	157912576	157892006	157892133	157916849	157919240	3,4,0,0	0,0,5,4	2,5,3,1	0,0,0,1	0.000161589	0.0101941	1.0,1.0,0.0,0.0	1.0,1.0,1.0,0.378	-0.345
Asah2	19	-	31969401	31969490	31962045	31964347	31981083	31981230	62,47,45,75	0,0,0,2	58,91,45,59	4,0,1,9	0.000149107	0.00967117	1.0,1.0,1.0,0.959	0.901,1.0,0.966,0.804	0.072
Asah2	19	-	31972741	31972801	31962045	31964347	31981083	31981230	31,28,50,39	0,0,0,2	63,37,46,26	4,0,1,9	0.000151377	0.00974923	1.0,1.0,1.0,0.933	0.918,1.0,0.97,0.673	0.093
B230312C02Rik	2	-	180022583	180022627	180013464	180013585	180023899	180024059	8,0,0,0	0,3,1,1	5,2,8,1	0,2,0,1	5.88942e-05	0.00539533	1.0,0.0,0.0,0.0	1.0,0.436,1.0,0.436	-0.468
Dnajc24	2	-	105811326	105811465	105797052	105797439	105832273	105832420	45,84,72,86	4,1,2,10	131,67,81,53	0,1,2,0	1.63104e-05	0.00221836	0.853,0.978,0.949,0.816	1.0,0.972,0.954,1.0	-0.083
Ipo13	4	-	117754964	117755017	117752759	117752826	117757845	117757942	86,98,106,103	7,11,7,3	120,109,125,93	0,2,0,0	6.41252e-09	8.09085e-06	0.901,0.868,0.918,0.962	1.0,0.976,1.0,1.0	-0.082
Adgre5	8	-	84456739	84456886	84456010	84456154	84460042	84460195	8,4,11,22	7,6,7,1	19,17,16,10	0,2,0,1	9.73145e-07	0.000317795	0.365,0.251,0.442,0.917	1.0,0.811,1.0,0.834	-0.417
Cnot2	10	-	116339939	116340019	116337096	116337222	116353221	116353288	27,14,26,23	5,8,0,11	22,25,34,35	1,3,0,2	0.000382944	0.0191913	0.778,0.532,1.0,0.576	0.935,0.844,1.0,0.919	-0.203
Adgrl3	5	+	81215537	81215568	81168598	81169192	81345412	81345478	3,5,15,10	2,1,2,9	9,10,8,14	1,0,1,0	3.64779e-06	0.000767086	0.554,0.805,0.861,0.479	0.882,1.0,0.869,1.0	-0.263
Ppp2r3d	9	+	124197928	124198031	124197648	124197752	124198703	124199238	28,25,19,37	4,2,10,4	27,35,29,34	2,2,2,0	0.00102827	0.037507	0.805,0.881,0.529,0.845	0.889,0.912,0.896,1.0	-0.159
Pkig	2	+	163545405	163545475	163500305	163500412	163563047	163563221	80,85,57,75	9,7,3,3	101,63,114,57	0,0,1,0	4.81122e-08	3.80845e-05	0.858,0.892,0.928,0.944	1.0,1.0,0.987,1.0	-0.091
Itga6	2	+	71683877	71684007	71679724	71679850	71686197	71688743	41,54,25,55	3,4,6,2	61,65,43,22	0,0,1,2	3.3871e-05	0.0037911	0.879,0.878,0.69,0.936	1.0,1.0,0.958,0.855	-0.108
Fam71e1	7	+	44146338	44146488	44146050	44146154	44146926	44147057	13,1,9,2	2,2,3,0	22,13,9,7	0,0,0,0	0.000305213	0.0160982	0.765,0.2,0.6,1.0	1.0,1.0,1.0,1.0	-0.359
Fam71e1	7	+	44146338	44146488	44146050	44146154	44149573	44153690	14,1,8,2	0,0,0,0	15,13,7,3	2,1,0,4	0.00105025	0.03791	1.0,1.0,1.0,1.0	0.789,0.867,1.0,0.273	0.268
Fam71e1	7	+	44146926	44147057	44146050	44146154	44149573	44149862	11,12,9,3	0,0,0,0	8,4,6,5	2,1,0,4	0.000217019	0.0123443	1.0,1.0,1.0,1.0	0.68,0.68,1.0,0.399	0.31
Nlgn1	3	-	25974341	25974401	25966805	25966958	26187390	26188201	0,0,0,0	2,9,13,10	0,0,4,9	7,6,14,4	0.000131831	0.00886048	0.0,0.0,0.0,0.0	0.0,0.0,0.169,0.616	-0.196
Cpped1	16	-	11705441	11705660	11646038	11646461	11727129	11727377	56,54,61,81	8,4,0,0	66,73,83,90	0,1,1,0	0.000360446	0.0183247	0.778,0.871,1.0,1.0	1.0,0.973,0.976,1.0	-0.075
Mfn2	4	-	147988906	147989155	147987811	147987954	147989114	147989361	8,10,6,16	60,38,25,58	2,3,5,5	35,51,38,51	0.000907039	0.0346322	0.062,0.116,0.107,0.121	0.028,0.029,0.062,0.047	0.06
Ifngr2	16	+	91351835	91351968	91343946	91344120	91354772	91354966	85,87,99,91	13,0,7,5	144,129,86,115	0,3,0,0	5.10238e-08	3.82789e-05	0.776,1.0,0.882,0.906	1.0,0.958,1.0,1.0	-0.099
Sergef	7	-	46161378	46162484	46092599	46092959	46165091	46165128	6,6,6,3	29,33,35,38	10,8,18,5	20,15,27,17	6.12666e-05	0.00545076	0.094,0.083,0.079,0.038	0.2,0.211,0.25,0.128	-0.124
Ccdc15	9	-	37188653	37188777	37178759	37187861	37190262	37190411	15,0,1,0	3,2,4,2	2,4,4,3	0,0,2,0	4.28135e-07	0.000194823	0.732,0.0,0.12,0.0	1.0,1.0,0.522,1.0	-0.668
Ogfod1	8	+	94765592	94765738	94763903	94764070	94773899	94773946	121,50,94,109	6,6,4,2	73,67,86,86	1,1,0,1	5.16929e-05	0.0049479	0.911,0.808,0.922,0.965	0.974,0.971,1.0,0.977	-0.079
Ubqln4	3	+	88466924	88467083	88463963	88464226	88471676	88471816	36,34,38,57	0,2,11,1	44,46,47,52	0,0,0,0	5.24431e-06	0.00101091	1.0,0.895,0.633,0.966	1.0,1.0,1.0,1.0	-0.127
Ubqln4	3	+	88470414	88470640	88463963	88464226	88471676	88471816	54,67,43,80	0,2,11,1	85,63,112,63	0,0,0,0	2.09196e-05	0.00265154	1.0,0.944,0.662,0.976	1.0,1.0,1.0,1.0	-0.105
Ppig	2	+	69573956	69574124	69571829	69572037	69576371	69576459	133107118113	4,0,0,0	114,70,91,84	11,4,3,1	8.99312e-06	0.0014948	0.943,1.0,1.0,1.0	0.838,0.897,0.938,0.977	0.073
Pde2a	7	+	101110686	101110748	101100608	101100675	101130577	101130667	1,2,2,6	4,10,8,15	0,1,2,0	17,10,8,25	0.000193755	0.0114675	0.15,0.124,0.15,0.22	0.0,0.066,0.15,0.0	0.107
Pex2	3	-	5630192	5630258	5628679	5628789	5635546	5635689	1,0,0,0	6,3,6,7	6,2,2,0	7,4,2,8	3.8125e-05	0.00407028	0.104,0.0,0.0,0.0	0.373,0.257,0.409,0.0	-0.234
Washc3	10	+	88060893	88061224	88055114	88055222	88070255	88070320	3,1,1,2	58,84,67,79	12,4,2,6	56,46,65,63	8.92159e-05	0.00674783	0.025,0.006,0.007,0.012	0.097,0.042,0.015,0.045	-0.037
Bicd2	13	+	49529494	49529866	49528692	49528845	49531365	49531827	4,0,0,2	56,32,41,44	14,7,0,0	44,75,18,41	0.000924109	0.0349474	0.034,0.0,0.0,0.022	0.137,0.045,0.0,0.0	-0.032
Tom1	8	+	75778550	75778685	75778135	75778285	75778777	75778924	192169132168	7,4,7,2	177229225188	0,3,2,0	9.35668e-05	0.00703856	0.935,0.957,0.908,0.978	1.0,0.976,0.983,1.0	-0.045
Prkca	11	-	108082955	108083038	107948587	107948699	108231471	108231503	30,30,35,36	2,0,8,0	30,13,14,27	0,0,0,1	0.00107554	0.0385723	0.906,1.0,0.738,1.0	1.0,1.0,1.0,0.945	-0.075
Il18	9	+	50484059	50484198	50476668	50476826	50486567	50486648	6,5,4,18	82,106,122,67	22,10,26,24	143,117,100,73	0.000384766	0.0191913	0.036,0.024,0.017,0.122	0.074,0.042,0.119,0.145	-0.045
Kcnt1	2	+	25797286	25797400	25796674	25796847	25797527	25797662	23,18,16,19	4,2,0,2	25,19,29,23	0,0,0,0	0.000919008	0.0348971	0.765,0.836,1.0,0.843	1.0,1.0,1.0,1.0	-0.139
Chmp3	6	+	71535958	71536112	71529382	71529443	71537880	71538060	8,14,9,4	301268237227	27,23,24,18	300264310283	1.54694e-05	0.00213632	0.013,0.025,0.019,0.009	0.043,0.042,0.037,0.031	-0.022
Dcp1b	6	+	119157025	119157066	119152275	119152403	119160610	119160738	23,10,12,31	0,0,0,2	9,33,19,32	1,8,1,0	0.00103247	0.0376107	1.0,1.0,1.0,0.924	0.876,0.764,0.937,1.0	0.087
Zdhhc20	14	-	58077007	58077052	58070230	58074103	58078285	58078375	1,14,18,24	1,8,7,1	15,8,11,23	2,0,0,1	4.72805e-05	0.00475512	0.434,0.573,0.664,0.949	0.852,1.0,1.0,0.946	-0.295
Jmjd1c	10	+	67025514	67025628	66993685	66993850	67051048	67051154	16,19,11,12	0,0,0,2	11,13,24,11	1,0,6,4	3.59966e-05	0.00392882	1.0,1.0,1.0,0.773	0.862,1.0,0.694,0.609	0.152
Jmjd1c	10	+	67089008	67089231	67085408	67085585	67090230	67090362	0,2,0,1	18,14,24,52	6,5,6,2	30,11,16,37	8.60796e-06	0.00144812	0.0,0.067,0.0,0.01	0.091,0.185,0.158,0.026	-0.096
Slc41a3	6	+	90612231	90612378	90610592	90610737	90613838	90613983	41,6,22,33	0,1,0,0	46,36,33,33	6,2,0,3	0.00019114	0.0113612	1.0,0.751,1.0,1.0	0.794,0.901,1.0,0.847	0.052
Map11	5	-	138259814	138259978	138259096	138259251	138260063	138260146	206163194239	1,5,3,3	177258282217	18,6,18,2	7.33483e-05	0.00602368	0.99,0.942,0.97,0.976	0.831,0.956,0.887,0.982	0.056
Map11	5	-	138259814	138260000	138259096	138259251	138260063	138260146	98,104,78,115	1,5,3,3	81129134101	18,6,18,2	0.000371451	0.0188152	0.98,0.912,0.929,0.95	0.692,0.915,0.788,0.962	0.103
Chl1	6	+	103537006	103537076	103487836	103488110	103618854	103619022	22,10,17,40	0,0,4,7	10,31,22,24	0,0,2,0	0.000111462	0.00785674	1.0,1.0,0.743,0.795	1.0,1.0,0.882,1.0	-0.086
Tsen2	6	+	115526873	115526955	115524782	115524991	115536553	115537061	12,11,9,12	6,0,4,4	14,9,14,4	0,0,0,0	9.71773e-09	1.07898e-05	0.563,1.0,0.592,0.659	1.0,1.0,1.0,1.0	-0.296
Tsen2	6	+	115530951	115530988	115524782	115524991	115536553	115537061	36,19,30,35	6,0,4,4	29,20,41,14	0,0,0,0	2.06405e-06	0.000530499	0.828,1.0,0.857,0.875	1.0,1.0,1.0,1.0	-0.11
Ap5z1	5	+	142462651	142462866	142462448	142462581	142462970	142464470	83,73,65,85	0,8,2,3	88,76,74,50	0,0,2,0	0.000353961	0.018028	1.0,0.82,0.942,0.934	1.0,1.0,0.949,1.0	-0.063
Tnrc18	5	-	142750523	142750652	142748744	142748916	142750805	142750942	12,12,17,38	7,16,10,2	24,3,51,28	1,3,1,0	0.000323741	0.0168271	0.479,0.287,0.477,0.911	0.928,0.349,0.965,1.0	-0.272
Zfp12	5	+	143226074	143226170	143225708	143225905	143229816	143230119	6,2,10,19	2,2,0,6	2,14,22,4	0,0,0,0	6.24588e-06	0.00113316	0.646,0.378,1.0,0.658	1.0,1.0,1.0,1.0	-0.33
Acer3	7	-	97879656	97879820	97875605	97875707	97893155	97893214	2,0,2,11	18,15,6,19	0,0,0,0	13,6,26,18	4.86537e-06	0.000951078	0.053,0.0,0.143,0.224	0.0,0.0,0.0,0.0	0.105
Bckdha	7	-	25348652	25348703	25341068	25341251	25358057	25358209	1,1,3,0	143166142159	5,2,9,9	143123181135	0.000495825	0.0229367	0.005,0.004,0.015,0.0	0.025,0.012,0.036,0.047	-0.024
Hmgb1	5	-	148988088	148988426	148987397	148987561	148989709	148989867	10,20,11,17	46,38,29,32	6,2,9,6	39,45,23,47	0.00025333	0.0139523	0.098,0.208,0.159,0.21	0.071,0.022,0.164,0.06	0.089
Pisd	5	-	32903526	32903743	32899553	32899819	32922116	32922292	30,44,12,27	2,2,6,0	16,25,22,31	0,3,0,0	0.00138545	0.0466714	0.882,0.917,0.5,1.0	1.0,0.806,1.0,1.0	-0.127
N4bp2l1	5	-	150516604	150516902	150500104	150500232	150517728	150517990	0,1,1,3	9,11,6,21	4,6,1,11	11,10,16,14	0.000372751	0.0188467	0.0,0.043,0.077,0.067	0.154,0.231,0.03,0.282	-0.128
Calu	6	+	29361558	29361752	29361292	29361486	29366038	29366205	47,27,29,40	72,96,94,103	61,62,72,58	93,108,82,69	8.7174e-05	0.00665103	0.246,0.123,0.134,0.163	0.247,0.223,0.305,0.296	-0.101
Ccdc136	6	+	29417930	29418152	29417070	29417577	29426623	29426994	37,22,10,32	6,0,6,3	43,15,51,24	0,1,0,0	9.29822e-07	0.000307262	0.755,1.0,0.455,0.842	1.0,0.882,1.0,1.0	-0.208
Copg2	6	-	30872993	30873176	30872476	30872529	30873595	30873729	2,11,11,3	123119104112	27,14,6,10	100118101114	0.000668905	0.02813	0.008,0.044,0.05,0.013	0.119,0.056,0.029,0.042	-0.033
Copg2	6	-	30872993	30873403	30872476	30872529	30873595	30873729	2,9,9,0	123119104112	19,14,5,10	100118101114	0.000268985	0.0145262	0.008,0.036,0.041,0.0	0.087,0.056,0.024,0.042	-0.031
2210408F21Rik	6	+	31261937	31262055	31254782	31254890	31305223	31305295	32,26,45,38	0,2,0,0	22,18,31,49	4,0,9,3	3.25796e-06	0.000701042	1.0,0.879,1.0,1.0	0.754,1.0,0.658,0.901	0.142
Fhl1	X	+	55835823	55836010	55835236	55835406	55837203	55838706	222303186228	5,10,5,9	260250285255	20,17,22,7	0.00114367	0.0402209	0.957,0.938,0.949,0.927	0.867,0.88,0.866,0.948	0.052
Rab22a	2	+	173529939	173530021	173503224	173503304	173536902	173536974	108132117153	12,8,7,3	117146191124	8,24,24,17	0.000664325	0.0281103	0.853,0.914,0.915,0.97	0.904,0.797,0.837,0.825	0.072
Luc7l2	6	+	38531914	38531998	38528818	38528843	38545781	38547539	10,4,7,17	0,0,0,0	17,12,8,17	0,0,6,7	6.06853e-06	0.00111556	1.0,1.0,1.0,1.0	1.0,1.0,0.46,0.608	0.233
Luc7l2	6	+	38542589	38542657	38531914	38531998	38545781	38545852	1,9,6,7	4,3,6,11	0,0,0,3	15,8,5,8	5.0611e-07	0.000216132	0.147,0.673,0.407,0.304	0.0,0.0,0.0,0.205	0.332
Slc37a3	6	-	39349012	39349071	39343822	39343980	39354552	39354659	0,8,2,2	18,10,13,9	0,0,0,2	9,5,16,14	0.000216188	0.012336	0.0,0.364,0.099,0.137	0.0,0.0,0.0,0.093	0.127
Agk	6	+	40331947	40332027	40329286	40329366	40333978	40334054	2,0,0,0	50,31,48,46	6,0,10,0	43,48,45,53	0.000529458	0.0241325	0.025,0.0,0.0,0.0	0.083,0.0,0.126,0.0	-0.046
Fam189a1	7	-	64436437	64436545	64426460	64426621	64469512	64469647	38,19,29,24	0,0,0,0	27,10,42,41	6,3,0,0	0.00130897	0.0446369	1.0,1.0,1.0,1.0	0.723,0.659,1.0,1.0	0.154
Zfp398	6	+	47817185	47817581	47812594	47812854	47835862	47835989	9,7,9,6	4,0,2,7	20,8,5,15	0,0,3,0	0.00035341	0.018028	0.529,1.0,0.692,0.3	1.0,1.0,0.455,1.0	-0.234
Rmc1	18	+	12302289	12302366	12301786	12301959	12304605	12304690	57,47,48,55	0,0,0,0	59,49,56,79	3,0,8,4	1.00539e-05	0.00160389	1.0,1.0,1.0,1.0	0.928,1.0,0.822,0.929	0.08
Krba1	6	+	48379817	48379944	48372616	48372821	48380311	48380431	4,6,2,10	3,0,3,10	6,17,15,9	0,0,1,1	7.08908e-07	0.000249629	0.419,1.0,0.265,0.351	1.0,1.0,0.89,0.829	-0.421
Repin1	6	+	48571795	48571910	48570816	48570986	48573226	48576016	11,7,6,4	4,0,1,2	6,16,24,14	0,0,2,0	0.000856336	0.0331523	0.608,1.0,0.772,0.53	1.0,1.0,0.871,1.0	-0.24
Zfp346	13	+	55263292	55263437	55261490	55261583	55270142	55270328	25,18,21,37	0,4,0,7	32,39,29,34	0,0,0,0	1.35555e-05	0.0019496	1.0,0.695,1.0,0.728	1.0,1.0,1.0,1.0	-0.144
Usp47	7	+	111679378	111679438	111676998	111677166	111681636	111681768	31,20,31,14	39,43,48,64	30,36,27,41	41,28,27,16	0.00113127	0.0400023	0.362,0.249,0.315,0.135	0.343,0.478,0.416,0.646	-0.206
Malsu1	6	+	49061436	49061616	49059778	49059860	49112004	49112105	55,56,36,54	0,0,0,0	42,47,50,32	1,0,8,2	8.10639e-05	0.00633851	1.0,1.0,1.0,1.0	0.955,1.0,0.758,0.889	0.099
Hnrnpa2b1	6	-	51441407	51441527	51441068	51441191	51442158	51442221	1016114311271020	30,53,44,81	1156105711681040	37,25,41,23	7.65134e-05	0.00620046	0.949,0.923,0.934,0.875	0.945,0.959,0.94,0.962	-0.031
Hnrnpa2b1	6	-	51444370	51444406	51444164	51444275	51446650	51446825	53,22,50,38	376349325356	92,47,95,27	362338395320	0.00151259	0.049984	0.102,0.048,0.11,0.079	0.17,0.101,0.162,0.064	-0.04
Atp2b2	6	-	113774070	113774112	113773199	113773358	113779446	113779506	21,7,6,7	1,2,0,0	6,28,10,19	0,6,7,4	0.000209993	0.0120683	0.942,0.732,1.0,1.0	1.0,0.785,0.527,0.787	0.144
Stard10	7	+	100993123	100993241	100970920	100971240	100994841	100994894	189147140150	13,10,23,0	148199207139	29,20,37,27	0.000140359	0.00932076	0.89,0.891,0.773,1.0	0.74,0.847,0.757,0.742	0.117
Stard10	7	+	100994841	100994894	100993123	100993241	100995098	100995519	256210224216	3,1,0,0	207280306214	0,12,17,5	1.37114e-06	0.000433055	0.984,0.994,1.0,1.0	1.0,0.945,0.93,0.969	0.033
Rev3l	10	+	39618686	39618814	39608155	39608609	39659138	39659328	9,6,4,1	9,6,2,15	4,2,2,12	0,1,0,0	1.2129e-09	2.80563e-06	0.35,0.35,0.518,0.035	1.0,0.518,1.0,1.0	-0.566
Haus8	8	-	71721869	71721928	71715696	71715748	71724927	71725234	29,17,18,20	0,5,4,7	15,8,14,13	11,13,23,6	2.72557e-05	0.00320046	1.0,0.709,0.763,0.672	0.494,0.306,0.304,0.608	0.358
Immt	6	+	71843709	71843724	71840124	71840254	71845563	71845787	299260202265	9,6,16,17	270368351311	3,8,9,7	0.000772448	0.0309403	0.968,0.975,0.92,0.934	0.988,0.977,0.973,0.976	-0.029
Gria4	9	-	4432772	4432887	4424319	4424454	4440865	4440904	28,4,25,23	1,0,0,0	25,23,28,20	2,4,3,0	0.00041565	0.0202414	0.94,1.0,1.0,1.0	0.876,0.764,0.84,1.0	0.115
Tet3	6	-	83418531	83418660	83418198	83418255	83431731	83432462	6,4,2,21	2,2,2,0	2,0,3,2	1,2,6,2	0.00130836	0.0446369	0.617,0.517,0.349,1.0	0.517,0.0,0.211,0.349	0.351
Dysf	6	+	84073458	84073500	84064773	84064856	84074689	84074805	3,5,2,3	0,0,0,0	1,6,1,4	1,0,3,4	1.24234e-05	0.00183087	1.0,1.0,1.0,1.0	0.438,1.0,0.206,0.438	0.48
Iqsec1	6	-	90764099	90764144	90671540	90671832	90850421	90850451	28,1,1,14	0,0,1,1	8,14,25,9	0,2,7,4	0.000277146	0.0148514	1.0,1.0,0.434,0.915	1.0,0.843,0.733,0.633	0.035
Iqsec1	6	-	90786749	90787196	90671540	90671832	90850421	90850451	54,9,13,12	0,0,1,1	17,45,12,26	0,2,7,4	5.35327e-05	0.00505428	1.0,1.0,0.867,0.857	1.0,0.918,0.462,0.765	0.145
Slc35a3	3	-	116488078	116488283	116480919	116481074	116505731	116505929	41,27,25,31	0,1,4,11	35,28,19,33	0,0,0,3	0.000143029	0.0094754	1.0,0.931,0.758,0.585	1.0,1.0,1.0,0.846	-0.143
Mpp2	11	-	101971478	101971597	101955394	101955547	101976125	101976188	52,69,34,75	6,4,0,8	52,52,75,54	4,0,0,0	7.12791e-05	0.00594163	0.828,0.906,1.0,0.839	0.878,1.0,1.0,1.0	-0.076
Dab2ip	2	+	35611272	35611425	35609930	35610753	35613040	35613234	63,84,95,99	12,22,22,12	100,95,91,97	18,8,3,4	0.000687284	0.0286021	0.724,0.656,0.683,0.805	0.735,0.856,0.938,0.924	-0.146
Aak1	6	+	86936013	86936256	86933240	86933554	86940974	86941207	83,36,59,69	12,4,4,4	44,84,67,68	0,1,6,1	0.000779448	0.0310415	0.776,0.818,0.881,0.896	1.0,0.977,0.848,0.971	-0.106
Aak1	6	+	86947972	86948068	86944250	86944355	86959523	86959625	18,9,18,12	9,2,0,0	17,11,21,17	0,0,0,0	4.18859e-05	0.00436192	0.549,0.732,1.0,1.0	1.0,1.0,1.0,1.0	-0.18
Aak1	6	+	86958277	86958379	86944250	86944355	86959523	86959625	67,33,46,43	9,2,0,0	49,67,47,84	0,0,0,0	0.000413281	0.0201969	0.815,0.907,1.0,1.0	1.0,1.0,1.0,1.0	-0.07
Atg7	6	+	114623897	114624018	114620087	114620111	114649934	114650101	0,2,8,3	10,1,7,11	0,0,0,0	9,5,7,5	1.34518e-05	0.00194476	0.0,0.525,0.387,0.131	0.0,0.0,0.0,0.0	0.261
Atg7	6	+	114649751	114649804	114623897	114624018	114649934	114650101	8,5,6,6	0,2,8,3	13,14,5,6	0,0,0,0	5.28412e-08	3.85991e-05	1.0,0.648,0.356,0.596	1.0,1.0,1.0,1.0	-0.35
Mbd4	6	-	115822503	115822578	115822274	115822409	115825866	115826693	13,3,6,8	4,0,0,5	18,9,11,12	2,1,0,0	0.000472849	0.0221712	0.684,1.0,1.0,0.516	0.857,0.857,1.0,1.0	-0.128
Washc2	6	+	116185167	116185290	116185066	116185288	116185914	116186079	101,84,110,99	24,2,2,0	58,98,126,96	0,2,0,0	2.61679e-06	0.000636796	0.697,0.958,0.968,1.0	1.0,0.964,1.0,1.0	-0.085
Bms1	6	-	118393423	118393503	118390691	118390880	118395369	118395578	4,3,4,4	3,7,1,0	8,6,7,3	0,0,1,0	1.4197e-06	0.000433055	0.465,0.218,0.722,1.0	1.0,1.0,0.82,1.0	-0.354
Bms1	6	-	118394348	118394539	118390691	118390880	118395369	118395578	16,10,20,20	3,7,1,0	16,24,11,14	0,0,1,0	1.23872e-05	0.00183087	0.727,0.417,0.909,1.0	1.0,1.0,0.846,1.0	-0.198
Cacna1c	6	-	118607359	118607392	118604402	118604531	118614690	118614774	9,1,10,5	0,0,4,6	1,5,4,4	0,0,0,0	3.86101e-05	0.00410628	1.0,1.0,0.672,0.406	1.0,1.0,1.0,1.0	-0.23
Kctd18	1	-	58001059	58001154	57998301	57998404	58006655	58006882	11,6,22,23	8,2,0,2	12,7,16,11	0,0,0,2	9.79694e-05	0.00727121	0.456,0.647,1.0,0.875	1.0,1.0,1.0,0.771	-0.198
Mical3	6	-	120946315	120946453	120939715	120939826	120950363	120950608	12,6,1,24	0,3,5,1	10,6,28,11	0,0,0,0	4.78771e-05	0.00478852	1.0,0.509,0.094,0.926	1.0,1.0,1.0,1.0	-0.368
Iqsec3	6	-	121355918	121356868	121350924	121353490	121358607	121358700	50,37,37,62	2,2,5,1	54,60,81,56	0,1,0,0	0.000464833	0.0218692	0.926,0.902,0.787,0.969	1.0,0.968,1.0,1.0	-0.096
Apobec1	6	-	122565103	122565131	122558311	122558709	122568045	122568163	2,3,0,7	4,0,4,1	12,9,7,6	0,0,0,0	2.19228e-05	0.00272669	0.296,1.0,0.0,0.855	1.0,1.0,1.0,1.0	-0.462
Gabra5	7	-	57158245	57158305	57157726	57157886	57159751	57159856	8,5,6,8	5,0,3,6	24,15,8,12	0,1,2,2	0.00098449	0.0365341	0.533,1.0,0.588,0.487	1.0,0.914,0.74,0.811	-0.214
Picalm	7	+	89855367	89855469	89846123	89846228	89856790	89858142	149156108139	266282301331	258174173151	324267247278	0.000252177	0.0139164	0.25,0.247,0.176,0.2	0.321,0.279,0.294,0.244	-0.066
Madd	2	-	90990661	90990715	90989549	90989650	90992372	90992579	44,16,27,37	38,13,20,28	39,42,57,57	8,18,16,20	1.99809e-05	0.00258224	0.459,0.475,0.498,0.492	0.782,0.631,0.723,0.677	-0.222
Sf3b3	8	-	111556150	111556179	111552726	111552878	111558115	111558188	0,6,4,2	20,24,25,46	2,0,0,0	27,28,28,39	0.000656902	0.0278386	0.0,0.173,0.118,0.035	0.058,0.0,0.0,0.0	0.067
Brpf3	17	+	29050287	29050385	29047317	29047415	29054735	29054890	13,18,16,4	8,1,1,3	7,4,10,10	0,0,0,0	3.76016e-07	0.000183113	0.495,0.916,0.906,0.446	1.0,1.0,1.0,1.0	-0.309
Mfsd4a	1	-	131986897	131987096	131985453	131985705	131995400	131995800	12,4,16,16	0,0,1,8	9,5,14,7	0,0,0,0	0.000602264	0.0261523	1.0,1.0,0.889,0.5	1.0,1.0,1.0,1.0	-0.153
Daam2	17	-	49831322	49832243	49805733	49805959	49871230	49871517	2,3,0,3	28,23,26,37	6,13,5,0	9,16,13,12	1.24661e-05	0.00183087	0.034,0.061,0.0,0.039	0.25,0.289,0.161,0.0	-0.141
Daam2	17	-	49870595	49871171	49805733	49805959	49871230	49871338	1,4,0,0	28,23,26,37	0,7,4,4	9,16,13,12	4.06237e-05	0.00427134	0.018,0.08,0.0,0.0	0.0,0.179,0.133,0.143	-0.089
Fam160b2	14	-	70827779	70827884	70827568	70827691	70829014	70829187	30,14,22,20	0,4,0,6	11,19,26,13	0,0,2,0	0.000230579	0.0129041	1.0,0.672,1.0,0.662	1.0,1.0,0.884,1.0	-0.137
Ppfibp1	6	+	146914415	146914445	146913952	146914016	146917719	146917891	3,0,0,0	22,24,18,22	2,6,5,4	29,31,18,35	9.8622e-05	0.00727817	0.102,0.0,0.0,0.0	0.054,0.139,0.188,0.087	-0.091
Tmtc1	6	-	148186354	148186468	148172873	148173017	148196012	148196180	105,69,52,93	0,0,0,0	63,56,70,72	8,0,10,1	1.1027e-07	6.80196e-05	1.0,1.0,1.0,1.0	0.817,1.0,0.799,0.976	0.102
Csk	9	-	57541277	57541328	57538649	57538726	57552277	57552950	1,6,2,5	42,43,46,71	20,15,14,8	48,47,53,52	3.89989e-07	0.000186643	0.017,0.094,0.031,0.05	0.237,0.192,0.164,0.103	-0.126
Sbno1	5	-	124551247	124551352	124548132	124548445	124552461	124552590	31,22,22,47	11,11,10,20	43,41,39,30	7,4,2,3	8.53508e-07	0.000285442	0.623,0.54,0.563,0.58	0.783,0.857,0.92,0.854	-0.277
Pogz	3	+	94763353	94763512	94761260	94761385	94768106	94768282	35,10,30,30	0,2,0,0	7,37,29,26	0,1,11,2	8.04249e-05	0.00630631	1.0,0.714,1.0,1.0	1.0,0.949,0.569,0.867	0.082
Usp13	3	+	32965721	32965810	32959438	32959613	32968247	32968370	10,17,26,29	0,0,1,0	27,8,11,13	5,4,0,0	0.000421189	0.0203185	1.0,1.0,0.942,1.0	0.772,0.556,1.0,1.0	0.153
Lrp11	10	+	7479937	7480147	7465580	7466377	7484307	7484403	138,71,97,110	2,0,0,1	136,134,136,86	7,2,4,5	0.000117782	0.00819395	0.972,1.0,1.0,0.982	0.907,0.971,0.944,0.896	0.059
U2af2	7	+	5071731	5071791	5071030	5071182	5072442	5072559	2,0,1,7	100101104103	13,6,13,0	105,92,95,80	6.82702e-05	0.00584771	0.014,0.0,0.007,0.046	0.081,0.044,0.089,0.0	-0.037
Aldoa	7	-	126398216	126398426	126396815	126396948	126399173	126399252	3154203528022770	4,79,12,6	2140294832043220	5,8,11,16	1.99987e-05	0.00258224	0.997,0.928,0.992,0.996	0.995,0.995,0.993,0.99	-0.015
Chmp2a	7	-	12766718	12766748	12766361	12766492	12767755	12767969	49,47,44,57	16,4,2,5	66,55,62,41	1,4,4,0	0.000750608	0.03024	0.718,0.907,0.948,0.905	0.982,0.92,0.928,1.0	-0.088
Krit1	5	+	3886777	3886894	3882019	3882226	3890873	3894255	76,117,57,81	0,1,4,0	91,100,105,96	7,0,8,5	0.000461219	0.021782	1.0,0.985,0.889,1.0	0.879,1.0,0.88,0.915	0.05
Snapc2	8	+	4303375	4303651	4303101	4303304	4304281	4304401	10,2,3,7	26,14,24,34	2,1,3,0	22,30,24,31	0.000202687	0.0118166	0.161,0.067,0.059,0.093	0.043,0.016,0.059,0.0	0.066
Gorasp2	2	+	70518729	70518816	70514323	70514447	70519526	70519646	356222219316	4,1,5,7	301278340346	9,20,11,7	0.000472196	0.0221712	0.983,0.993,0.965,0.966	0.955,0.898,0.951,0.969	0.034
Zfp428	7	+	24208193	24208402	24207104	24207301	24209970	24210178	2,0,0,0	6,2,3,10	4,4,3,1	4,2,0,4	1.41553e-05	0.00199453	0.143,0.0,0.0,0.0	0.333,0.5,1.0,0.111	-0.45
Palm3	8	+	84753628	84753713	84753377	84753520	84754754	84754800	3,4,0,3	7,8,12,8	19,5,13,5	9,11,3,8	0.00140187	0.0470534	0.214,0.241,0.0,0.193	0.573,0.224,0.734,0.285	-0.292
Dguok	6	-	83473667	83473780	83467402	83467590	83483729	83483920	69,42,37,64	3,0,0,0	68,46,54,77	2,2,4,8	7.65359e-05	0.00620046	0.929,1.0,1.0,1.0	0.951,0.929,0.885,0.846	0.08
Ceacam1	7	-	25173222	25173477	25171222	25171498	25173944	25174229	3,5,7,10	1,3,1,2	2,1,0,2	0,0,1,0	0.00111856	0.0398063	0.6,0.455,0.778,0.714	1.0,1.0,0.0,1.0	-0.113
Dnm2	9	+	21398342	21398372	21396946	21397017	21401038	21401090	2,0,0,0	80,97,115,113	4,4,6,6	63,97,109,118	0.00016937	0.0104012	0.02,0.0,0.0,0.0	0.05,0.033,0.044,0.041	-0.037
Fbxo17	7	+	28436763	28436971	28435492	28435628	28437089	28437569	18,0,8,4	1,4,0,10	9,7,2,3	0,0,0,0	1.94169e-06	0.000518244	0.9,0.0,1.0,0.167	1.0,1.0,1.0,1.0	-0.483
Adgrl2	3	-	148526086	148526104	148522170	148523564	148526608	148526661	1,1,3,6	0,0,0,2	12,0,4,3	2,1,4,3	3.65974e-05	0.00396824	1.0,1.0,1.0,0.728	0.843,0.0,0.472,0.472	0.485
Adgrl2	3	-	148526915	148527044	148526608	148526690	148528590	148528687	29,17,19,21	0,0,0,0	6,39,29,28	6,0,2,2	0.000115834	0.00809778	1.0,1.0,1.0,1.0	0.349,1.0,0.886,0.882	0.221
Cep164	9	-	45693249	45693546	45690987	45691134	45697075	45697219	17,1,13,6	0,0,0,2	6,9,8,8	5,4,0,0	0.00042083	0.0203185	1.0,1.0,1.0,0.6	0.375,0.529,1.0,1.0	0.174
Puf60	15	-	75951218	75951338	75949449	75949548	75952698	75953208	0,0,0,3	17,12,21,9	0,8,3,2	5,21,8,8	0.00016789	0.0103787	0.0,0.0,0.0,0.156	0.0,0.174,0.172,0.122	-0.078
Zfp141	7	-	42150781	42150849	42139432	42139700	42155033	42155177	8,6,1,8	2,0,5,4	3,4,4,2	0,2,0,0	0.000140088	0.00932076	0.733,1.0,0.121,0.579	1.0,0.579,1.0,1.0	-0.286
Map7d1	4	-	126132314	126132425	126130948	126131071	126133824	126133930	197171117197	11,5,6,7	194135161157	20,20,19,6	0.000221481	0.0125439	0.911,0.951,0.918,0.942	0.848,0.795,0.829,0.937	0.078
Pnkp	7	+	44510741	44510838	44510570	44510663	44510892	44510985	22,22,22,27	1,0,0,0	38,33,31,20	11,0,0,1	0.000205669	0.0118837	0.93,1.0,1.0,1.0	0.677,1.0,1.0,0.924	0.082
Prrg2	7	-	44711011	44711075	44710164	44710316	44711801	44711950	7,7,4,12	0,0,0,0	14,4,11,2	0,0,4,6	0.000185362	0.0111129	1.0,1.0,1.0,1.0	1.0,1.0,0.658,0.189	0.288
Prrg2	7	-	44711011	44711076	44710164	44710316	44711801	44711888	8,3,4,10	0,0,0,0	11,4,9,2	0,0,4,6	0.000129209	0.00876915	1.0,1.0,1.0,1.0	1.0,1.0,0.61,0.188	0.3
Slc6a16	7	+	44921914	44922077	44917871	44918073	44922245	44922789	2,1,1,4	2,0,0,8	2,6,5,4	0,0,0,0	0.000204899	0.0118837	0.333,1.0,1.0,0.2	1.0,1.0,1.0,1.0	-0.367
Nrxn1	17	-	91009415	91009439	91008171	91008333	91011493	91011795	3,0,3,5	39,25,28,39	9,11,4,4	26,28,22,28	0.000641433	0.0273921	0.062,0.0,0.084,0.099	0.23,0.253,0.135,0.11	-0.121
Rhbdd3	11	+	5053160	5053349	5051868	5051905	5055432	5056098	13,24,10,17	2,0,1,0	7,14,18,14	2,6,0,5	8.52889e-05	0.00659457	0.765,1.0,0.833,1.0	0.636,0.538,1.0,0.583	0.21
Hps5	7	-	46424577	46424708	46424237	46424361	46425188	46425375	4,2,1,3	6,7,3,11	0,0,2,0	15,3,7,11	0.000258086	0.0141301	0.262,0.132,0.151,0.127	0.0,0.0,0.132,0.0	0.135
Snrpn	7	-	59664402	59664487	59659741	59660019	59721632	59721736	9,8,4,16	0,1,1,0	5,3,7,10	8,4,0,0	0.000568086	0.0252707	1.0,0.836,0.718,1.0	0.285,0.323,1.0,1.0	0.236
Snrpn	7	-	59673195	59673321	59659741	59660019	59721632	59721736	11,6,12,18	0,1,1,0	24,8,25,16	8,4,0,0	0.0002271	0.012735	1.0,0.765,0.867,1.0	0.619,0.52,1.0,1.0	0.123
Snrpn	7	-	59789888	59789973	59781997	59782145	59820634	59820704	10,9,19,9	4,3,0,3	8,10,17,10	1,2,0,0	0.000382371	0.0191913	0.614,0.656,1.0,0.656	0.836,0.761,1.0,1.0	-0.168
Tjp1	7	-	64963840	64964080	64962302	64963172	64964406	64964757	9,11,12,17	54,47,65,36	26,16,23,23	51,45,30,40	0.000440371	0.0210031	0.077,0.105,0.085,0.191	0.203,0.151,0.277,0.223	-0.099
Tjp1	7	-	65020557	65021429	65004579	65004636	65162946	65163079	13,14,28,16	1,0,0,0	13,10,13,8	3,6,16,4	1.33504e-12	3.70581e-08	0.867,1.0,1.0,1.0	0.684,0.455,0.289,0.5	0.485
Lrrc28	7	-	67209605	67209717	67195113	67195216	67267740	67267878	41,39,54,59	8,12,12,15	56,57,48,48	5,8,0,0	6.11477e-06	0.00111667	0.745,0.65,0.72,0.692	0.865,0.803,1.0,1.0	-0.215
Lrrc28	7	-	67209605	67209812	67195113	67195216	67267740	67267878	22,27,33,27	8,12,12,15	24,37,24,33	5,8,0,0	6.22036e-05	0.00549888	0.579,0.529,0.579,0.474	0.706,0.698,1.0,1.0	-0.311
Osbpl11	16	+	33030295	33030472	33026292	33026372	33034711	33034913	33,23,27,28	6,4,8,0	21,39,29,10	0,0,0,2	4.02056e-06	0.000820609	0.733,0.742,0.628,1.0	1.0,1.0,1.0,0.714	-0.153
Ep400	5	-	110888047	110888155	110887161	110887547	110889835	110889926	36,9,6,14	2,7,4,3	13,14,17,21	0,0,0,0	1.90527e-09	3.30541e-06	0.913,0.427,0.465,0.73	1.0,1.0,1.0,1.0	-0.366
Cfap161	7	-	83442416	83442652	83440839	83440930	83443203	83443293	7,9,2,16	0,1,0,0	5,7,10,11	0,4,2,4	5.58366e-07	0.00023133	1.0,0.818,1.0,1.0	1.0,0.467,0.714,0.579	0.265
Dlg2	7	+	90536237	90536927	90501875	90501971	90564667	90564742	4,1,4,2	5,0,1,2	0,8,1,7	1,1,0,0	0.00040158	0.0197293	0.286,1.0,0.667,0.333	0.0,0.8,1.0,1.0	-0.128
Stk39	2	-	68097382	68097435	68051247	68051312	68137384	68137452	28,20,27,28	6,4,3,7	49,30,30,47	0,8,0,0	0.000706086	0.0290794	0.775,0.787,0.869,0.747	1.0,0.734,1.0,1.0	-0.139
Nrsn1	13	-	25452535	25452901	25452004	25452073	25453059	25453306	6,2,3,2	4,1,0,4	3,8,14,8	0,3,0,0	0.000146804	0.00961553	0.429,0.5,1.0,0.2	1.0,0.571,1.0,1.0	-0.36
Rnf121	7	-	101714272	101714372	101691833	101691871	101714473	101714669	31,25,24,18	0,2,0,2	30,11,38,20	8,4,0,2	0.0009959	0.0368098	1.0,0.882,1.0,0.843	0.692,0.622,1.0,0.857	0.138
Pgap2	7	+	101885300	101885553	101875628	101875652	101885654	101885761	31,62,39,43	0,0,2,0	41,27,51,51	4,4,10,1	4.60608e-07	0.000203815	1.0,1.0,0.907,1.0	0.837,0.771,0.718,0.962	0.155
Mtcl1	17	-	66678317	66678440	66675224	66675455	66684847	66685006	7,2,3,10	4,10,5,10	0,2,1,2	5,9,6,8	0.000652279	0.0277274	0.489,0.099,0.247,0.354	0.0,0.109,0.084,0.12	0.219
Dag1	9	-	108140823	108141151	108130299	108130356	108140978	108141157	9,9,2,26	6,25,6,27	6,10,24,15	0,3,12,4	0.000576116	0.0254647	0.429,0.153,0.143,0.325	1.0,0.625,0.5,0.652	-0.432
Edrf1	7	+	133248718	133248820	133245721	133245878	133249073	133249195	1,6,3,16	0,2,0,0	0,10,1,2	7,12,5,4	4.92169e-11	4.55387e-07	1.0,0.64,1.0,1.0	0.0,0.331,0.106,0.229	0.744
Osgepl1	1	+	53357065	53357448	53354014	53354258	53359101	53359455	45,27,38,41	0,0,0,0	38,52,56,37	4,5,6,0	6.56304e-07	0.000249557	1.0,1.0,1.0,1.0	0.826,0.839,0.824,1.0	0.128
Ccar1	10	-	62600102	62600313	62599218	62599302	62601045	62601212	18,30,53,46	4,8,0,2	63,35,43,34	0,0,0,0	6.369e-07	0.000249296	0.692,0.652,1.0,0.92	1.0,1.0,1.0,1.0	-0.184
Rbm34	8	-	127686291	127686335	127680115	127680199	127692131	127692372	3,28,17,14	11,1,0,2	8,20,10,9	0,0,0,1	0.000805118	0.031655	0.174,0.956,1.0,0.844	1.0,1.0,1.0,0.874	-0.225
Insc	7	+	114410837	114410963	114403713	114403827	114428268	114428440	51,61,60,65	0,0,0,2	85,65,77,62	1,0,6,5	0.00132842	0.0451336	1.0,1.0,1.0,0.946	0.979,1.0,0.874,0.87	0.056
Pik3c2a	7	-	116005094	116005198	115993435	115993593	116016687	116017816	11,6,21,14	4,1,1,3	22,23,17,31	0,0,0,3	6.41453e-05	0.00561686	0.618,0.779,0.925,0.733	1.0,1.0,1.0,0.859	-0.201
Tfe3	X	+	7634131	7634236	7633677	7633923	7635668	7635786	40,24,30,33	5,0,6,5	27,29,43,46	2,2,0,0	0.000111802	0.00785674	0.824,1.0,0.746,0.795	0.888,0.895,1.0,1.0	-0.105
B230311B06Rik	7	+	118191714	118191832	118191507	118191683	118194175	118194257	0,0,1,0	8,5,1,4	5,2,0,2	0,1,2,5	0.000562562	0.0250651	0.0,0.0,0.358,0.0	1.0,0.527,0.0,0.182	-0.338
Gas2l1	11	-	5014836	5015094	5013825	5014478	5015214	5015327	5,3,2,4	4,14,12,23	9,10,16,19	10,15,12,7	0.000262598	0.0142925	0.385,0.097,0.077,0.08	0.31,0.25,0.4,0.576	-0.224
Trub2	2	-	29668743	29668880	29664695	29667968	29669834	29669907	65,72,82,86	2,1,1,4	89,92,93,75	9,4,13,20	1.41531e-06	0.000433055	0.944,0.974,0.977,0.918	0.837,0.923,0.788,0.661	0.151
Zfp949	9	+	88430081	88430149	88430079	88430125	88430251	88430561	0,0,0,2	4,3,1,7	3,2,1,2	2,0,4,0	4.11163e-06	0.000833071	0.0,0.0,0.0,0.164	0.507,1.0,0.147,1.0	-0.622
Gramd1b	9	-	40243958	40243979	40238713	40238734	40244740	40244951	7,5,1,4	44,28,32,52	1,3,0,1	38,37,36,61	0.000691876	0.0286921	0.122,0.135,0.027,0.063	0.023,0.066,0.0,0.014	0.061
Sec16a	2	-	26303690	26303750	26302847	26302925	26304382	26304457	8,6,3,6	4,3,7,11	7,18,12,4	1,2,4,0	0.000130911	0.00884141	0.588,0.588,0.234,0.28	0.833,0.865,0.681,1.0	-0.422
Tacc2	7	+	130264745	130264871	130247955	130248160	130276331	130276469	1,2,2,6	0,0,0,0	5,1,0,2	6,4,5,0	2.22312e-11	3.08547e-07	1.0,1.0,1.0,1.0	0.311,0.119,0.0,1.0	0.643
Fam53b	7	-	132373306	132373358	132361117	132361896	132380864	132381114	27,34,17,37	1,0,2,0	28,49,51,29	0,1,3,9	0.0011231	0.0398659	0.952,1.0,0.863,1.0	1.0,0.973,0.926,0.705	0.053
Tcf25	8	+	124127814	124128070	124127363	124127436	124129885	124130554	67,54,40,66	472434507518	55,31,55,30	622483701585	7.88371e-05	0.00627037	0.066,0.059,0.038,0.06	0.042,0.031,0.038,0.025	0.022
Deaf1	7	-	140881512	140881599	140877094	140877529	140890674	140890922	32,38,42,37	3,2,2,4	28,39,41,32	0,0,1,0	0.000156044	0.00995638	0.871,0.923,0.93,0.854	1.0,1.0,0.963,1.0	-0.096
Gatd1	7	-	140990898	140991004	140990735	140990798	140991710	140991787	97,27,69,92	5,0,3,7	66,79,124,97	0,2,2,1	0.00104871	0.0379039	0.919,1.0,0.931,0.885	1.0,0.958,0.973,0.983	-0.045
Trak1	9	+	121232511	121232870	121220922	121221117	121260544	121260621	17,8,10,28	64,70,34,56	11,7,6,4	58,66,60,48	0.000590658	0.0258604	0.117,0.054,0.128,0.2	0.087,0.05,0.048,0.04	0.069
Asph	4	-	9517635	9517734	9514588	9514678	9529885	9530022	32,22,20,19	3,0,0,6	10,18,19,12	0,0,0,0	0.000716423	0.0292448	0.865,1.0,1.0,0.655	1.0,1.0,1.0,1.0	-0.12
Insr	8	-	3231701	3231737	3224613	3224888	3234950	3235152	2,0,0,0	11,7,9,15	0,0,16,3	19,6,5,11	0.00127313	0.0437606	0.128,0.0,0.0,0.0	0.0,0.0,0.72,0.18	-0.193
Erc2	14	+	28039205	28039271	28024832	28024967	28197559	28200494	17,4,9,6	1,0,0,0	3,19,17,22	0,3,1,4	0.00110018	0.0392531	0.922,1.0,1.0,1.0	1.0,0.814,0.922,0.792	0.098
Riok3	18	+	12275992	12276251	12272373	12272517	12281847	12282045	103,79,77,80	0,0,1,0	81,86,68,70	8,0,3,2	0.000131731	0.00886048	1.0,1.0,0.975,1.0	0.835,1.0,0.919,0.946	0.069
Sar1b	11	+	51678976	51679080	51673598	51673664	51680023	51680155	343409262401	2,6,5,12	395349424355	0,2,0,1	0.000507321	0.0233149	0.99,0.976,0.969,0.952	1.0,0.99,1.0,0.995	-0.025
Srsf7	17	-	80512050	80512510	80511741	80511816	80512690	80512867	0,1,11,9	52,32,40,56	0,0,1,3	47,55,56,26	0.000100371	0.00733181	0.0,0.015,0.121,0.074	0.0,0.0,0.009,0.055	0.037
Tmem150a	6	+	72333704	72333752	72333113	72333295	72334032	72334119	11,7,10,13	9,0,2,0	22,23,13,10	0,2,0,0	0.000380218	0.0191544	0.48,1.0,0.791,1.0	1.0,0.897,1.0,1.0	-0.157
Rab11fip1	8	-	27641624	27643187	27640722	27640831	27644173	27644963	0,0,0,0	4,4,2,9	0,5,1,7	2,4,3,2	2.08813e-06	0.000531765	0.0,0.0,0.0,0.0	0.0,0.385,0.143,0.636	-0.291
St8sia5	18	+	77299351	77299459	77273570	77273921	77320488	77320581	18,21,33,47	8,7,7,14	20,5,7,9	12,16,16,9	1.42529e-05	0.00199814	0.566,0.635,0.732,0.661	0.491,0.153,0.202,0.367	0.345
Coq8a	1	-	180009626	180009812	180006447	180006849	180023437	180023585	53,31,33,41	2,2,2,6	44,29,64,46	0,0,0,0	5.89162e-06	0.001105	0.93,0.886,0.892,0.774	1.0,1.0,1.0,1.0	-0.129
Rassf1	9	+	107431781	107432124	107431336	107431443	107434651	107434756	34,19,38,23	5,0,0,4	9,26,23,45	0,0,0,0	0.000552374	0.0247703	0.773,1.0,1.0,0.742	1.0,1.0,1.0,1.0	-0.121
Trim27	13	+	21374762	21374856	21374261	21374294	21375389	21375416	5,11,0,6	49,71,55,84	17,8,9,25	95,47,50,47	4.67975e-05	0.00475338	0.059,0.087,0.0,0.042	0.099,0.095,0.099,0.246	-0.088
Cep44	8	-	57002259	57002419	57000422	57000559	57003579	57010052	3,4,5,12	0,0,0,2	7,9,6,5	4,2,3,0	1.11914e-05	0.0017163	1.0,1.0,1.0,0.75	0.467,0.692,0.5,1.0	0.273
Vangl2	1	-	171850043	171850153	171840649	171840912	171854564	171854882	0,0,0,0	11,9,2,2	0,4,6,3	1,3,14,0	4.00507e-05	0.00422711	0.0,0.0,0.0,0.0	0.0,0.434,0.198,1.0	-0.408
Ints10	8	+	69277703	69277781	69276841	69276919	69279928	69282062	4,6,7,11	0,0,0,0	3,5,5,4	5,4,0,0	6.66724e-05	0.00577927	1.0,1.0,1.0,1.0	0.283,0.451,1.0,1.0	0.317
Kcnn1	8	-	71299407	71299416	71299138	71299208	71300818	71300946	0,1,1,0	2,0,0,3	0,27,4,3	1,1,0,0	0.000159235	0.0101145	0.0,1.0,1.0,0.0	0.0,0.962,1.0,1.0	-0.24
Kcnn1	8	-	71309575	71309677	71307644	71308121	71314308	71314417	2,4,3,3	0,2,0,0	1,0,4,1	6,7,8,2	1.77164e-09	3.30541e-06	1.0,0.543,1.0,1.0	0.09,0.0,0.229,0.229	0.749
Use1	8	+	71821493	71821521	71821193	71821206	71821772	71821947	57,61,67,45	0,8,2,3	59,50,89,45	0,0,0,0	0.000334275	0.0172468	1.0,0.865,0.966,0.927	1.0,1.0,1.0,1.0	-0.06
Dda1	8	+	71924684	71924761	71921837	71921969	71927131	71928743	2,1,8,3	1,0,0,0	6,4,0,8	3,1,3,0	0.000459575	0.0217694	0.569,1.0,1.0,1.0	0.569,0.725,0.0,1.0	0.319
Tex9	9	-	72385018	72385192	72380939	72381074	72385621	72385704	7,16,17,9	8,0,0,3	17,20,12,12	0,0,0,0	5.07368e-05	0.00490715	0.304,1.0,1.0,0.6	1.0,1.0,1.0,1.0	-0.274
Stx7	10	+	24025214	24025624	24025186	24025306	24031132	24031282	29,19,23,6	162167134145	10,13,8,13	158156172203	0.000705995	0.0290794	0.082,0.054,0.079,0.02	0.031,0.04,0.023,0.031	0.028
Gcdh	8	-	85620076	85620103	85619649	85619793	85620183	85620313	43,38,41,42	3,1,10,0	67,38,81,65	0,0,0,2	4.19567e-05	0.00436192	0.924,0.97,0.776,1.0	1.0,1.0,1.0,0.965	-0.074
Ccny	18	-	9386734	9386809	9353406	9353507	9449517	9450188	41,50,41,45	4,0,7,0	36,64,62,48	1,1,0,0	0.000973828	0.0362353	0.872,1.0,0.796,1.0	0.96,0.977,1.0,1.0	-0.067
Ccny	18	-	9399211	9399278	9386734	9386809	9412666	9412682	2,2,2,1	2,3,2,0	1,3,0,4	0,0,1,0	6.91613e-05	0.00588522	0.408,0.315,0.408,1.0	1.0,1.0,0.0,1.0	-0.217
Map3k12	15	-	102419018	102421954	102418353	102418440	102425222	102425311	2,6,4,0	8,6,17,10	9,3,6,13	3,2,5,18	0.00128837	0.0441512	0.111,0.333,0.105,0.0	0.6,0.429,0.375,0.265	-0.28
Casp2	6	+	42253803	42253864	42253628	42253719	42256710	42256860	1,2,0,0	6,7,2,15	1,9,11,1	0,0,7,5	1.93051e-06	0.000518244	0.106,0.169,0.0,0.0	1.0,1.0,0.527,0.124	-0.594
Bbs2	8	-	94805227	94805326	94803584	94803711	94806110	94806240	10,4,4,0	37,37,31,41	0,0,4,0	27,33,35,47	0.000226451	0.0127244	0.14,0.061,0.072,0.0	0.0,0.0,0.064,0.0	0.052
Dbndd2	2	+	164328059	164328163	164314057	164314242	164330161	164330308	8,0,5,1	0,3,0,8	0,0,0,0	1,2,5,6	5.53063e-05	0.00515165	1.0,0.0,1.0,0.069	0.0,0.0,0.0,0.0	0.517
Dbndd2	2	+	164328374	164328607	164328059	164328163	164330161	164330308	181211180177	9,0,8,1	258204211186	0,0,0,0	9.92119e-05	0.00728551	0.91,1.0,0.918,0.989	1.0,1.0,1.0,1.0	-0.046
Cenpt	8	-	106576464	106576555	106576257	106576401	106578502	106578794	6,6,2,4	0,3,2,2	8,7,17,6	0,0,1,0	0.000106682	0.00767174	1.0,0.554,0.383,0.554	1.0,1.0,0.913,1.0	-0.356
Wasf1	10	+	40759822	40760066	40759529	40759605	40796243	40796404	74,42,56,46	12,10,10,10	39,60,32,41	20,17,15,29	0.000263871	0.0143337	0.755,0.677,0.737,0.697	0.494,0.638,0.516,0.414	0.201
Unc13b	4	+	43161442	43161478	43115102	43115160	43165743	43165978	0,0,2,2	6,1,7,12	6,6,2,1	7,7,6,4	0.000415173	0.0202414	0.0,0.0,0.187,0.118	0.408,0.408,0.212,0.168	-0.223
Myrf	19	-	10206016	10206280	10202812	10202874	10206383	10206471	112,154,85,87	16,20,12,29	112115122228	11,12,0,17	0.000186263	0.0111286	0.778,0.794,0.78,0.6	0.836,0.827,1.0,0.87	-0.145
Mthfsd	8	-	121834260	121834381	121833608	121833712	121834729	121835145	7,14,7,12	2,3,0,4	6,19,5,8	5,13,10,15	0.000166889	0.0103741	0.659,0.72,1.0,0.623	0.398,0.446,0.216,0.227	0.429
Lcor	19	+	41546749	41548220	41544046	41544140	41570216	41584600	5,7,2,3	0,0,0,0	2,0,8,0	0,2,7,2	3.375e-09	5.51078e-06	1.0,1.0,1.0,1.0	1.0,0.0,0.364,0.0	0.659
Acsf3	8	+	123512557	123512703	123510685	123510840	123517328	123517438	35,44,50,58	1,5,5,0	39,41,52,18	0,0,0,0	0.000111739	0.00785674	0.946,0.816,0.835,1.0	1.0,1.0,1.0,1.0	-0.101
Ly6g6d	17	-	35296772	35297032	35293150	35293288	35299454	35299682	0,4,5,1	5,6,3,14	8,6,6,6	6,5,0,1	0.000730798	0.029664	0.0,0.25,0.455,0.034	0.4,0.375,1.0,0.75	-0.446
Ppfia2	10	+	106740677	106740707	106739503	106739566	106742226	106742420	13,7,4,18	0,1,1,0	12,5,6,5	2,0,2,4	0.000582025	0.0256036	1.0,0.854,0.769,1.0	0.833,1.0,0.714,0.51	0.142
Wdr45	X	+	7589803	7589992	7588216	7588515	7590087	7590159	3,5,7,8	0,0,0,0	18,3,7,6	6,2,0,0	0.0014369	0.0479495	1.0,1.0,1.0,1.0	0.6,0.429,1.0,1.0	0.243
Phf14	6	+	12007703	12008080	12006983	12007105	12039209	12039758	6,2,0,3	25,17,14,17	1,0,0,0	24,12,32,29	0.00135205	0.0457685	0.107,0.056,0.0,0.081	0.02,0.0,0.0,0.0	0.056
Carmil1	13	-	24203546	24203721	24196574	24197443	24204029	24204054	17,7,25,11	6,5,0,7	29,13,26,12	0,4,0,0	0.000167298	0.0103741	0.586,0.412,1.0,0.44	1.0,0.619,1.0,1.0	-0.295
Nras	3	+	102971431	102971473	102970645	102970769	102971549	102975230	136238128195	3,2,0,0	184147196171	5,11,2,17	1.23071e-07	7.22534e-05	0.973,0.989,1.0,1.0	0.966,0.912,0.987,0.887	0.052
Fat3	9	-	15828231	15828291	15821484	15826917	15830459	15830573	2,0,4,1	3,11,16,0	2,4,4,3	1,0,0,4	0.000289589	0.0153698	0.322,0.0,0.151,1.0	0.588,1.0,1.0,0.348	-0.366
Anks1b	10	+	90750557	90750629	90733210	90733288	90757157	90757286	11,6,18,9	82,108,89,128	3,1,2,8	140105113100	5.62501e-06	0.00106217	0.083,0.036,0.12,0.045	0.014,0.006,0.012,0.051	0.05
Anks1b	10	+	90776425	90776437	90759392	90759464	90777287	90777374	144,144,41,45	2,1,0,0	77,40,125,138	12,6,4,0	1.32223e-05	0.0019216	0.985,0.993,1.0,1.0	0.856,0.861,0.967,1.0	0.073
Tyk2	9	-	21035272	21035436	21032687	21033054	21035706	21035854	6,15,11,4	0,2,6,0	5,21,18,4	0,0,0,0	0.000398844	0.0196526	1.0,0.789,0.478,1.0	1.0,1.0,1.0,1.0	-0.183
Ecsit	9	-	21989443	21989561	21987523	21987941	21996652	21997648	91,78,77,140	1,1,1,2	61,85,95,88	8,3,14,8	8.81786e-09	1.01986e-05	0.981,0.978,0.977,0.975	0.81,0.941,0.791,0.86	0.127
9530077C05Rik	9	+	22335408	22335721	22322842	22323045	22335807	22336103	12,6,5,8	5,0,3,0	2,10,15,7	0,0,0,0	0.000222937	0.0125608	0.545,1.0,0.455,1.0	1.0,1.0,1.0,1.0	-0.25
Gm34776	10	-	72787368	72787425	72785400	72785925	72793892	72793968	6,3,7,2	2,3,3,3	2,3,1,0	7,8,12,5	2.97305e-05	0.00338404	0.685,0.42,0.628,0.325	0.171,0.213,0.057,0.0	0.404
Gm34776	10	-	72787368	72787425	72785400	72785925	72794225	72794334	5,3,2,3	3,8,3,4	0,0,1,0	8,8,12,12	2.81898e-08	2.37119e-05	0.547,0.213,0.325,0.352	0.0,0.0,0.057,0.0	0.345
Tpd52l1	10	-	31219007	31219022	31217135	31217174	31222606	31222708	11,22,9,22	2,10,0,0	17,21,20,12	0,1,0,0	4.95797e-05	0.0048459	0.833,0.667,1.0,1.0	1.0,0.95,1.0,1.0	-0.113
Hint3	10	-	30489273	30489378	30487643	30487713	30490708	30490826	0,2,0,4	61,78,51,52	2,6,10,4	69,49,85,54	0.00064846	0.0276073	0.0,0.015,0.0,0.043	0.017,0.067,0.065,0.042	-0.033
Bcl9l	9	+	44400951	44401008	44394694	44394783	44412041	44412427	2,8,3,6	3,3,0,8	4,6,2,5	2,0,0,1	0.000547392	0.0245866	0.325,0.659,1.0,0.352	0.591,1.0,1.0,0.783	-0.26
Fbxw11	11	+	32630200	32630302	32602747	32602904	32661771	32661997	12,5,3,8	3,17,1,9	2,8,12,11	1,2,0,2	0.000792044	0.0313185	0.704,0.149,0.64,0.345	0.543,0.704,1.0,0.766	-0.294
Fbxw11	11	+	32658187	32658250	32602747	32602904	32661771	32661997	22,18,18,23	3,17,1,9	11,21,21,13	1,2,0,2	0.000785212	0.0311581	0.838,0.427,0.927,0.642	0.885,0.881,1.0,0.82	-0.188
Phf8	X	+	150355361	150355664	150353337	150353427	150356408	150356512	23,16,24,38	2,1,2,7	22,14,17,30	0,1,0,1	5.66666e-05	0.00524317	0.852,0.889,0.857,0.731	1.0,0.875,1.0,0.938	-0.121
Pip4k2a	2	-	18870922	18870961	18857623	18857737	18893862	18894015	70,102,48,97	0,1,0,0	103,73,88,67	3,8,3,8	4.62581e-07	0.000203815	1.0,0.988,1.0,1.0	0.965,0.879,0.959,0.869	0.079
Pip4k2a	2	-	18877094	18877241	18857623	18857737	18893862	18894015	234315242261	0,1,0,0	298252290237	3,8,3,8	6.95534e-05	0.00588522	1.0,0.994,1.0,1.0	0.98,0.941,0.98,0.937	0.039
Mdm1	10	+	117983885	117984020	117982499	117982876	117986693	117986861	4,2,2,2	8,2,0,2	4,8,3,7	0,0,0,0	4.65028e-09	6.45413e-06	0.208,0.344,1.0,0.344	1.0,1.0,1.0,1.0	-0.526
Zfp28	7	+	6395180	6395295	6393398	6393559	6396365	6399636	2,7,2,9	2,0,0,0	7,6,6,19	8,0,1,3	0.000809509	0.0317612	0.361,1.0,1.0,1.0	0.331,1.0,0.772,0.781	0.119
Ints14	9	+	64868211	64868539	64868113	64868220	64868975	64869280	0,7,3,6	8,10,4,10	0,0,2,0	10,5,5,10	9.53988e-06	0.00154858	0.0,0.259,0.273,0.231	0.0,0.0,0.167,0.0	0.149
Tpm1	9	-	66936945	66937024	66935173	66935449	66938310	66938380	125546120145	21,37,26,19	178159190137	15,11,3,12	0.000762707	0.0306385	0.795,0.906,0.751,0.833	0.886,0.904,0.976,0.882	-0.091
Tpm1	9	-	66955405	66955531	66955067	66955193	66956300	66956495	0,3,1,8	37,307,40,55	8,8,6,6	42,39,50,53	6.86015e-07	0.000249629	0.0,0.005,0.013,0.073	0.094,0.1,0.061,0.058	-0.056
Slc22a8	19	+	8570576	8570656	8568617	8568820	8571246	8571603	13,12,10,22	0,0,0,0	18,25,34,16	0,12,2,0	2.85318e-05	0.00329994	1.0,1.0,1.0,1.0	1.0,0.575,0.917,1.0	0.127
Hmgn3	9	-	82992743	82992927	82991994	82992482	82993045	82993159	14,28,7,3	60,54,58,34	3,6,0,2	35,34,50,33	4.70919e-05	0.00475338	0.104,0.206,0.057,0.042	0.041,0.081,0.0,0.029	0.065
Tmem69	4	-	116413069	116413140	116411964	116412100	116414107	116414262	0,4,3,2	22,8,4,7	5,8,5,7	6,10,4,4	0.000715025	0.0292307	0.0,0.253,0.337,0.162	0.361,0.351,0.458,0.542	-0.24
Pls1	9	-	95697298	95699922	95677814	95677919	95727223	95727332	0,1,0,0	16,12,43,34	12,4,0,2	25,14,21,13	6.84801e-07	0.000249629	0.0,0.04,0.0,0.0	0.194,0.125,0.0,0.071	-0.088
Fam229b	10	-	39009818	39009902	39008242	39008374	39009874	39009910	2,16,2,2	0,0,2,0	7,4,4,4	5,0,1,2	0.000954825	0.0356852	1.0,1.0,0.39,1.0	0.472,1.0,0.719,0.561	0.16
Afdn	17	+	14068616	14068637	14066695	14066901	14069369	14069515	33,4,15,30	12,2,7,2	25,26,31,11	1,0,0,0	3.64061e-09	5.61423e-06	0.707,0.637,0.653,0.929	0.956,1.0,1.0,1.0	-0.257
Afdn	17	+	14111227	14111260	14108243	14109261	14116349	14116484	6,1,5,2	0,0,0,0	2,12,5,1	1,4,2,2	1.418e-06	0.000433055	1.0,1.0,1.0,1.0	0.621,0.711,0.672,0.29	0.426
Mnat1	12	+	73214773	73214926	73170490	73170700	73265794	73265916	52,55,63,80	5,4,4,2	37,47,66,50	0,0,0,1	1.03929e-05	0.00162366	0.839,0.873,0.887,0.952	1.0,1.0,1.0,0.962	-0.103
Dnajc13	9	-	104087067	104087082	104086503	104086586	104089959	104090103	7,0,3,3	7,5,12,13	1,0,1,0	23,18,8,9	1.14104e-05	0.00173986	0.476,0.0,0.185,0.173	0.038,0.0,0.102,0.0	0.174
Dock3	9	-	106777905	106777993	106773934	106774017	106778969	106779070	102,80,63,128	3,4,10,0	91120151108	3,2,0,1	0.00108738	0.0389465	0.955,0.926,0.798,1.0	0.95,0.974,1.0,0.985	-0.057
Arvcf	16	+	18223851	18223971	18223209	18223295	18224356	18225058	52,39,50,60	8,3,5,1	68,28,57,38	0,0,1,0	7.04041e-07	0.000249629	0.783,0.878,0.847,0.971	1.0,1.0,0.969,1.0	-0.122
Tma7	9	-	108911238	108911294	108911069	108911157	108911394	108911449	382445518432	2,5,10,0	503405488385	15,23,12,6	1.8212e-06	0.000510636	0.993,0.985,0.974,1.0	0.961,0.928,0.967,0.979	0.029
Setd2	9	+	110375731	110375746	110374367	110374383	110376276	110380562	0,0,0,0	13,5,9,17	0,1,1,8	7,10,2,4	0.000413246	0.0201969	0.0,0.0,0.0,0.0	0.0,0.083,0.312,0.645	-0.26
Lypd6b	2	+	49753822	49753918	49730099	49730155	49820936	49820996	4,10,3,8	3,4,0,4	4,3,7,12	0,0,0,0	2.99988e-08	2.44914e-05	0.448,0.603,1.0,0.549	1.0,1.0,1.0,1.0	-0.35
Eif3d	15	-	77854658	77855013	77852656	77852789	77854882	77855024	2,2,1,4	52,27,33,21	18,6,7,3	30,29,23,32	1.95756e-05	0.00256311	0.019,0.036,0.015,0.087	0.231,0.094,0.132,0.045	-0.086
Sgk1	10	+	21870564	21870724	21869788	21870080	21870864	21870940	93105144157	8,0,1,7	49,108,78,84	1,0,0,0	0.000186425	0.0111286	0.853,1.0,0.986,0.918	0.961,1.0,1.0,1.0	-0.051
Slc18b1	10	+	23686686	23686843	23681790	23681938	23692190	23692327	8,12,19,12	8,5,1,4	10,19,17,14	0,0,0,0	1.32384e-10	8.90704e-07	0.333,0.545,0.905,0.6	1.0,1.0,1.0,1.0	-0.404
Epb41l2	10	+	25366607	25369225	25364848	25364991	25371342	25371489	12,2,10,5	0,1,0,0	2,5,5,6	4,4,0,0	0.000531347	0.0241393	1.0,0.5,1.0,1.0	0.2,0.385,1.0,1.0	0.229
Nkain2	10	-	32205760	32205841	31827114	31827315	32278231	32278369	86,119,84,109	11,10,0,4	132130142106	0,0,3,0	1.12967e-07	6.8168e-05	0.835,0.885,1.0,0.946	1.0,1.0,0.968,1.0	-0.076
Kansl1	11	-	104317249	104317294	104314747	104316119	104332550	104333159	2,1,0,6	0,6,2,5	2,2,1,4	0,1,0,1	5.2828e-06	0.00101131	1.0,0.113,0.0,0.48	1.0,0.606,1.0,0.754	-0.442
Fam184a	10	-	53514272	53514377	53509461	53509811	53517040	53517158	8,1,2,6	13,1,7,4	10,11,8,4	4,4,2,0	0.00101286	0.0371073	0.265,0.37,0.144,0.468	0.595,0.617,0.701,1.0	-0.416
Fam184a	10	-	53514272	53514377	53511327	53511530	53517040	53517158	12,8,13,3	20,16,20,22	29,25,26,17	14,6,9,14	7.19444e-07	0.000249629	0.26,0.227,0.276,0.074	0.549,0.71,0.629,0.416	-0.367
Man1a	10	-	53951621	53951833	53950511	53951366	53952558	53952712	2,5,4,2	0,0,8,4	2,1,4,18	0,0,0,0	2.15645e-05	0.00269634	1.0,1.0,0.2,0.2	1.0,1.0,1.0,1.0	-0.4
Micu1	10	+	59592527	59592539	59586325	59586369	59603959	59604074	4,10,4,2	93,91,48,100	25,11,10,9	90,76,95,76	0.000108453	0.0077389	0.038,0.092,0.072,0.018	0.205,0.118,0.089,0.099	-0.073
Slc29a3	10	-	60566348	60566431	60550996	60552269	60586164	60586463	18,16,17,20	0,0,0,0	11,18,14,12	1,4,4,0	5.26004e-05	0.00501747	1.0,1.0,1.0,1.0	0.876,0.743,0.692,1.0	0.172
A330049N07Rik	10	-	72854383	72854599	72817823	72817939	72922509	72922537	5,6,6,1	0,0,0,0	3,3,2,3	4,4,0,0	7.6918e-05	0.00620046	1.0,1.0,1.0,1.0	0.273,0.273,1.0,1.0	0.363
Qrich1	9	+	108410785	108411817	108405787	108406117	108418886	108419064	106,98,68,94	4,6,2,2	110109106131	0,0,3,1	0.000670943	0.02813	0.93,0.891,0.944,0.959	1.0,1.0,0.946,0.985	-0.052
Pcbp3	10	-	76683569	76683646	76661693	76661826	76728390	76728490	5,2,9,3	26,39,48,18	1,0,0,1	14,18,39,32	1.69413e-05	0.00227178	0.113,0.033,0.11,0.099	0.045,0.0,0.0,0.02	0.072
C2cd5	6	-	142965053	142965155	142963788	142963799	142966049	142966100	24,11,17,13	2,10,4,8	26,22,27,38	0,4,0,0	4.9115e-07	0.000213021	0.877,0.395,0.716,0.491	1.0,0.766,1.0,1.0	-0.322
Rasgef1c	11	+	49869234	49869307	49866453	49866577	49870321	49871050	30,27,22,31	2,4,6,0	42,19,33,38	0,0,0,0	3.93341e-06	0.000808768	0.91,0.819,0.711,1.0	1.0,1.0,1.0,1.0	-0.14
Gng7	10	-	80804264	80804376	80788664	80788780	80833825	80833878	2,3,6,3	36,36,33,19	0,0,0,0	17,12,29,41	0.000267712	0.0144856	0.031,0.045,0.094,0.083	0.0,0.0,0.0,0.0	0.063
Cpeb1	7	-	81022156	81022278	81021759	81021948	81085950	81086125	8,0,0,22	10,9,21,16	0,4,0,0	20,24,16,11	4.69701e-05	0.00475338	0.305,0.0,0.0,0.431	0.0,0.084,0.0,0.0	0.163
Exoc1	5	+	76688593	76688614	76685544	76685704	76689897	76690085	39,16,8,27	0,0,0,0	25,36,12,35	0,0,8,4	0.000169304	0.0104012	1.0,1.0,1.0,1.0	1.0,1.0,0.568,0.885	0.137
Lrrc49	9	-	60587787	60587985	60587351	60587454	60592317	60592405	12,4,8,10	42,25,21,23	9,15,21,19	17,22,24,27	0.000954721	0.0356852	0.125,0.074,0.16,0.179	0.209,0.254,0.304,0.26	-0.122
Camta1	4	-	151155882	151155913	151145861	151147312	151158444	151158519	117,86,122,103	18,15,14,25	98117144125	11,7,13,7	0.000350044	0.0178941	0.843,0.826,0.878,0.773	0.881,0.933,0.902,0.937	-0.083
Camta1	4	-	151920270	151920340	151914874	151914993	151946081	151946223	129,63,85,59	14,24,14,5	87,67,85,81	6,0,2,2	9.44762e-08	6.24398e-05	0.862,0.641,0.805,0.889	0.908,1.0,0.967,0.965	-0.161

## Sheet: Adult group
Supplementary Table2. rMATS splicing analysis of RNA-seq in spinal cord from HSALR mice.
GeneID	chr	strand	exonStart_0base	exonEnd	upstreamES	upstreamEE	downstreamES	downstreamEE	IJC_DM_165	SJC_DM_165	IJC_WT_165	SJC_WT_165	PValue	FDR	IncLevel_DM_165	IncLevel_WT_165	IncLevelDifference
Ddx3y	Y	-	1282900	1282968	1280309	1280439	1284321	1284382	65,33,40,27	0,0,1,0	32,28,34,14	14,0,0,0	0.000499285	0.0250928	1.0,1.0,0.965,1.0	0.611,1.0,1.0,1.0	0.089
Eif2s3y	Y	+	1013378	1013473	1012047	1012169	1014633	1014792	39,44,48,86	2,16,6,5	62,83,43,44	1,7,0,0	0.000287702	0.0172311	0.923,0.627,0.83,0.913	0.974,0.879,1.0,1.0	-0.14
Ofd1	X	-	165207971	165208078	165197971	165198091	165209815	165209989	14,4,6,13	0,0,0,0	8,18,15,17	0,2,2,4	0.000387224	0.0208585	1.0,1.0,1.0,1.0	1.0,0.84,0.814,0.712	0.159
Pir	X	+	163052431	163052673	163052429	163052471	163054598	163054727	17,11,15,21	2,0,4,4	15,20,22,17	0,0,1,0	7.21582e-06	0.00119266	0.81,1.0,0.652,0.724	1.0,1.0,0.917,1.0	-0.183
Ap1s2	X	+	162703901	162703996	162700701	162700839	162709898	162712542	38,16,12,14	3,0,1,0	17,24,13,17	8,12,10,2	1.37592e-07	8.15859e-05	0.886,1.0,0.88,1.0	0.565,0.55,0.443,0.838	0.343
Reps2	X	-	161210648	161210754	161194948	161200607	161221643	161221789	67,105,53,68	0,0,0,0	74,37,60,56	4,0,8,0	0.000190611	0.0128405	1.0,1.0,1.0,1.0	0.915,1.0,0.814,1.0	0.068
Tmem29	X	-	149191573	149192596	149180770	149181912	149203337	149203437	108133126114	7,13,14,3	105,109,104,94	0,0,3,0	9.71699e-10	4.19871e-06	0.885,0.836,0.818,0.95	1.0,1.0,0.945,1.0	-0.114
Morf4l2	X	-	135642141	135642358	135640553	135640643	135643572	135643667	4,4,3,2	6,0,5,6	0,0,0,0	1,1,2,2	1.92027e-06	0.000496533	0.25,1.0,0.231,0.143	0.0,0.0,0.0,0.0	0.406
Prrg1	X	-	77527356	77527517	77493218	77496778	77564376	77564427	62,18,41,33	0,0,0,0	31,25,29,51	2,2,1,4	0.000428442	0.0225376	1.0,1.0,1.0,1.0	0.886,0.862,0.935,0.864	0.113
Gm44504	X	-	73411306	73411515	73411052	73411192	73411758	73411864	429325280301	1,1,1,3	351308267234	9,6,6,3	0.000141509	0.0104651	0.995,0.994,0.993,0.98	0.951,0.963,0.957,0.975	0.029
Mospd1	X	-	52436580	52436742	52434184	52434866	52444532	52444750	100,62,87,95	3,0,4,4	66,48,63,65	8,8,10,1	0.000345707	0.0195816	0.943,1.0,0.916,0.922	0.805,0.75,0.759,0.97	0.124
Arhgap36	X	+	48573966	48574061	48559326	48559541	48582162	48582321	1,4,2,3	0,3,0,7	8,11,1,1	0,0,1,0	0.000461527	0.0237865	1.0,0.449,1.0,0.207	1.0,1.0,0.379,1.0	-0.181
Enox2	X	-	48375732	48375781	48257517	48257661	48376977	48376984	4,10,3,5	2,8,0,0	3,9,4,8	0,0,0,0	8.60813e-05	0.00718365	0.601,0.485,1.0,1.0	1.0,1.0,1.0,1.0	-0.229
Porcn	X	-	8064213	8064324	8060086	8060516	8065305	8065391	79,74,117,65	0,0,0,5	116,59,96,71	5,6,0,6	0.000916995	0.0383099	1.0,1.0,1.0,0.882	0.93,0.849,1.0,0.871	0.058
Porcn	X	-	8069264	8069282	8067682	8067808	8069397	8069528	4,13,6,11	4,2,0,3	6,7,8,6	10,6,13,9	0.00032165	0.0186736	0.472,0.853,1.0,0.766	0.349,0.51,0.354,0.373	0.376
Sfxn4	19	-	60839793	60839894	60839396	60839512	60840449	60840528	7,2,3,5	55,38,45,52	0,0,0,0	36,52,49,28	0.000128086	0.00968556	0.071,0.03,0.038,0.054	0.0,0.0,0.0,0.0	0.048
Ablim1	19	-	57037893	57037941	57033312	57033404	57049684	57049814	48,44,64,63	8,11,3,0	80,77,39,45	3,0,0,1	6.79171e-06	0.00114164	0.819,0.752,0.942,1.0	0.953,1.0,1.0,0.971	-0.103
Jade3	X	+	20353536	20353614	20345752	20345910	20355940	20356131	15,1,12,6	0,0,0,0	0,6,0,6	6,0,2,0	0.00033028	0.0189204	1.0,1.0,1.0,1.0	0.0,1.0,0.0,1.0	0.5
Pdcd4	19	+	53891939	53892609	53891781	53891919	53895879	53895986	8,2,3,7	53,53,31,28	2,0,0,0	25,44,53,37	3.11427e-05	0.00338839	0.07,0.019,0.046,0.111	0.038,0.0,0.0,0.0	0.052
Xpnpep1	19	-	53003646	53003783	53003041	53003105	53013689	53013814	10,2,5,0	40,25,64,50	8,4,17,11	36,31,40,35	0.000235401	0.0147416	0.115,0.04,0.039,0.0	0.104,0.063,0.181,0.141	-0.074
Oga	19	-	45750623	45750709	45749542	45749647	45753888	45754063	242217244204	6,7,1,15	132155158131	20,11,10,8	7.95081e-05	0.00695052	0.962,0.952,0.994,0.896	0.807,0.899,0.909,0.912	0.069
Sorbs1	19	-	40332799	40332883	40328488	40328590	40338342	40338457	21,18,24,10	0,0,0,5	9,6,6,7	0,13,4,7	9.44947e-05	0.00772481	1.0,1.0,1.0,0.561	1.0,0.228,0.49,0.39	0.363
Sorbs1	19	-	40332799	40332883	40329128	40329194	40338342	40338457	45,38,58,42	1,0,0,4	28,34,22,25	12,2,3,0	0.000326843	0.0188664	0.966,1.0,1.0,0.87	0.599,0.916,0.824,1.0	0.124
Cpeb3	19	-	37152612	37152767	37151366	37152385	37152935	37153463	7,5,15,11	0,0,2,2	6,3,1,0	2,6,0,1	0.000593001	0.0283805	1.0,1.0,0.789,0.733	0.6,0.2,1.0,0.0	0.431
Sgms1	19	-	32365031	32365449	32329344	32329423	32365619	32365700	3,0,1,0	16,14,12,31	3,1,6,3	16,3,10,13	0.000231873	0.0146114	0.086,0.0,0.04,0.0	0.086,0.143,0.231,0.103	-0.109
Smc5	19	-	23192518	23192563	23192008	23192104	23195768	23195894	19,13,33,14	3,0,8,1	19,34,13,32	0,0,2,0	2.27152e-05	0.00273732	0.829,1.0,0.76,0.915	1.0,1.0,0.833,1.0	-0.082
Smc5	19	-	23192518	23192589	23192008	23192104	23195768	23195894	8,7,7,3	3,0,8,1	4,6,13,4	0,0,2,0	2.38483e-05	0.00279588	0.644,1.0,0.372,0.67	1.0,1.0,0.815,1.0	-0.282
Aldh1a1	19	+	20579361	20579441	20537127	20537228	20588276	20588381	224180240153	0,3,2,0	172197170164	12,0,5,6	5.4484e-05	0.00538554	1.0,0.975,0.987,1.0	0.903,1.0,0.957,0.947	0.039
Cep78	19	-	15936895	15937064	15933338	15933767	15938306	15938473	46,24,29,31	2,0,0,0	19,45,27,21	2,0,2,6	0.000181339	0.0124658	0.92,1.0,1.0,1.0	0.826,1.0,0.871,0.636	0.147
Stx3	19	-	11769109	11769209	11767411	11767457	11780857	11780941	12,4,7,11	0,5,8,4	15,6,13,12	0,0,0,2	1.68967e-06	0.000466464	1.0,0.324,0.344,0.622	1.0,1.0,1.0,0.782	-0.373
Cyb561a3	19	+	10556345	10556438	10555113	10555447	10557826	10557926	8,6,6,3	4,10,2,10	0,0,6,0	8,6,5,9	0.0010531	0.0423578	0.552,0.27,0.649,0.156	0.0,0.0,0.425,0.0	0.3
Mark2	19	-	7257350	7257377	7254454	7254815	7258362	7258620	1,2,0,3	0,2,4,1	0,2,4,5	1,0,0,0	0.000980881	0.0400928	1.0,0.458,0.0,0.717	0.0,1.0,1.0,1.0	-0.206
Kdm2a	19	-	4383670	4384155	4381213	4381297	4392874	4393269	6,7,10,5	36,18,30,18	23,8,13,17	7,24,14,11	0.000224044	0.0142667	0.077,0.163,0.143,0.122	0.622,0.143,0.317,0.436	-0.253
Mbp	18	+	82593296	82593332	82572632	82572875	82602236	82603762	4,5,6,13	0,0,3,0	2,7,26,13	9,0,13,7	0.000104626	0.00834989	1.0,1.0,0.617,1.0	0.152,1.0,0.617,0.599	0.312
Syt7	19	+	10400148	10400376	10399120	10399252	10403662	10404031	20,19,17,30	23,18,23,24	36,32,33,31	9,11,13,24	0.000916962	0.0383099	0.303,0.345,0.27,0.385	0.667,0.593,0.559,0.392	-0.227
Syt7	19	+	10400148	10400376	10399120	10399252	10412913	10413049	9,8,7,10	19,31,36,22	16,12,14,8	20,13,8,8	9.20164e-05	0.0075837	0.191,0.114,0.089,0.185	0.286,0.316,0.467,0.333	-0.206
Ptpn2	18	-	67828693	67828794	67821960	67822059	67844906	67844997	41,48,51,41	0,0,2,0	31,41,39,48	8,0,2,1	0.000569668	0.0276134	1.0,1.0,0.938,1.0	0.698,1.0,0.921,0.966	0.088
Fbxo38	18	-	62654418	62654561	62653753	62653896	62655420	62655591	12,2,2,2	45,29,11,14	0,4,0,0	26,15,23,24	0.000326822	0.0188664	0.12,0.034,0.085,0.068	0.0,0.12,0.0,0.0	0.047
Ablim3	18	-	61949992	61950040	61947268	61947403	61952861	61952988	4,29,21,37	0,4,7,2	11,11,8,9	3,11,6,5	0.000504906	0.0252799	1.0,0.846,0.694,0.933	0.735,0.431,0.502,0.577	0.307
Marchf3	18	-	56916090	56916300	56908218	56909180	56940735	56940940	9,23,7,28	0,2,0,0	14,12,25,10	0,8,2,0	0.000795421	0.0346174	1.0,0.852,1.0,1.0	1.0,0.429,0.862,1.0	0.14
Pcdh11x	X	+	119809251	119809397	119636197	119636396	119815394	119815483	5,3,10,7	0,1,0,0	3,0,1,1	0,4,0,2	0.000349043	0.0196968	1.0,0.602,1.0,1.0	1.0,0.0,1.0,0.202	0.35
As3mt	19	+	46697985	46698122	46696508	46696636	46700659	46700729	40,58,39,17	4,0,8,1	73,48,39,51	3,0,0,0	7.31655e-05	0.00659293	0.839,1.0,0.717,0.899	0.927,1.0,1.0,1.0	-0.118
Gm4221	18	+	55123982	55124029	55123366	55123406	55124275	55124763	0,0,2,0	22,8,22,3	6,9,2,1	4,11,8,23	1.64945e-06	0.000466464	0.0,0.0,0.065,0.0	0.533,0.383,0.16,0.032	-0.261
Apbb3	18	-	36811602	36811766	36810497	36810558	36812049	36812419	55,54,50,40	2,0,2,1	31,41,33,45	8,10,6,1	2.7189e-06	0.000620014	0.932,1.0,0.926,0.952	0.66,0.672,0.733,0.957	0.197
Nrg2	18	-	36165388	36165465	36164935	36164994	36171283	36171404	4,2,0,3	0,0,2,2	0,0,1,2	1,2,2,0	0.00107605	0.0427214	1.0,1.0,0.0,0.497	0.0,0.0,0.248,1.0	0.312
Apc	18	+	34394057	34394210	34354245	34354329	34401350	34401432	60,49,47,43	10,13,8,4	29,30,22,42	3,0,0,3	0.000140214	0.0104134	0.75,0.653,0.746,0.843	0.829,1.0,1.0,0.875	-0.178
Apc	18	+	34394057	34394210	34380746	34380787	34401350	34401432	56,47,45,46	0,0,2,2	22,35,23,31	2,1,2,6	0.000620261	0.0291685	1.0,1.0,0.918,0.92	0.846,0.946,0.852,0.721	0.118
Rnf138	18	+	21150875	21150932	21143733	21143849	21153944	21154056	38,52,17,20	8,0,0,3	31,21,25,38	0,0,0,0	0.000165634	0.0117055	0.775,1.0,1.0,0.828	1.0,1.0,1.0,1.0	-0.099
Mib1	18	+	10815735	10817754	10811984	10812156	10817818	10818578	12,4,10,11	1,2,0,0	18,14,3,12	4,2,3,7	0.000180045	0.0124187	0.857,0.5,1.0,1.0	0.692,0.778,0.333,0.462	0.273
Greb1l	18	+	10549181	10549875	10547280	10547485	10553702	10553868	6,5,27,14	2,6,1,4	2,9,10,5	2,0,0,0	0.000265121	0.016135	0.6,0.294,0.931,0.636	0.333,1.0,1.0,1.0	-0.218
Epc1	18	-	6488891	6489330	6462831	6462991	6490462	6490857	1,1,0,0	20,14,23,14	3,5,11,1	16,2,20,11	2.9951e-06	0.000651746	0.024,0.034,0.0,0.0	0.086,0.556,0.216,0.043	-0.211
Gm10125	18	-	5583712	5583796	5583011	5583133	5592159	5592437	28,19,22,35	0,5,1,0	31,8,19,19	2,9,7,6	0.000160544	0.0114258	1.0,0.708,0.934,1.0	0.908,0.362,0.634,0.669	0.267
Slc8a1	17	-	81749080	81749095	81740072	81740203	81749201	81749219	0,3,1,17	39,34,42,61	1,0,0,1	21,41,24,44	1.64156e-05	0.00216823	0.0,0.074,0.021,0.202	0.041,0.0,0.0,0.02	0.059
Slc8a1	17	-	81752297	81752401	81749631	81749652	81752915	81753022	5,0,7,2	8,4,10,20	1,0,0,0	2,5,8,2	3.00552e-05	0.0033178	0.269,0.0,0.292,0.056	0.227,0.0,0.0,0.0	0.098
Thumpd2	17	-	81371345	81371469	81363203	81363339	81372363	81372508	0,2,0,0	2,1,1,4	0,2,3,6	2,3,2,6	0.000288828	0.0172311	0.0,0.522,0.0,0.0	0.0,0.267,0.45,0.353	-0.137
Clip4	17	+	72141178	72141302	72138199	72138334	72144688	72144753	178141109124	15,10,6,17	159100104130	0,0,4,6	5.47365e-07	0.000212258	0.866,0.885,0.908,0.799	1.0,1.0,0.934,0.922	-0.1
Kdm4b	17	+	56696258	56696342	56693082	56693279	56696484	56696672	45,34,52,42	1,2,1,1	57,22,62,30	1,6,10,5	8.15894e-05	0.00703087	0.966,0.916,0.971,0.964	0.973,0.701,0.799,0.793	0.138
Ankrd29	18	-	12423773	12423872	12415359	12415458	12438667	12439067	14,6,11,14	0,1,0,2	13,4,12,17	1,4,4,1	0.000512344	0.025408	1.0,0.783,1.0,0.808	0.886,0.375,0.643,0.911	0.194
Ankrd29	18	-	12428935	12429046	12415359	12415458	12438667	12438777	12,8,11,6	0,1,0,2	4,23,7,6	1,4,4,1	0.00104391	0.0421549	1.0,0.821,1.0,0.632	0.696,0.767,0.501,0.775	0.178
Srf	17	-	46860770	46860962	46860361	46860438	46861826	46861946	22,44,20,28	2,5,9,4	37,41,25,26	0,1,0,2	9.82829e-07	0.000349737	0.846,0.815,0.526,0.778	1.0,0.953,1.0,0.867	-0.214
Arhgap12	18	-	6056978	6056993	6052861	6052923	6057516	6057591	0,0,0,8	10,10,6,4	5,1,9,7	4,5,4,3	0.000449102	0.0233803	0.0,0.0,0.0,0.645	0.532,0.154,0.672,0.679	-0.348
Trim26	17	+	37148388	37148464	37148037	37148156	37161547	37162020	17,11,16,14	6,0,0,3	21,10,17,10	2,0,0,0	0.000293914	0.0174656	0.652,1.0,1.0,0.756	0.874,1.0,1.0,1.0	-0.116
Mrps18b	17	-	36225225	36225294	36223229	36223296	36225383	36225481	103,83,104,110	11,4,0,0	99,110,111,84	1,0,1,0	0.000705119	0.03188	0.865,0.934,1.0,1.0	0.985,1.0,0.987,1.0	-0.043
Atat1	17	-	36212874	36212946	36212259	36212503	36215181	36215227	134109124112	0,2,3,5	113,95,106,97	16,2,6,4	0.000388454	0.0208696	1.0,0.974,0.965,0.938	0.826,0.97,0.923,0.942	0.054
Atat1	17	-	36214999	36215068	36212259	36212503	36215181	36215227	47,46,59,58	0,2,3,5	49,34,27,49	16,2,6,4	0.000499416	0.0250928	1.0,0.94,0.931,0.888	0.677,0.921,0.755,0.893	0.128
Brd2	17	-	34339816	34339995	34337579	34338874	34340456	34340721	5,3,3,8	6,5,0,0	2,3,9,4	0,0,0,0	1.6876e-05	0.0022002	0.294,0.231,1.0,1.0	1.0,1.0,1.0,1.0	-0.369
Ppard	17	+	28514314	28514469	28505234	28505441	28516059	28516198	39,59,67,74	0,0,2,0	42,56,40,39	4,2,6,3	1.78744e-06	0.000482722	1.0,1.0,0.944,1.0	0.84,0.933,0.769,0.867	0.134
Anks1	17	+	28197400	28197463	28195534	28195691	28204039	28204336	12,0,0,7	2,7,7,14	0,1,1,0	5,9,2,10	0.00122214	0.0463375	0.808,0.0,0.0,0.26	0.0,0.072,0.26,0.0	0.184
Rhot2	17	-	26061339	26061392	26061153	26061262	26062080	26062134	189192171182	2,3,2,1	155140157139	0,7,1,19	4.60862e-05	0.00470935	0.986,0.979,0.984,0.993	1.0,0.937,0.991,0.844	0.042
Tbc1d24	17	-	24408917	24409027	24404177	24405261	24424447	24424536	14,18,20,22	3,0,0,0	15,20,10,30	0,7,3,2	0.000408125	0.0216571	0.729,1.0,1.0,1.0	1.0,0.622,0.657,0.896	0.139
Atp6v0c	17	-	24387688	24387783	24383672	24383856	24388179	24388260	0,5,0,5	50,52,42,38	11,5,20,2	61,70,67,45	0.000609575	0.0289447	0.0,0.055,0.0,0.074	0.099,0.042,0.154,0.026	-0.048
Zfp994	17	-	22439248	22439341	22424285	22424333	22442991	22443075	11,14,10,5	4,6,6,1	9,8,14,4	1,0,1,0	4.97274e-07	0.000200547	0.629,0.59,0.506,0.755	0.847,1.0,0.896,1.0	-0.316
Hs6st2	X	-	50560250	50560283	50517534	50517621	50768766	50769285	61,77,50,56	6,0,3,4	62,64,48,39	0,0,0,0	0.000400013	0.0213766	0.893,1.0,0.932,0.92	1.0,1.0,1.0,1.0	-0.064
Wdr4	17	-	31731140	31731461	31729551	31729620	31737791	31738043	17,23,14,20	2,6,6,2	29,27,25,25	2,0,0,0	1.61539e-07	8.72512e-05	0.81,0.657,0.538,0.833	0.879,1.0,1.0,1.0	-0.26
Wdr4	17	-	31731140	31736873	31729551	31729620	31737791	31737813	15,23,13,20	2,6,6,2	27,27,25,24	2,0,0,0	1.40261e-07	8.15859e-05	0.789,0.657,0.52,0.833	0.871,1.0,1.0,1.0	-0.268
Prkn	17	+	11286015	11286179	11059304	11059376	11456348	11456589	10,6,13,12	0,0,0,0	6,7,9,15	6,0,0,4	3.02834e-05	0.00332977	1.0,1.0,1.0,1.0	0.333,1.0,1.0,0.652	0.254
C2cd2	16	-	97665953	97665988	97656413	97660776	97669791	97670116	11,5,5,6	10,13,15,24	3,1,0,2	22,19,11,13	6.48973e-05	0.00620024	0.471,0.237,0.213,0.168	0.099,0.041,0.0,0.111	0.209
BC002059	17	+	17191161	17191288	17171797	17171970	17191432	17191493	8,10,0,2	0,0,2,0	0,6,2,0	2,4,0,1	0.000118856	0.00924176	1.0,1.0,0.0,1.0	0.0,0.447,1.0,0.0	0.388
Erg	16	-	95170853	95170922	95170180	95170237	95178159	95178231	9,15,14,13	5,4,2,1	8,8,10,20	0,0,0,2	1.60831e-05	0.00213363	0.552,0.719,0.827,0.899	1.0,1.0,1.0,0.872	-0.219
Nme5	18	-	34704508	34704714	34702850	34702951	34711610	34711820	29,24,40,31	2,0,0,1	53,37,23,15	5,2,4,0	0.000440152	0.0229936	0.879,1.0,1.0,0.939	0.841,0.902,0.742,1.0	0.083
St3gal6	16	-	58344289	58344400	58327810	58327977	58344486	58344609	2,0,2,2	1,1,0,0	0,0,2,2	2,6,0,2	4.80529e-05	0.00486106	0.534,0.0,1.0,1.0	0.0,0.0,1.0,0.364	0.292
Ccdc58	16	+	35905386	35905533	35892029	35892507	35910270	35910330	31,21,41,21	1,2,6,6	30,46,26,43	0,1,0,2	1.13281e-05	0.00167961	0.94,0.841,0.775,0.638	1.0,0.959,1.0,0.915	-0.17
Lrch3	16	+	32810634	32810688	32808803	32808851	32814131	32814203	45,27,39,40	0,0,2,0	38,30,35,42	0,8,2,2	0.0002436	0.0151608	1.0,1.0,0.935,1.0	1.0,0.734,0.928,0.939	0.084
Lrch3	16	+	32816175	32816283	32815317	32815366	32817751	32817858	0,4,0,0	17,27,15,10	2,3,5,3	19,15,15,10	0.00117453	0.0451985	0.0,0.079,0.0,0.0	0.058,0.104,0.162,0.148	-0.098
Tmem41a	16	-	21764750	21764904	21756682	21756844	21766117	21766302	8,13,17,29	0,0,0,0	15,18,22,26	2,1,0,8	3.32397e-06	0.000693393	1.0,1.0,1.0,1.0	0.789,0.9,1.0,0.619	0.173
Alg3	16	-	20425509	20425715	20424208	20424467	20426513	20426634	34,42,28,46	0,0,0,0	31,34,10,38	1,2,9,2	1.91016e-06	0.000496533	1.0,1.0,1.0,1.0	0.939,0.895,0.357,0.905	0.226
Alg3	16	-	20427736	20427836	20427491	20427639	20429292	20429505	35,37,52,43	4,0,1,1	22,34,64,39	0,6,10,9	0.000152748	0.0109743	0.84,1.0,0.969,0.963	1.0,0.772,0.793,0.722	0.121
Yeats2	16	+	20026373	20026543	20024833	20024995	20027168	20027327	14,13,9,10	0,2,0,1	24,10,8,6	1,5,1,3	0.000365285	0.0202632	1.0,0.765,1.0,0.833	0.923,0.5,0.8,0.5	0.219
Zdhhc8	16	-	18045218	18045310	18044916	18045052	18045639	18045742	60,62,74,79	3,8,1,4	104,74,93,135	3,0,0,0	1.87851e-05	0.00237521	0.925,0.827,0.979,0.924	0.955,1.0,1.0,1.0	-0.075
Med15	16	-	17481240	17481360	17473541	17473669	17490932	17491262	22,20,16,18	10,19,12,3	29,17,8,26	7,0,2,2	0.000893875	0.0377085	0.549,0.368,0.425,0.769	0.696,1.0,0.689,0.878	-0.288
Med15	16	-	17481240	17481360	17473541	17473669	17501022	17501052	20,20,16,18	1,0,10,0	29,18,8,25	0,1,0,0	0.00132014	0.0488744	0.917,1.0,0.47,1.0	1.0,0.909,1.0,1.0	-0.13
P2rx6	16	+	17385736	17385817	17385569	17385663	17385896	17386038	38,33,49,37	17,4,4,3	38,33,32,30	1,0,0,4	8.13135e-05	0.00702711	0.592,0.842,0.888,0.889	0.961,1.0,1.0,0.829	-0.145
Ppm1f	16	+	16714512	16714613	16714332	16714488	16721187	16721455	2,0,0,0	20,24,8,17	8,5,3,0	24,11,14,22	1.66825e-05	0.00218439	0.056,0.0,0.0,0.0	0.166,0.213,0.113,0.0	-0.109
Csad	15	-	102097321	102097397	102096977	102097114	102110878	102111009	39,17,17,15	0,1,0,0	7,17,25,18	8,0,4,0	0.000214261	0.0139371	1.0,0.918,1.0,1.0	0.367,1.0,0.805,1.0	0.186
Mettl7a1	15	+	100210874	100212236	100202803	100203225	100226098	100227882	93,70,62,69	1,0,3,3	47,59,37,55	10,7,8,0	2.8469e-05	0.00318927	0.979,1.0,0.912,0.92	0.701,0.808,0.698,1.0	0.151
Lima1	15	-	99685205	99685264	99681400	99681534	99692289	99692399	7,4,0,0	12,5,4,7	0,1,1,0	10,16,2,8	0.00038607	0.0208585	0.295,0.364,0.0,0.0	0.0,0.043,0.264,0.0	0.088
Mcrs1	15	-	99148343	99148463	99147756	99147895	99149742	99149842	51,94,71,60	0,0,0,0	63,36,59,58	0,4,9,4	1.14358e-07	7.05918e-05	1.0,1.0,1.0,1.0	1.0,0.833,0.784,0.889	0.123
Pacsin2	15	-	83337067	83337166	83286067	83286200	83348659	83348816	8,1,15,7	44,60,70,56	0,0,2,8	42,55,37,66	0.00128162	0.0478581	0.098,0.01,0.114,0.07	0.0,0.0,0.031,0.068	0.048
Cyp2d22	15	-	82258104	82258257	82257873	82258034	82258498	82258670	249218287283	2,5,2,1	255247231282	1,18,6,5	0.000379708	0.0206565	0.984,0.956,0.986,0.993	0.992,0.873,0.951,0.966	0.034
Pphln1	15	+	93297107	93297374	93296260	93296342	93308572	93308664	21,3,4,15	13,19,19,23	2,0,2,4	14,17,13,17	0.000350989	0.0197698	0.447,0.073,0.095,0.246	0.067,0.0,0.071,0.105	0.154
Pphln1	15	+	93353331	93353411	93339381	93339593	93362985	93363126	30,15,13,23	0,0,0,0	12,5,35,37	2,0,1,9	3.95386e-06	0.000780238	1.0,1.0,1.0,1.0	0.796,1.0,0.958,0.728	0.129
Tef	15	+	81704739	81704856	81699144	81699462	81705399	81705620	17,9,5,19	205275271208	4,4,1,6	201219231190	7.34792e-05	0.00659293	0.044,0.018,0.01,0.049	0.011,0.01,0.002,0.017	0.02
Mief1	15	+	80118882	80118981	80118291	80118382	80120005	80120354	0,0,0,2	23,19,12,13	0,4,6,7	30,19,12,17	1.54886e-05	0.00209134	0.0,0.0,0.0,0.085	0.0,0.112,0.231,0.198	-0.114
Mief1	15	+	80118882	80118981	80118634	80118759	80120005	80120354	0,0,0,5	1,2,6,0	2,2,5,2	2,0,0,0	8.0809e-08	5.5829e-05	0.0,0.0,0.0,1.0	0.375,1.0,1.0,1.0	-0.594
Ddx17	15	-	79417175	79417411	79415878	79416115	79420157	79420217	0,9,11,8	231112148177	8,19,18,9	169143133126	0.000638946	0.0295943	0.0,0.039,0.036,0.022	0.023,0.062,0.063,0.034	-0.021
Tmem255a	X	-	37315764	37315833	37313457	37313546	37321979	37322069	78,52,62,54	2,4,3,3	46,40,39,51	9,3,6,8	0.00096669	0.0397275	0.964,0.899,0.934,0.925	0.777,0.901,0.816,0.813	0.104
Tarbp2	15	+	102428909	102429012	102427556	102427726	102429572	102429648	32,38,14,18	0,1,1,2	22,30,6,16	7,6,1,2	2.77758e-05	0.00314197	1.0,0.957,0.892,0.842	0.65,0.747,0.78,0.825	0.172
Hsf1	15	+	76381035	76381160	76380652	76380789	76381818	76381894	57,98,33,43	0,2,0,0	81,65,34,50	2,9,5,0	1.35159e-05	0.00187517	1.0,0.964,1.0,1.0	0.957,0.797,0.787,1.0	0.106
Ptk2	15	-	73231874	73232186	73214981	73215208	73236889	73237044	12,15,3,4	0,3,2,3	1,0,2,0	0,4,6,3	1.24174e-05	0.00179707	1.0,0.714,0.429,0.4	1.0,0.0,0.143,0.0	0.35
Ptk2	15	-	73263607	73263729	73214981	73215208	73266496	73266593	0,0,2,0	12,16,17,10	2,4,4,0	18,10,3,6	0.000784796	0.0344025	0.0,0.0,0.061,0.0	0.058,0.18,0.423,0.0	-0.15
Zfat	15	-	68018351	68018440	67990859	67990923	68037601	68037775	4,2,3,8	0,6,0,4	7,5,9,4	0,2,0,0	0.000795095	0.0346174	1.0,0.173,1.0,0.556	1.0,0.61,1.0,1.0	-0.22
Pvt1	15	+	61978996	61979314	61909834	61910050	62047315	62047397	37,32,13,16	0,0,0,0	19,19,23,17	4,8,0,0	4.96625e-06	0.000899485	1.0,1.0,1.0,1.0	0.704,0.543,1.0,1.0	0.188
Sybu	15	-	44569761	44569884	44546743	44546846	44582183	44582381	6,3,3,4	55,86,77,87	7,22,5,6	71,90,66,42	0.000255706	0.0156566	0.056,0.019,0.021,0.025	0.051,0.118,0.04,0.073	-0.04
Rims2	15	+	39169486	39169498	39155496	39155707	39208705	39209016	7,11,8,1	4,0,1,0	2,0,4,1	2,5,5,0	0.00105974	0.042403	0.618,1.0,0.881,1.0	0.481,0.0,0.425,1.0	0.398
Rims2	15	+	39332550	39332598	39325893	39326006	39335729	39335860	3,4,6,6	2,0,1,0	5,10,5,5	5,3,8,1	0.00019337	0.01294	0.532,1.0,0.819,1.0	0.431,0.716,0.321,0.791	0.273
Cdh18	15	+	22789748	22790213	22549216	22549378	22817713	22817793	4,10,6,0	3,4,2,5	0,0,0,3	9,4,1,2	8.56565e-05	0.00718365	0.4,0.556,0.6,0.0	0.0,0.0,0.0,0.429	0.282
Tle4	19	-	14522151	14522226	14495135	14495340	14541752	14541815	21,18,28,30	1,4,9,7	30,17,31,14	0,0,3,0	1.8518e-06	0.000491328	0.933,0.75,0.674,0.74	1.0,1.0,0.873,1.0	-0.194
Mycbp2	14	-	103398276	103398378	103392559	103394203	103410002	103410125	3,8,2,2	15,29,15,24	0,0,0,1	27,28,13,24	1.26689e-05	0.00180634	0.106,0.141,0.073,0.047	0.0,0.0,0.0,0.024	0.086
Mycbp2	14	-	103506793	103506901	103500137	103500257	103513224	103513326	11,9,13,10	48,40,44,35	23,15,13,29	30,36,26,47	0.000399538	0.0213766	0.117,0.115,0.146,0.142	0.308,0.195,0.225,0.263	-0.118
Fbxl3	14	-	103332772	103332977	103329739	103329862	103336204	103336440	52,36,42,34	0,0,0,0	24,30,12,18	0,2,0,8	0.000180243	0.0124187	1.0,1.0,1.0,1.0	1.0,0.882,1.0,0.529	0.147
Fbxl3	14	-	103336204	103336440	103332772	103332977	103336597	103336963	19,23,15,17	32,35,30,43	11,8,0,13	47,58,31,38	1.18682e-05	0.00175111	0.229,0.247,0.2,0.165	0.105,0.065,0.0,0.146	0.131
Uchl3	14	+	101923006	101923198	101905964	101906012	101928007	101928083	4,6,7,11	113149118139	24,20,16,8	124100119112	6.38317e-06	0.0010908	0.017,0.02,0.029,0.038	0.088,0.091,0.063,0.034	-0.043
Dach1	14	-	98153828	98153984	98153232	98153405	98207242	98207404	0,0,1,5	18,6,13,11	10,1,2,3	3,5,6,4	0.00103162	0.0418278	0.0,0.0,0.037,0.185	0.625,0.091,0.143,0.273	-0.228
Sucla2	14	+	73797880	73798061	73790225	73790337	73806073	73806173	791632626673	1,8,2,5	525562451560	15,8,5,5	0.000787201	0.0344082	0.997,0.975,0.994,0.985	0.946,0.972,0.978,0.982	0.018
Gfra2	14	+	71138928	71139012	71127546	71128334	71163157	71163512	9,22,14,7	0,15,2,2	27,9,14,19	0,4,0,0	0.000964863	0.0397064	1.0,0.484,0.817,0.691	1.0,0.59,1.0,1.0	-0.149
Xpo7	14	-	70945390	70945497	70944726	70944873	71003951	71004068	6,3,3,0	21,29,12,29	0,1,0,0	46,11,40,31	0.000479863	0.0244776	0.143,0.057,0.127,0.0	0.0,0.05,0.0,0.0	0.069
Ppp3cc	14	-	70463376	70463403	70462415	70462497	70472588	70472657	9,10,8,4	29,23,37,18	5,5,2,1	35,50,27,33	0.000287942	0.0172311	0.208,0.269,0.155,0.158	0.108,0.078,0.059,0.025	0.13
Bnip3l	14	-	67237853	67237957	67236969	67237153	67245285	67245983	20,6,6,12	0,0,0,0	3,14,7,31	4,1,1,4	8.36742e-06	0.00131134	1.0,1.0,1.0,1.0	0.306,0.892,0.805,0.82	0.294
Fbxo16	14	+	65557553	65557579	65540548	65540651	65558682	65561422	7,6,11,10	2,2,0,0	10,13,15,4	9,9,2,6	9.62008e-05	0.00780103	0.749,0.719,1.0,1.0	0.486,0.552,0.865,0.362	0.301
Fbxo16	14	+	65557553	65557589	65540548	65540651	65558682	65561422	2,18,8,9	2,2,0,0	7,16,6,11	9,9,2,6	9.26385e-05	0.0075936	0.446,0.879,1.0,1.0	0.385,0.589,0.707,0.596	0.262
Extl3	14	-	65317828	65317924	65313032	65315638	65335445	65335555	103,71,82,72	0,6,0,2	51,86,74,63	8,5,8,2	0.000506545	0.0252829	1.0,0.878,1.0,0.956	0.795,0.913,0.849,0.95	0.082
Pinx1	14	+	64109750	64109843	64105967	64106046	64115560	64115813	17,10,19,5	6,0,1,1	5,11,5,10	0,1,0,0	0.000901129	0.0378562	0.636,1.0,0.921,0.755	1.0,0.871,1.0,1.0	-0.14
Spryd7	14	-	61777585	61777688	61769300	61772690	61783130	61783297	425260279329	16,18,14,6	281294274270	2,6,1,5	3.27907e-06	0.000693393	0.94,0.895,0.922,0.97	0.988,0.967,0.994,0.97	-0.048
Xpo4	14	-	57880791	57880946	57880538	57880680	57885875	57885949	10,12,1,1	10,9,3,6	2,0,2,0	3,4,4,13	0.000185959	0.0126166	0.333,0.4,0.143,0.077	0.25,0.0,0.2,0.0	0.126
Zmym5	14	-	57043376	57043438	57041871	57042320	57048196	57048316	0,2,2,0	1,4,2,2	1,2,1,3	0,3,1,0	0.000733087	0.0328499	0.0,0.261,0.414,0.0	1.0,0.32,0.414,1.0	-0.515
Zfp532	18	+	65771820	65772002	65756054	65758405	65777263	65777440	33,43,34,38	0,0,0,2	31,21,33,19	2,6,9,8	4.34853e-10	2.19217e-06	1.0,1.0,1.0,0.905	0.886,0.636,0.647,0.543	0.298
Zfp532	18	+	65789421	65789703	65777263	65777440	65815965	65816078	18,35,24,17	0,6,4,3	17,6,24,18	1,0,0,2	0.000360982	0.020108	1.0,0.745,0.75,0.739	0.895,1.0,1.0,0.818	-0.12
Hnrnpc	14	-	52335471	52336001	52321571	52321848	52341345	52341478	53,81,48,48	67,53,73,68	58,44,43,32	107,76,93,93	0.000881657	0.0373494	0.283,0.433,0.247,0.261	0.213,0.224,0.188,0.147	0.113
Arhgef40	14	+	52242335	52242356	52242068	52242199	52242445	52243086	0,0,0,2	10,8,12,19	4,2,3,4	10,28,13,15	6.50605e-05	0.00620024	0.0,0.0,0.0,0.084	0.26,0.059,0.168,0.189	-0.148
Ktn1	14	+	47971611	47971721	47970683	47970779	47973556	47974021	25,14,15,12	122,91,88,99	22,22,24,17	43,58,69,93	0.000624895	0.0291685	0.105,0.081,0.089,0.065	0.227,0.179,0.167,0.095	-0.082
Tspan14	14	-	40656144	40656242	40640586	40640637	40688732	40689030	62,63,45,66	0,4,4,3	64,58,38,43	1,0,0,0	0.00107793	0.0427214	1.0,0.905,0.872,0.93	0.975,1.0,1.0,1.0	-0.067
Cacna1d	14	-	29811252	29811336	29804908	29804953	29817274	29817385	14,20,1,8	0,0,0,0	6,6,2,3	0,2,6,0	0.00123484	0.0466822	1.0,1.0,1.0,1.0	1.0,0.657,0.176,1.0	0.292
Prpf40b	15	+	99203046	99203074	99202305	99202371	99203288	99203314	14,13,14,16	4,0,8,0	20,9,17,10	0,2,0,0	0.000120763	0.00931818	0.747,1.0,0.596,1.0	1.0,0.791,1.0,1.0	-0.112
Rnf14	18	+	38430552	38430628	38429857	38430258	38432806	38432979	9,3,2,7	1,4,0,2	12,3,7,4	0,0,0,0	0.000579507	0.0279114	0.856,0.332,1.0,0.699	1.0,1.0,1.0,1.0	-0.278
Stag2	X	+	41256584	41256633	41239577	41239711	41290731	41290871	0,0,3,10	5,6,9,35	2,0,0,0	7,4,18,13	0.000120336	0.00931818	0.0,0.0,0.201,0.177	0.177,0.0,0.0,0.0	0.05
Cfap20dc	14	+	13825303	13825376	13810290	13810384	13891310	13891425	7,7,10,9	2,4,6,0	8,14,5,24	0,0,1,1	5.34465e-06	0.000945378	0.701,0.54,0.528,1.0	1.0,1.0,0.77,0.942	-0.236
Cd2ap	17	-	43121930	43122007	43119621	43119734	43126835	43126978	8,0,0,0	46,46,29,37	5,6,3,8	38,29,29,43	0.00117856	0.0452384	0.103,0.0,0.0,0.0	0.08,0.12,0.064,0.109	-0.068
Tmem267	13	+	119625008	119625530	119624621	119624736	119629169	119629551	22,42,29,37	0,0,0,2	29,21,29,26	10,0,0,2	0.000223778	0.0142667	1.0,1.0,1.0,0.902	0.592,1.0,1.0,0.867	0.111
L1cam	X	-	72910627	72910642	72909660	72909766	72913334	72913522	60,60,84,52	4,1,1,0	57,43,45,61	3,1,7,6	0.00125028	0.0470364	0.932,0.982,0.987,1.0	0.945,0.975,0.854,0.902	0.056
Erbin	13	-	103966695	103966839	103961227	103961434	103970005	103971536	89,88,104,91	0,1,0,0	70,79,57,71	3,8,0,0	0.00113373	0.0441338	1.0,0.978,1.0,1.0	0.922,0.834,1.0,1.0	0.055
Taf9	13	+	100788114	100788225	100787850	100787953	100790698	100790791	29,30,20,6	211217166175	40,34,25,36	156142191160	6.66117e-05	0.00626288	0.073,0.073,0.065,0.019	0.128,0.121,0.07,0.114	-0.051
Cd47	16	+	49729065	49729098	49728416	49728441	49731231	49732051	118,108,93,106	4,3,6,4	103,77,113,74	0,2,1,0	0.000846538	0.0362168	0.96,0.967,0.927,0.956	1.0,0.969,0.989,1.0	-0.037
Vcan	13	-	89851036	89853916	89836403	89841620	89860323	89860617	27,2,6,33	0,0,0,0	4,9,3,7	0,0,2,8	0.000280156	0.0169154	1.0,1.0,1.0,1.0	1.0,1.0,0.429,0.304	0.317
Synj1	16	-	90768451	90768475	90766070	90766262	90770797	90770954	182116158152	6,8,8,11	112138112142	8,15,15,26	0.000152046	0.0109499	0.963,0.926,0.944,0.922	0.923,0.888,0.865,0.825	0.064
Acap2	16	-	30948431	30948443	30946138	30946251	30950077	30950152	6,6,0,2	71,50,66,56	1,0,0,0	34,54,77,50	0.000942195	0.0391263	0.073,0.1,0.0,0.032	0.026,0.0,0.0,0.0	0.045
Zfp369	13	+	65443413	65443540	65442209	65442298	65443876	65444333	9,19,7,32	3,12,8,4	4,9,25,2	2,0,0,0	2.72628e-06	0.000620014	0.618,0.461,0.321,0.812	0.519,1.0,1.0,1.0	-0.327
Prxl2c	13	-	64456906	64456960	64456635	64456741	64460080	64460149	29,40,51,54	2,3,27,6	27,29,41,25	0,1,5,0	0.000547006	0.026643	0.914,0.907,0.581,0.869	1.0,0.955,0.858,1.0	-0.136
Idnk	13	+	58310651	58310695	58307965	58308052	58311246	58312507	11,9,20,4	160118131121	0,3,8,3	153129143117	2.29674e-05	0.00275673	0.05,0.056,0.105,0.025	0.0,0.018,0.041,0.019	0.04
Pdlim7	13	-	55655676	55655693	55655300	55655437	55656592	55656623	72,50,43,58	0,5,0,0	31,35,43,35	6,2,4,2	0.00060774	0.0289447	1.0,0.9,1.0,1.0	0.823,0.94,0.906,0.94	0.073
Pdlim7	13	-	55656020	55656139	55655676	55655693	55656592	55656623	79,75,71,74	66,41,43,57	103,93,76,78	30,32,34,29	5.19545e-05	0.00518636	0.4,0.504,0.479,0.419	0.656,0.618,0.554,0.599	-0.156
Nsd1	13	+	55459758	55459796	55458149	55458354	55459931	55461825	5,4,3,0	25,35,31,30	14,7,11,2	12,23,26,20	0.000328288	0.0189112	0.137,0.083,0.072,0.0	0.482,0.195,0.252,0.074	-0.178
Sfxn1	13	+	54225863	54225951	54225833	54225944	54239467	54239642	25,27,15,5	2,4,5,1	34,20,26,16	3,0,0,0	4.44993e-05	0.00465734	0.887,0.809,0.654,0.759	0.877,1.0,1.0,1.0	-0.192
Dtnbp1	13	-	45100344	45105856	45084471	45084627	45106647	45106670	38,20,23,27	414396333299	18,4,9,15	389315336334	8.78313e-06	0.00136238	0.044,0.025,0.033,0.043	0.023,0.006,0.013,0.022	0.02
Serpinb6a	13	-	34119904	34120066	34115454	34115629	34180225	34180334	83,39,71,60	9,3,5,5	30,46,48,48	8,8,17,11	0.000107342	0.00849944	0.822,0.867,0.877,0.857	0.652,0.742,0.585,0.686	0.19
Pcbd2	13	+	55880748	55880880	55875180	55875287	55923179	55923260	115135124121	0,11,21,0	151142158158	0,0,0,3	3.74249e-08	3.95666e-05	1.0,0.867,0.758,1.0	1.0,1.0,1.0,0.965	-0.085
Arid4b	13	+	14344503	14344656	14339351	14339527	14355804	14355889	25,35,15,20	2,10,2,10	22,28,24,12	0,2,0,0	7.65606e-08	5.5829e-05	0.862,0.636,0.789,0.5	1.0,0.875,1.0,1.0	-0.272
Arid4b	13	+	14344503	14344764	14339351	14339527	14355804	14355889	53,59,29,36	2,10,2,10	18,34,26,24	0,2,0,0	1.27994e-06	0.000411854	0.93,0.747,0.879,0.643	1.0,0.895,1.0,1.0	-0.174
Ggps1	13	-	14229734	14229805	14228494	14229040	14232380	14232473	116,100,56,102	0,3,2,0	135,112,68,124	4,4,2,14	6.20473e-05	0.00607361	1.0,0.958,0.95,1.0	0.958,0.95,0.958,0.857	0.046
Ggps1	13	-	14233508	14233796	14232380	14232473	14233903	14234035	17,36,16,19	11,10,13,25	24,22,20,34	1,5,2,6	2.271e-05	0.00273732	0.436,0.643,0.381,0.275	0.923,0.688,0.833,0.739	-0.362
Ryr2	13	-	11905719	11905734	11900349	11900424	11933196	11933301	3,2,8,3	6,0,5,0	6,8,4,3	0,0,0,0	2.43338e-05	0.00284179	0.312,1.0,0.592,1.0	1.0,1.0,1.0,1.0	-0.274
Brf1	12	-	112946646	112946678	112943304	112943377	112947352	112947469	1,4,5,4	0,0,3,8	5,4,7,9	0,0,0,1	0.000148756	0.01079	1.0,1.0,0.578,0.292	1.0,1.0,1.0,0.881	-0.253
Gm20517	17	+	47929733	47929987	47923887	47924042	47960874	47961221	45,50,52,37	4,3,0,1	41,33,38,33	7,13,5,5	1.94705e-05	0.00243357	0.849,0.893,1.0,0.949	0.745,0.559,0.792,0.767	0.207
Eml1	12	+	108469441	108469492	108468648	108468677	108472737	108472867	9,12,15,9	59,40,30,70	4,5,5,2	28,51,52,52	0.000761623	0.0337786	0.102,0.183,0.271,0.087	0.096,0.068,0.067,0.028	0.096
Papola	12	+	105777295	105777368	105775782	105775921	105778532	105778653	96,74,68,80	6,1,0,13	59,66,57,72	2,0,0,0	1.36424e-05	0.00187564	0.915,0.98,1.0,0.805	0.952,1.0,1.0,1.0	-0.063
Dicer1	12	-	104698058	104698246	104697278	104697441	104704027	104704125	32,37,28,11	0,0,0,0	21,10,28,10	4,0,4,2	3.15159e-06	0.000676073	1.0,1.0,1.0,1.0	0.724,1.0,0.778,0.714	0.196
Ccdc88c	12	-	100891470	100891909	100889438	100889627	100895085	100895324	10,4,1,0	9,8,20,17	0,1,2,0	20,23,8,3	0.00037848	0.0206268	0.357,0.2,0.024,0.0	0.0,0.021,0.111,0.0	0.112
Nrxn3	12	+	88921580	88921681	88920159	88920386	89153791	89154093	7,19,3,8	0,0,0,0	2,3,11,0	4,1,0,5	2.7731e-07	0.000129043	1.0,1.0,1.0,1.0	0.23,0.641,1.0,0.0	0.532
Mlh3	12	-	85309540	85309636	85308434	85308526	85312925	85316248	3,8,0,6	5,23,8,15	0,2,0,0	26,3,14,20	9.83016e-06	0.00150168	0.267,0.175,0.0,0.196	0.0,0.288,0.0,0.0	0.088
Mideas	12	-	84240272	84240789	84219527	84221197	84265548	84265655	2,1,11,0	2,0,10,6	5,1,3,6	2,0,0,0	9.97515e-07	0.000350835	0.333,1.0,0.355,0.0	0.556,1.0,1.0,1.0	-0.467
Numb	12	-	83902213	83902298	83888991	83889132	83923441	83923586	39,38,43,40	7,9,14,8	22,24,27,17	19,15,9,16	0.000426515	0.0224753	0.78,0.729,0.662,0.761	0.424,0.505,0.656,0.404	0.236
Rgs6	12	+	83138521	83138632	83117371	83117433	83153531	83153657	104126106115	0,0,0,2	85116106101	0,2,8,4	0.000577544	0.027865	1.0,1.0,1.0,0.971	1.0,0.971,0.884,0.935	0.045
Gm20498	12	-	81551317	81551413	81527704	81527776	81579489	81579685	12,28,27,32	0,9,6,2	33,25,17,20	2,0,2,0	0.000382642	0.0207416	1.0,0.654,0.732,0.907	0.909,1.0,0.838,1.0	-0.113
Mia2	12	+	59191484	59191556	59184483	59184572	59193121	59193148	48,32,26,22	7,7,10,8	12,43,35,16	2,0,2,1	4.35506e-06	0.000828474	0.822,0.755,0.637,0.65	0.802,1.0,0.922,0.915	-0.194
Mia2	12	+	59193121	59193148	59184483	59184572	59193632	59193743	9,9,12,14	39,31,21,39	2,4,2,1	37,22,25,6	0.000109301	0.00860941	0.163,0.197,0.326,0.233	0.044,0.133,0.063,0.124	0.139
Kidins220	12	+	25091244	25091301	25090454	25090568	25097892	25097925	3,13,1,0	5,2,2,6	1,1,4,2	0,3,0,0	0.000310744	0.01811	0.303,0.825,0.266,0.0	1.0,0.194,1.0,1.0	-0.45
2410004P03Rik	12	-	17057020	17057237	17055712	17055999	17058273	17058313	13,17,7,1	0,0,0,2	6,7,14,4	4,2,5,2	7.39889e-05	0.0066016	1.0,1.0,1.0,0.2	0.429,0.636,0.583,0.5	0.263
Lpin1	12	-	16621164	16621260	16618390	16618520	16623660	16623786	13,2,9,11	26,60,46,54	2,0,1,3	34,32,29,13	0.000150192	0.010868	0.233,0.02,0.106,0.11	0.035,0.0,0.021,0.123	0.072
Armcx1	X	+	133619118	133619210	133618686	133618799	133619474	133619567	135151112120	2,2,1,8	123,100,134,98	9,16,8,2	0.0002459	0.0152726	0.977,0.979,0.986,0.903	0.894,0.794,0.912,0.968	0.069
Armcx1	X	+	133619474	133619567	133619118	133619210	133619668	133619741	224211194187	0,1,8,0	177152186156	17,22,6,0	2.32446e-08	2.92949e-05	1.0,0.992,0.937,1.0	0.865,0.81,0.95,1.0	0.076
B3gntl1	11	-	121542434	121542499	121535352	121535418	121561695	121561795	12,6,7,9	1,3,4,2	2,4,9,8	2,0,0,0	0.000459484	0.0237573	0.893,0.582,0.549,0.758	0.41,1.0,1.0,1.0	-0.157
Sirt7	11	-	120510508	120510594	120509974	120510116	120510988	120511095	0,2,7,0	1,3,2,1	2,0,1,1	0,2,0,0	0.000458033	0.0237228	0.0,0.297,0.689,0.0	1.0,0.0,1.0,1.0	-0.504
Slc39a11	11	-	113456501	113456641	113452831	113452947	113482607	113482758	12,14,11,14	0,0,1,0	6,5,12,16	2,0,6,0	0.00089749	0.0377969	1.0,1.0,0.85,1.0	0.607,1.0,0.508,1.0	0.184
Slc39a11	11	-	113482607	113482758	113452831	113452950	113540767	113541050	2,4,4,12	0,0,0,0	4,10,7,5	1,2,6,0	4.50052e-06	0.000845744	1.0,1.0,1.0,1.0	0.667,0.714,0.368,1.0	0.313
Gm11681	11	-	112687265	112687369	112683556	112684093	112689605	112689834	8,4,5,14	0,0,0,0	3,18,14,9	4,0,4,0	0.000698112	0.0316105	1.0,1.0,1.0,1.0	0.306,1.0,0.673,1.0	0.255
Arsg	11	+	109379490	109379602	109376531	109376583	109380593	109381476	4,1,0,0	66,36,26,47	6,7,0,6	39,42,22,35	9.26121e-05	0.0075936	0.033,0.016,0.0,0.0	0.081,0.087,0.0,0.089	-0.052
Bptf	11	-	106977537	106977720	106973338	106973526	106986541	106986751	14,21,10,21	4,0,3,3	12,5,6,16	0,0,0,0	2.12275e-06	0.000516788	0.636,1.0,0.625,0.778	1.0,1.0,1.0,1.0	-0.24
Bptf	11	-	106977537	106977723	106973338	106973526	106986541	106986751	12,21,10,23	4,0,3,3	12,5,6,16	0,0,0,0	2.18529e-06	0.00052046	0.6,1.0,0.625,0.793	1.0,1.0,1.0,1.0	-0.245
Bptf	11	-	106985827	106986016	106973338	106973526	106986541	106986751	18,32,55,23	4,0,3,3	19,9,26,23	0,0,0,0	7.97999e-05	0.00695593	0.692,1.0,0.902,0.793	1.0,1.0,1.0,1.0	-0.153
Strada	11	-	106075387	106075445	106064504	106064607	106077926	106078006	22,10,17,15	0,2,2,0	9,9,13,12	3,6,5,3	1.01977e-05	0.00153458	1.0,0.783,0.86,1.0	0.683,0.519,0.652,0.742	0.262
Mapt	11	+	104177948	104178035	104173193	104173306	104193186	104193236	54,80,50,56	5,4,0,4	46,94,59,48	1,2,0,0	0.000773302	0.0341461	0.872,0.927,1.0,0.898	0.967,0.967,1.0,1.0	-0.059
Mapt	11	+	104180733	104180820	104177948	104178035	104185684	104185750	183158144140	10,8,32,11	148141133137	42,40,21,30	1.08255e-05	0.00161299	0.92,0.926,0.74,0.889	0.69,0.69,0.8,0.742	0.138
Fmnl1	11	+	103073841	103073859	103073467	103073593	103076446	103076555	34,16,48,31	2,0,1,6	44,39,51,40	17,12,7,12	1.76022e-05	0.00227927	0.938,1.0,0.977,0.822	0.698,0.744,0.867,0.748	0.17
Fmnl1	11	+	103073841	103073898	103073467	103073593	103076446	103076555	5,2,3,4	2,0,1,6	2,3,4,3	17,12,7,12	0.00111288	0.0435355	0.644,1.0,0.685,0.325	0.078,0.153,0.292,0.153	0.495
Ubtf	11	-	102207999	102208113	102207174	102207299	102208407	102208697	0,0,0,2	31,18,18,15	1,3,4,4	27,28,19,15	0.00118896	0.0455797	0.0,0.0,0.0,0.07	0.021,0.057,0.107,0.131	-0.061
Atxn7l3	11	-	102184101	102184168	102183892	102183921	102184471	102184494	72,48,84,77	0,0,0,0	52,33,68,71	0,5,4,4	7.75308e-05	0.00683695	1.0,1.0,1.0,1.0	1.0,0.82,0.921,0.924	0.084
Tmub2	11	+	102176489	102176544	102175776	102175914	102178133	102178697	95,82,46,85	1,4,3,2	63,63,88,48	1,14,10,7	8.49354e-05	0.00718365	0.986,0.937,0.918,0.969	0.979,0.767,0.865,0.834	0.091
Atp6v0a1	11	+	100909389	100909468	100902582	100902763	100911298	100911396	481361443410	2,2,3,2	368399377395	9,0,15,11	2.26256e-05	0.00273732	0.994,0.992,0.99,0.993	0.964,1.0,0.943,0.959	0.026
Atp6v0a1	11	+	100936261	100936336	100935341	100935449	100940284	100940302	31,49,48,37	7,0,4,3	44,52,53,37	2,0,2,0	0.000512411	0.025408	0.747,1.0,0.889,0.891	0.936,1.0,0.946,1.0	-0.089
Nt5c3b	11	-	100330865	100330912	100326980	100327066	100331010	100331080	113115122132	5,30,11,9	115,96,116,127	7,0,4,6	0.000107127	0.00849944	0.945,0.745,0.894,0.918	0.926,1.0,0.957,0.941	-0.08
Rara	11	+	98851296	98851959	98841070	98841621	98857172	98857321	0,0,0,0	5,1,6,3	0,6,6,1	12,0,3,7	0.000345156	0.0195816	0.0,0.0,0.0,0.0	0.0,1.0,0.5,0.067	-0.392
1110020A21Rik	17	-	85262394	85262736	85256400	85256482	85264627	85264851	10,8,17,14	0,1,2,0	6,4,22,10	2,2,3,6	2.4741e-05	0.00287823	1.0,0.8,0.81,1.0	0.6,0.5,0.786,0.455	0.317
Cacna1g	11	-	94314496	94314550	94309644	94309796	94316610	94316803	17,22,25,21	1,0,0,0	19,14,19,12	6,5,0,1	3.78391e-06	0.000763012	0.926,1.0,1.0,1.0	0.699,0.673,1.0,0.898	0.164
Cacna1g	11	-	94330534	94330603	94328930	94329015	94333555	94333711	11,18,10,9	5,12,15,14	19,19,13,8	4,3,6,3	0.00123861	0.0466822	0.601,0.506,0.313,0.305	0.765,0.812,0.597,0.646	-0.274
Hlf	11	-	90280421	90280656	90278611	90278947	90281075	90281740	3,0,6,0	79,65,43,55	6,5,11,7	45,56,71,58	0.000195315	0.0130412	0.019,0.0,0.065,0.0	0.062,0.043,0.072,0.057	-0.037
Msi2	11	-	88254281	88254331	88239609	88239764	88257610	88257673	0,0,0,0	17,22,8,10	3,1,11,0	1,7,2,12	3.31757e-05	0.00357105	0.0,0.0,0.0,0.0	0.692,0.097,0.805,0.0	-0.398
Vmp1	11	-	86561917	86562007	86556602	86556704	86574158	86574349	23,3,14,10	3,4,5,1	5,6,21,17	0,0,1,0	4.92038e-07	0.000200547	0.827,0.319,0.636,0.862	1.0,1.0,0.929,1.0	-0.321
Acaca	11	+	84181113	84181137	84171217	84171336	84183716	84183860	76,71,76,127	0,0,0,2	85,55,106,81	4,4,3,10	3.09975e-06	0.000669702	1.0,1.0,1.0,0.982	0.948,0.922,0.968,0.875	0.067
Elp5	11	-	69865865	69866086	69861386	69861568	69870655	69870736	338242288271	9,5,4,4	250280274293	1,0,5,0	0.00107909	0.0427214	0.949,0.96,0.973,0.971	0.992,1.0,0.965,1.0	-0.026
Zbtb4	11	+	69662066	69662113	69657127	69657463	69666201	69666268	2,1,3,5	3,8,4,10	0,0,0,1	1,11,4,6	2.13063e-06	0.000516788	0.336,0.087,0.363,0.275	0.0,0.0,0.0,0.112	0.237
Snap47	11	-	59333617	59333738	59328803	59329342	59340618	59340833	3,0,4,4	0,4,0,0	1,2,0,1	2,6,2,0	2.34344e-05	0.00276193	1.0,0.0,1.0,1.0	0.216,0.155,0.0,1.0	0.407
Sh3bp5l	11	+	58221615	58221775	58221532	58221628	58222079	58222689	0,0,0,6	14,5,4,4	6,5,6,3	12,2,1,4	0.000523315	0.0257797	0.0,0.0,0.0,0.429	0.2,0.556,0.75,0.273	-0.337
Cnot6	11	-	49598258	49598353	49593367	49593481	49603180	49603549	0,0,0,0	15,19,13,23	12,1,2,2	19,22,14,16	1.06247e-06	0.000357074	0.0,0.0,0.0,0.0	0.278,0.027,0.08,0.071	-0.114
Mtif2	11	+	29480580	29480778	29479928	29480154	29483225	29483397	24,14,10,17	4,0,9,0	15,46,14,21	0,0,0,1	5.32075e-05	0.00529397	0.75,1.0,0.357,1.0	1.0,1.0,1.0,0.913	-0.202
Camk2b	11	-	5927811	5927940	5922812	5922888	5929672	5929721	15,10,12,7	296288310212	3,6,1,1	281214249203	0.00121297	0.0460912	0.026,0.018,0.02,0.017	0.006,0.015,0.002,0.003	0.014
Camk2b	11	-	5928398	5928512	5927811	5927940	5929672	5929721	160169156171	24,15,14,7	129194133127	4,5,2,3	5.15258e-07	0.000205066	0.791,0.865,0.863,0.933	0.948,0.956,0.974,0.96	-0.097
Urgcp	11	-	5691096	5691351	5676830	5676857	5691347	5691523	14,10,8,16	0,0,0,1	13,10,11,13	4,6,0,0	6.24441e-05	0.00609273	1.0,1.0,1.0,0.889	0.619,0.455,1.0,1.0	0.204
Ppia	11	+	6368100	6368131	6365866	6365979	6369112	6369285	16,4,6,11	0,0,0,0	4,15,7,12	0,4,4,0	0.000861989	0.0366232	1.0,1.0,1.0,1.0	1.0,0.756,0.592,1.0	0.163
Pym1	10	+	128586151	128586206	128584323	128584435	128601015	128601109	17,9,4,7	24,6,14,20	0,1,5,0	13,3,23,8	0.000101291	0.00814824	0.341,0.523,0.173,0.204	0.0,0.196,0.137,0.0	0.227
Gls2	10	+	128037427	128037486	128037074	128037238	128039691	128039724	58,62,60,79	10,2,0,3	85,79,68,95	0,0,0,0	2.07476e-05	0.00255103	0.806,0.957,1.0,0.95	1.0,1.0,1.0,1.0	-0.072
Rbms2	10	-	128012218	128012305	127987051	127987224	128015661	128015738	28,20,41,20	4,6,0,0	31,21,49,42	0,0,3,0	0.00126645	0.0475265	0.815,0.678,1.0,1.0	1.0,1.0,0.912,1.0	-0.105
Camk4	18	+	33211045	33211124	33072388	33072597	33240932	33240995	33,16,33,8	0,0,0,0	22,10,14,9	8,0,4,1	1.13545e-07	7.05918e-05	1.0,1.0,1.0,1.0	0.642,1.0,0.696,0.855	0.202
Svop	5	-	114203847	114204014	114203586	114203747	114229212	114229441	12,10,31,29	96159100115	8,14,8,1	112,89,107,74	0.00034334	0.0195207	0.059,0.03,0.134,0.112	0.034,0.073,0.036,0.007	0.046
Hscb	5	-	110982520	110982665	110978801	110978849	110983845	110983935	97,71,71,50	2,0,1,2	80,60,59,73	3,11,2,1	0.00101909	0.0413752	0.961,1.0,0.973,0.927	0.931,0.734,0.937,0.974	0.071
Idua	5	+	108827364	108827450	108817984	108818125	108827569	108827677	1,14,10,9	4,14,2,1	8,17,4,14	1,2,0,0	1.76331e-05	0.00227927	0.137,0.388,0.76,0.851	0.835,0.843,1.0,1.0	-0.385
Crem	18	-	3276693	3276729	3273421	3273578	3325360	3325478	4,24,9,8	1,9,5,2	8,5,7,6	0,0,1,2	0.000174041	0.0121575	0.763,0.682,0.592,0.763	1.0,1.0,0.849,0.707	-0.189
Crem	18	-	3280948	3281621	3276693	3276729	3281687	3281747	9,1,8,4	2,0,0,1	2,0,0,8	5,7,4,0	1.65543e-06	0.000466464	0.692,1.0,1.0,0.667	0.167,0.0,0.0,1.0	0.548
Lgalsl	11	-	20780973	20781108	20780275	20780347	20781448	20781558	50,66,62,69	9,13,7,3	70,82,61,44	3,2,0,6	0.00109661	0.0433019	0.745,0.727,0.823,0.923	0.924,0.956,1.0,0.794	-0.114
G3bp2	5	-	92211195	92211294	92205826	92205929	92212183	92212364	687596514502	49,57,63,18	514436478450	47,54,65,64	0.00132648	0.0490488	0.894,0.863,0.831,0.944	0.868,0.829,0.815,0.809	0.053
Apbb2	5	-	66703074	66707054	66700804	66700960	66775910	66776160	0,4,4,4	12,11,5,12	0,2,0,0	6,13,1,3	0.000331761	0.0189554	0.0,0.154,0.286,0.143	0.0,0.071,0.0,0.0	0.128
Rest	5	+	77413786	77414260	77413340	77413635	77415778	77416670	0,0,6,4	4,9,4,8	0,0,0,0	4,8,11,2	0.000328869	0.0189112	0.0,0.0,0.429,0.2	0.0,0.0,0.0,0.0	0.157
Pcdh7	5	+	58070497	58070606	57943162	57943222	58286316	58290578	6,8,6,20	6,4,0,5	1,12,5,6	1,0,0,0	7.86756e-06	0.0012658	0.366,0.536,1.0,0.698	0.366,1.0,1.0,1.0	-0.192
Pcdh7	5	+	58070497	58070714	57943162	57943222	58286316	58290578	26,37,22,36	6,4,0,5	6,33,23,26	1,0,0,0	2.4276e-06	0.000573654	0.684,0.822,1.0,0.783	0.75,1.0,1.0,1.0	-0.115
Lifr	15	+	7214547	7214827	7214197	7214299	7215046	7215214	4,5,2,8	82,19,27,36	0,1,0,0	56,36,18,21	5.77174e-05	0.00568658	0.024,0.116,0.036,0.1	0.0,0.014,0.0,0.0	0.066
Abcf2	5	-	24781868	24782335	24781516	24781725	24782023	24782344	0,0,1,0	23,21,30,16	6,10,3,2	30,35,56,40	2.91668e-05	0.00325538	0.0,0.0,0.016,0.0	0.091,0.125,0.026,0.024	-0.062
Cuedc2	19	-	46326751	46326869	46321056	46321137	46327007	46327144	8,1,1,1	27,28,22,24	13,6,12,6	26,25,27,22	0.000123293	0.00941796	0.142,0.02,0.025,0.023	0.218,0.118,0.199,0.132	-0.114
Kmt2e	5	+	23681483	23681522	23678520	23678651	23683511	23683742	54,43,34,51	0,0,0,0	25,44,43,43	0,0,12,0	0.00068667	0.0312326	1.0,1.0,1.0,1.0	1.0,1.0,0.74,1.0	0.065
Zmym6	4	+	126984699	126984955	126982121	126982347	126986704	126986876	4,8,3,3	8,14,16,19	0,0,0,0	6,6,5,5	1.67221e-06	0.000466464	0.2,0.222,0.086,0.073	0.0,0.0,0.0,0.0	0.145
Tctex1d2	16	+	32245675	32245739	32241637	32241771	32247573	32247917	33,4,8,9	2,0,0,0	1,8,24,8	2,0,2,5	0.000609216	0.0289447	0.92,1.0,1.0,1.0	0.259,1.0,0.894,0.528	0.31
Arhgap4	X	-	72949762	72949825	72949256	72949469	72950034	72950197	1,5,5,6	7,0,0,3	5,4,6,11	0,0,2,0	0.00123932	0.0466822	0.091,1.0,1.0,0.584	1.0,1.0,0.678,1.0	-0.251
Clasp2	9	+	113670935	113671971	113670626	113670719	113673141	113673287	9,4,7,6	115,82,72,101	2,0,0,3	82,94,99,86	0.000252707	0.015548	0.038,0.024,0.046,0.029	0.012,0.0,0.0,0.017	0.027
Optn	2	-	5025452	5026039	5023901	5025348	5026133	5026292	2,1,12,1	0,0,0,0	3,0,2,3	3,6,0,1	3.79353e-08	3.95666e-05	1.0,1.0,1.0,1.0	0.333,0.0,1.0,0.6	0.517
4930432K21Rik	8	+	84888928	84889033	84887841	84887920	84893209	84894319	12,9,10,0	0,0,0,1	0,8,1,7	2,1,6,0	0.00047624	0.024415	1.0,1.0,1.0,0.0	0.0,0.824,0.089,1.0	0.272
Rnf220	4	-	117142575	117142708	117135203	117135300	117143125	117143169	421474469481	17,6,20,10	513464556441	4,12,2,7	0.000494849	0.0249563	0.929,0.977,0.925,0.962	0.985,0.953,0.993,0.971	-0.027
Ercc8	13	+	108312338	108312440	108312087	108312154	108314150	108314251	7,0,3,2	20,9,28,14	2,5,18,6	6,15,8,8	0.000827684	0.0356718	0.172,0.0,0.06,0.078	0.165,0.165,0.572,0.308	-0.225
1700012P22Rik	4	-	144150348	144150462	144146242	144146420	144165057	144165342	0,2,4,6	2,0,2,2	5,8,4,4	0,0,0,0	0.000362173	0.0201372	0.0,1.0,0.531,0.63	1.0,1.0,1.0,1.0	-0.46
Prdm2	4	-	142871959	142872016	142868693	142868804	142888233	142888599	2,1,8,5	0,0,0,0	1,4,5,1	0,8,0,2	0.000890611	0.0376234	1.0,1.0,1.0,1.0	1.0,0.266,1.0,0.266	0.367
Grm7	6	+	111478470	111478562	111472613	111472860	111485264	111485386	31,22,22,5	0,0,0,0	7,14,13,15	2,0,4,2	0.000247017	0.0152792	1.0,1.0,1.0,1.0	0.684,1.0,0.668,0.823	0.206
Nipal3	4	-	135182183	135182215	135179242	135179883	135191096	135191191	8,11,7,9	106,97,122,123	3,1,4,4	91,86,138,108	0.000550596	0.0267747	0.058,0.085,0.045,0.057	0.026,0.009,0.023,0.03	0.039
Pdik1l	4	-	134014471	134014564	134011556	134011858	134014937	134015157	14,7,17,7	0,0,0,2	11,3,3,8	0,5,3,3	7.74023e-06	0.00125197	1.0,1.0,1.0,0.683	1.0,0.27,0.381,0.621	0.353
Cnot6l	5	-	96230728	96230956	96227791	96227994	96234000	96234152	34,42,32,36	0,0,6,4	37,30,27,33	0,0,0,0	0.000228418	0.0144539	1.0,1.0,0.727,0.818	1.0,1.0,1.0,1.0	-0.114
Upf3a	8	+	13847804	13847919	13846458	13846592	13848176	13848538	0,2,3,3	102,125,84,97	8,2,16,4	69,63,115,92	1.5064e-05	0.00205243	0.0,0.009,0.02,0.017	0.061,0.018,0.073,0.024	-0.033
Zfp385a	15	-	103241943	103242647	103241491	103241628	103242657	103242765	4,4,10,5	9,2,10,9	0,0,1,4	8,20,0,26	0.00103563	0.0419341	0.182,0.5,0.333,0.217	0.0,0.0,1.0,0.071	0.04
S100pbp	4	-	129072033	129072125	129049217	129049302	129073981	129074064	59,45,35,55	1,0,0,0	38,42,42,49	2,0,6,4	7.12765e-05	0.00655289	0.973,1.0,1.0,1.0	0.922,1.0,0.812,0.883	0.089
Dao	5	+	114158984	114159102	114157985	114158068	114161888	114161987	34,10,15,14	0,2,4,6	15,8,17,9	0,0,0,0	4.24155e-07	0.000180696	1.0,0.736,0.677,0.566	1.0,1.0,1.0,1.0	-0.255
Fbxo11	17	-	88372062	88372360	88323015	88323140	88372436	88373473	13,7,5,9	12,23,11,11	4,3,7,0	25,9,11,37	0.00106901	0.0426014	0.351,0.132,0.185,0.29	0.074,0.143,0.241,0.0	0.125
Meaf6	4	+	125001309	125001339	124996631	124996824	125001444	125001502	44,47,48,31	2,0,6,8	28,44,36,34	11,9,9,11	0.000477688	0.0244478	0.948,1.0,0.869,0.763	0.679,0.803,0.769,0.72	0.152
Rlf	4	-	121028594	121028683	121027814	121028017	121039802	121039935	1,0,2,8	20,6,11,7	0,0,0,0	4,6,18,5	0.000238282	0.0148604	0.03,0.0,0.102,0.417	0.0,0.0,0.0,0.0	0.137
Kcnq4	4	-	120566050	120566107	120561551	120561772	120568419	120568581	0,4,3,1	4,6,3,1	0,0,0,0	2,3,12,1	0.000178475	0.0123815	0.0,0.325,0.42,0.42	0.0,0.0,0.0,0.0	0.291
Timm9	12	-	71178774	71178860	71173106	71173171	71183328	71183476	59,40,52,44	5,0,3,2	48,69,42,37	6,9,8,13	7.32091e-05	0.00659293	0.882,1.0,0.917,0.933	0.835,0.829,0.769,0.643	0.164
Lrrc41	4	+	115932853	115933556	115932465	115932804	115936585	115936672	0,1,6,8	24,24,33,23	0,1,2,0	28,21,18,20	0.000975248	0.0399706	0.0,0.02,0.083,0.148	0.0,0.023,0.053,0.0	0.044
Pitrm1	13	+	6617385	6617518	6615026	6615143	6618699	6618820	72,68,76,62	0,0,0,0	93,69,67,49	6,3,5,0	1.83867e-05	0.0023466	1.0,1.0,1.0,1.0	0.891,0.924,0.876,1.0	0.077
Sema4g	19	+	44985730	44985894	44985358	44985472	44985967	44986137	30,19,26,21	0,0,0,2	11,16,33,9	4,0,0,6	0.000208006	0.0136181	1.0,1.0,1.0,0.84	0.579,1.0,1.0,0.429	0.208
Mfsd7a	5	-	108590889	108590999	108588928	108590127	108591304	108591462	2,3,5,11	2,5,3,2	6,5,8,20	0,2,0,2	0.000193106	0.01294	0.365,0.257,0.489,0.76	1.0,0.59,1.0,0.852	-0.393
Hmbs	9	-	44253517	44253678	44253314	44253368	44255306	44255525	18,8,18,14	35,18,39,70	5,7,2,3	21,19,59,41	0.000116479	0.00908028	0.205,0.182,0.188,0.091	0.106,0.156,0.017,0.035	0.088
Ate1	7	-	130121085	130121310	130117834	130117898	130121606	130122099	62,39,45,63	1,0,0,1	48,41,61,49	7,2,2,6	1.58609e-06	0.000461292	0.969,1.0,1.0,0.969	0.774,0.911,0.938,0.803	0.128
Osbpl9	4	-	108948857	108948896	108944591	108944682	108955699	108955750	16,8,17,16	0,0,0,0	12,12,6,17	13,0,17,0	5.00263e-06	0.000900683	1.0,1.0,1.0,1.0	0.422,1.0,0.219,1.0	0.34
Zfyve9	4	-	108581003	108581109	108574985	108577009	108584652	108584742	160,113,137,95	0,0,0,2	82,94,99,122	2,4,4,5	0.000145564	0.0107126	1.0,1.0,1.0,0.965	0.96,0.932,0.935,0.934	0.051
Scp2	4	-	107904786	107904866	107901034	107902042	107912635	107912765	1007741757896	0,0,2,0	387390833466	137,127,0,119	0	0	1.0,1.0,0.996,1.0	0.648,0.666,1.0,0.718	0.241
Gm3558	14	+	14917011	14917146	14901206	14901353	14917878	14918041	11,1,12,20	28,5,8,19	0,1,6,3	9,15,17,14	0.000376327	0.0205721	0.171,0.095,0.44,0.356	0.0,0.034,0.156,0.101	0.193
Agmat	4	+	141482135	141482184	141476885	141477088	141483109	141483305	8,9,2,6	0,0,0,2	4,11,8,3	2,0,2,6	6.66726e-05	0.00626288	1.0,1.0,1.0,0.693	0.601,1.0,0.751,0.273	0.267
Patj	4	+	98555812	98555896	98540640	98540795	98562430	98562624	244215202226	19,2,1,0	211171160177	1,0,2,0	0.00048123	0.0245047	0.891,0.986,0.992,1.0	0.993,1.0,0.981,1.0	-0.026
Clmn	12	-	104742106	104742187	104740747	104740808	104743203	104743400	8,4,2,10	61,70,54,51	0,0,2,2	23,43,54,52	6.9909e-05	0.00647598	0.078,0.036,0.023,0.113	0.0,0.0,0.023,0.024	0.051
Adam22	5	-	8137981	8138068	8132199	8132269	8140141	8140252	6,17,14,26	0,0,4,3	5,8,17,16	2,5,7,16	4.28378e-05	0.00453047	1.0,1.0,0.688,0.845	0.612,0.503,0.605,0.387	0.356
Adam22	5	-	8140141	8140252	8132199	8132269	8142339	8142406	5,6,6,3	26,23,28,40	4,16,10,24	27,16,20,14	0.000234919	0.0147416	0.099,0.13,0.109,0.041	0.078,0.364,0.223,0.496	-0.196
Elavl2	4	-	91199809	91199900	91196847	91197088	91260136	91261022	27,15,9,17	0,0,3,0	12,8,16,6	4,4,0,2	0.000210495	0.0137217	1.0,1.0,0.651,1.0	0.651,0.554,1.0,0.651	0.199
Focad	4	+	88047134	88047289	88042824	88042899	88072873	88072978	17,44,30,39	7,3,0,0	24,24,25,35	0,0,0,0	0.000330212	0.0189204	0.548,0.88,1.0,1.0	1.0,1.0,1.0,1.0	-0.143
Focad	4	+	88114995	88115253	88104116	88104319	88147559	88147664	32,27,36,20	1,1,0,7	21,28,25,18	0,0,0,0	0.000943378	0.0391263	0.941,0.931,1.0,0.588	1.0,1.0,1.0,1.0	-0.135
Myh11	16	-	14015913	14015952	14012391	14013048	14018558	14018731	0,0,1,0	1,4,5,1	0,10,4,2	2,4,0,5	6.79392e-06	0.00114164	0.0,0.0,0.137,0.0	0.0,0.665,1.0,0.241	-0.442
Kdm4c	4	+	74199133	74199248	74189430	74189606	74216677	74216871	36,14,23,26	0,0,6,6	10,21,19,17	0,2,0,0	0.000142313	0.0104989	1.0,1.0,0.684,0.71	1.0,0.856,1.0,1.0	-0.115
Dazap1	10	+	80100847	80101012	80097301	80097409	80109840	80109881	50,66,62,63	0,14,3,0	60,83,61,62	0,0,0,2	2.63915e-05	0.00302372	1.0,0.702,0.912,1.0	1.0,1.0,1.0,0.939	-0.081
Rap1a	3	-	105701370	105701455	105657560	105657644	105708554	105708740	6,8,6,13	72,131,82,81	12,21,13,14	64,66,91,76	0.000455575	0.023636	0.05,0.037,0.045,0.093	0.107,0.168,0.083,0.105	-0.06
Nkiras1	14	-	4191594	4191852	4191150	4191392	4192889	4193000	35,34,25,34	599579511547	17,6,14,28	519518442526	0.000479889	0.0244776	0.028,0.029,0.024,0.03	0.016,0.006,0.016,0.026	0.012
Dtx4	19	-	12478370	12479360	12469199	12469914	12479467	12479543	17,16,23,11	2,4,3,2	17,19,10,18	0,1,0,0	2.71925e-06	0.000620014	0.81,0.667,0.793,0.733	1.0,0.905,1.0,1.0	-0.226
Hsdl2	4	+	59592154	59592318	59581562	59581775	59601372	59601567	168134165165	2,0,0,2	142153102141	6,1,10,0	0.000235909	0.0147428	0.977,1.0,1.0,0.976	0.922,0.987,0.836,1.0	0.052
Fam98c	7	-	28853843	28853960	28852746	28852914	28854040	28854118	143115100108	0,0,0,0	113102124122	0,9,1,9	2.59448e-06	0.000603656	1.0,1.0,1.0,1.0	1.0,0.864,0.986,0.884	0.067
Ank2	3	-	127037868	127037917	126898409	126898511	127041782	127041881	6,0,6,1	0,3,10,13	0,0,1,0	7,2,16,3	0.000452193	0.0235008	1.0,0.0,0.311,0.055	0.0,0.0,0.045,0.0	0.33
Rusc2	4	+	43414627	43416718	43383831	43384433	43421604	43422249	118,119,119,97	0,6,0,11	60,114,103,67	2,0,0,0	0.000110745	0.00870053	1.0,0.908,1.0,0.815	0.938,1.0,1.0,1.0	-0.054
Rusc2	4	+	43414627	43416718	43406560	43406680	43421604	43422249	141146145111	0,0,0,0	90,119,115,76	0,0,14,0	0.000348405	0.0196968	1.0,1.0,1.0,1.0	1.0,1.0,0.804,1.0	0.049
Fxr1	3	+	34093262	34093383	34074265	34074312	34093675	34093728	10,0,14,5	105,99,99,96	3,2,1,0	79,93,71,88	0.000162511	0.0115386	0.05,0.0,0.072,0.028	0.021,0.012,0.008,0.0	0.027
Cnnm2	19	+	46845605	46845670	46845274	46845412	46847381	46847551	0,4,1,0	95,64,41,56	2,4,6,5	56,58,49,62	0.00116021	0.0447611	0.0,0.042,0.017,0.0	0.024,0.046,0.079,0.053	-0.036
LOC118568670	4	+	35765015	35765147	35736191	35736325	35784345	35784975	2,15,2,7	1,9,4,4	14,9,2,8	1,0,1,1	3.97281e-06	0.000780238	0.515,0.469,0.21,0.481	0.881,1.0,0.515,0.809	-0.383
LOC118568670	4	+	35770115	35770251	35765015	35765147	35784345	35784404	4,2,5,1	0,1,0,0	0,0,3,5	4,4,0,3	4.04355e-08	4.07684e-05	1.0,0.511,1.0,1.0	0.0,0.0,1.0,0.466	0.511
Lingo2	4	-	36279206	36279316	36259856	36259936	36437506	36437586	4,11,9,5	12,0,3,8	10,6,5,4	0,3,0,0	0.000178982	0.0123882	0.161,1.0,0.633,0.264	1.0,0.535,1.0,1.0	-0.369
Faxc	4	+	21948691	21948888	21936632	21936768	21958443	21958667	53,53,47,61	0,2,0,10	42,33,34,48	0,0,0,0	0.000101015	0.00814773	1.0,0.93,1.0,0.753	1.0,1.0,1.0,1.0	-0.079
Ints13	6	-	146451584	146451662	146451129	146451483	146452136	146452272	2,5,2,1	40,18,24,38	12,14,3,0	13,14,22,24	0.00119837	0.0457088	0.032,0.154,0.052,0.017	0.377,0.396,0.082,0.0	-0.15
Sobp	10	-	42950588	42950684	42896977	42898914	43033903	43034089	21,29,19,10	1,2,0,1	18,14,9,19	5,11,4,7	4.68883e-08	4.57494e-05	0.927,0.898,1.0,0.859	0.686,0.436,0.578,0.623	0.34
Sobp	10	-	43003774	43003926	42896977	42898914	43033903	43034089	37,24,17,26	1,2,0,1	17,26,20,12	5,11,4,7	2.02998e-08	2.87822e-05	0.949,0.857,1.0,0.929	0.63,0.542,0.714,0.462	0.347
Tlcd4	3	-	121040650	121040732	121029318	121029413	121056348	121057046	6,1,0,4	24,31,17,9	0,0,0,0	7,7,13,14	0.000898469	0.0377969	0.139,0.02,0.0,0.223	0.0,0.0,0.0,0.0	0.096
Tmem68	4	-	3554353	3554414	3549262	3550579	3560498	3560692	19,21,15,12	1,6,2,0	9,22,5,9	0,0,0,0	0.00026425	0.016135	0.931,0.713,0.842,1.0	1.0,1.0,1.0,1.0	-0.128
Lcorl	5	-	45904397	45904649	45854528	45859339	45932733	45932863	23,9,35,15	2,0,1,0	17,36,4,20	2,2,5,2	0.000266682	0.0161975	0.852,1.0,0.946,1.0	0.81,0.9,0.286,0.833	0.242
Lair1	7	-	4031705	4032035	4013728	4013845	4058795	4058952	19,17,27,26	0,0,0,2	33,32,26,26	4,2,1,3	0.000505649	0.0252799	1.0,1.0,1.0,0.867	0.805,0.889,0.929,0.812	0.108
Pdlim5	3	-	142010465	142010483	142010057	142010230	142017883	142018302	1,3,2,0	27,20,46,32	5,5,14,2	48,31,45,40	0.000518399	0.0256209	0.032,0.118,0.037,0.0	0.085,0.126,0.217,0.043	-0.071
Pdlim5	3	-	142012044	142012059	142010465	142010483	142017883	142018302	13,9,27,30	1,0,0,0	20,20,29,18	2,4,12,2	7.48154e-08	5.5829e-05	0.922,1.0,1.0,1.0	0.901,0.82,0.687,0.891	0.156
Phlpp2	8	+	110634126	110634252	110630871	110631062	110635664	110635819	37,31,16,41	2,0,2,7	33,39,17,13	0,0,0,0	2.04618e-05	0.00252616	0.909,1.0,0.813,0.76	1.0,1.0,1.0,1.0	-0.129
Ankrd34b	13	+	92569798	92569944	92569295	92569354	92574746	92578166	5,13,9,7	24,57,28,30	2,3,1,0	24,31,19,31	1.22462e-05	0.00178178	0.095,0.103,0.14,0.105	0.04,0.047,0.026,0.0	0.083
Prpf40a	2	-	53049274	53049328	53047904	53047929	53049569	53049690	67,38,14,54	16,16,2,21	28,19,16,21	28,23,15,33	2.19142e-07	0.000108662	0.755,0.635,0.837,0.654	0.423,0.377,0.439,0.318	0.331
Mthfd2l	5	+	91124543	91124696	91122181	91122274	91148352	91148478	0,0,0,18	22,13,11,15	0,0,1,0	12,16,26,31	0.00068613	0.0312326	0.0,0.0,0.0,0.375	0.0,0.0,0.019,0.0	0.089
Acox3	5	+	35769358	35771145	35767079	35767166	35771345	35772397	31,46,29,35	0,6,4,4	23,36,40,37	0,0,0,0	3.79407e-07	0.000166318	1.0,0.793,0.784,0.814	1.0,1.0,1.0,1.0	-0.152
Dip2b	15	+	100049031	100049244	100039902	100040028	100052037	100052187	76,74,75,78	13,14,5,4	37,79,45,46	4,1,3,0	0.000782513	0.0344021	0.745,0.725,0.882,0.907	0.822,0.975,0.882,1.0	-0.105
Ampd2	3	-	107992562	107992742	107988316	107988447	107993533	107993668	54,45,59,81	3,1,2,0	49,55,40,71	10,3,7,2	0.000201553	0.013253	0.9,0.957,0.937,1.0	0.71,0.902,0.741,0.947	0.123
Gabra2	5	-	71252303	71252844	71251874	71251961	71252917	71253192	2,1,4,5	64,39,34,43	0,7,8,19	40,41,53,32	0.000993919	0.0404617	0.015,0.013,0.056,0.055	0.0,0.079,0.07,0.229	-0.06
Zmym4	4	-	126763975	126764087	126762509	126762758	126771421	126771573	96,59,41,77	8,0,0,4	66,64,35,60	0,0,0,0	0.000528423	0.0259468	0.873,1.0,1.0,0.917	1.0,1.0,1.0,1.0	-0.052
A230001M10Rik	3	+	102175424	102175595	102169720	102170195	102186228	102186614	9,6,21,4	1,5,4,6	2,15,7,8	0,0,2,0	4.67499e-06	0.000856997	0.818,0.375,0.724,0.25	1.0,1.0,0.636,1.0	-0.367
Mpdz	4	-	81286922	81286994	81284145	81284252	81287801	81287964	40,20,45,10	7,4,0,0	38,40,18,17	0,0,0,1	0.000155249	0.0111276	0.794,0.771,1.0,1.0	1.0,1.0,1.0,0.92	-0.089
Bak1	17	-	27240636	27240656	27240140	27240321	27241412	27241556	2,10,4,4	25,15,17,15	8,18,7,8	8,7,17,7	0.00120035	0.0457268	0.066,0.37,0.172,0.19	0.469,0.694,0.266,0.502	-0.283
Grin1	2	-	25184449	25184560	25181192	25182140	25185803	25185949	36,15,20,12	366377335325	36,38,44,31	402353325333	0.000146754	0.010745	0.053,0.022,0.033,0.021	0.049,0.058,0.072,0.051	-0.025
Grin1	2	-	25184449	25184560	25181192	25182496	25185803	25185949	33,10,23,13	118,111,104,78	27,40,37,56	110,87,88,71	7.11971e-06	0.00118324	0.138,0.049,0.112,0.087	0.123,0.209,0.194,0.311	-0.113
Klf3	5	+	64984146	64984225	64980221	64980372	64984452	64984613	0,0,2,0	41,27,27,32	9,0,0,9	27,23,13,21	2.1357e-06	0.000516788	0.0,0.0,0.046,0.0	0.179,0.0,0.0,0.219	-0.088
Osbpl8	10	+	111060532	111060569	111040595	111040701	111069413	111069551	34,23,17,39	9,6,8,9	44,42,20,43	3,2,2,2	5.55263e-06	0.000970812	0.752,0.754,0.63,0.776	0.922,0.944,0.889,0.945	-0.197
Osbpl8	10	+	111060532	111060569	111040595	111040701	111069422	111069551	5,0,0,3	0,6,2,0	9,6,3,15	0,0,0,0	0.000577622	0.027865	1.0,0.0,0.0,1.0	1.0,1.0,1.0,1.0	-0.5
Akr7a5	4	+	139044020	139044117	139041777	139041882	139044880	139045010	87,49,65,45	1,1,6,5	86,74,74,76	0,0,0,2	0.000183596	0.0125402	0.981,0.967,0.868,0.845	1.0,1.0,1.0,0.958	-0.074
Cers2	3	+	95222500	95222656	95222076	95222213	95227372	95227546	202263282266	0,0,2,0	187251244227	7,2,20,7	3.48852e-10	2.11035e-06	1.0,1.0,0.986,1.0	0.93,0.984,0.859,0.942	0.068
Ank3	10	+	69789269	69789302	69786781	69786888	69791755	69791980	2,0,3,2	115,144,102,93	6,0,10,2	83,68,78,82	0.00123672	0.0466822	0.014,0.0,0.024,0.017	0.056,0.0,0.095,0.02	-0.029
Cpsf6	10	-	117197678	117197789	117196760	117197265	117197918	117198092	7,12,7,18	45,27,35,42	2,2,9,5	37,31,49,40	0.000827904	0.0356718	0.082,0.203,0.103,0.197	0.03,0.036,0.095,0.067	0.089
Ano6	15	+	95728524	95728587	95688723	95688937	95762105	95762188	5,4,0,5	18,9,25,16	0,0,0,2	7,7,15,8	0.000122464	0.00940145	0.163,0.238,0.0,0.18	0.0,0.0,0.0,0.149	0.108
Flad1	3	-	89318464	89318687	89315728	89316473	89319052	89319188	29,41,37,32	0,0,5,5	39,21,31,22	0,0,0,0	0.000186971	0.0126514	1.0,1.0,0.787,0.762	1.0,1.0,1.0,1.0	-0.113
Epn2	11	-	61438833	61438868	61436975	61437737	61456647	61456720	1,2,1,7	9,4,5,2	3,7,2,5	0,2,0,0	2.53202e-08	2.94562e-05	0.083,0.288,0.139,0.739	1.0,0.739,1.0,1.0	-0.622
Epn2	11	-	61444335	61444405	61436975	61437737	61456647	61456720	8,6,9,5	9,4,5,2	4,6,6,6	0,2,0,0	4.20998e-07	0.000180696	0.377,0.505,0.55,0.63	1.0,0.671,1.0,1.0	-0.402
Epn2	11	-	61448922	61449095	61436975	61437737	61456647	61456720	0,0,0,4	9,4,5,2	2,0,4,8	0,2,0,0	1.67664e-07	8.74368e-05	0.0,0.0,0.0,0.5	1.0,0.0,1.0,1.0	-0.625
Epn2	11	-	61456647	61456720	61436975	61437737	61470392	61470560	11,4,4,4	49,33,51,55	2,2,0,2	44,52,68,28	0.00014841	0.01079	0.131,0.075,0.05,0.047	0.03,0.025,0.0,0.046	0.05
Shisa9	16	+	12070648	12070696	12062471	12062627	12085287	12088767	1,7,1,1	15,11,10,12	0,1,0,0	19,17,11,11	0.000297042	0.0175824	0.048,0.325,0.07,0.059	0.0,0.043,0.0,0.0	0.115
Galnt9	5	+	110763262	110763390	110761943	110762129	110765703	110765836	140140198187	2,8,9,6	174167131132	1,0,3,1	2.7839e-05	0.00314197	0.974,0.904,0.922,0.944	0.989,1.0,0.959,0.986	-0.047
Galnt9	5	+	110763262	110763400	110761943	110762129	110765703	110765799	228256360284	2,8,9,6	296267235247	1,0,3,1	0.000126208	0.00959148	0.983,0.943,0.954,0.961	0.994,1.0,0.976,0.992	-0.03
Rapgef1	2	+	29600167	29600320	29597209	29597412	29612235	29612321	20,24,38,50	2,18,18,15	31,21,48,52	9,1,2,0	0.00014707	0.010745	0.833,0.4,0.514,0.625	0.633,0.913,0.923,1.0	-0.274
Rapgef1	2	+	29609604	29609862	29597209	29597412	29612235	29612321	9,12,13,9	2,18,18,15	35,27,14,10	9,1,2,0	4.52972e-06	0.000845744	0.692,0.25,0.265,0.231	0.66,0.931,0.778,1.0	-0.483
Abl2	1	+	156448408	156448471	156386356	156386775	156450054	156450225	9,16,7,8	0,0,0,1	14,2,4,2	1,0,5,4	1.25982e-05	0.00180634	1.0,1.0,1.0,0.849	0.908,1.0,0.36,0.26	0.33
Sipa1l2	8	-	126159916	126160048	126149931	126149985	126166002	126166222	104,99,77,57	0,6,6,3	75,83,88,92	4,0,0,0	0.000790284	0.0344931	1.0,0.897,0.872,0.91	0.909,1.0,1.0,1.0	-0.057
Tmem144	3	-	79748973	79749145	79746444	79746613	79750077	79750285	17,10,9,9	68,75,24,44	3,2,0,4	31,29,30,38	0.000135755	0.0101638	0.111,0.062,0.158,0.093	0.046,0.033,0.0,0.05	0.074
Acyp1	12	-	85327083	85327209	85326764	85326856	85334951	85335212	122135108142	16,12,4,21	154145147155	7,7,7,2	0.00010841	0.00856153	0.805,0.859,0.936,0.786	0.923,0.918,0.919,0.977	-0.088
E130311K13Rik	3	-	63834684	63834744	63832754	63832902	63836677	63836897	27,10,24,13	1,12,2,0	25,13,14,23	0,0,0,0	5.07704e-05	0.00510183	0.951,0.373,0.895,1.0	1.0,1.0,1.0,1.0	-0.195
Smarcal1	1	+	72576010	72576312	72575592	72575928	72624796	72625563	1,4,8,0	1,0,0,1	4,6,3,1	6,2,2,2	0.00061459	0.0290461	0.333,1.0,1.0,0.0	0.25,0.6,0.429,0.2	0.214
P2ry12	3	-	59127639	59127704	59127354	59127517	59170194	59170408	6,10,8,5	0,0,0,0	9,6,12,4	0,4,2,1	0.00128934	0.0479938	1.0,1.0,1.0,1.0	1.0,0.511,0.807,0.736	0.236
Dclk1	3	+	55429270	55429344	55424293	55424407	55440979	55444099	51,60,61,64	0,2,1,2	61,62,61,49	8,7,2,7	1.26741e-05	0.00180634	1.0,0.952,0.976,0.955	0.836,0.855,0.953,0.824	0.104
Helq	5	-	100918263	100918362	100914553	100914667	100919599	100919757	4,5,10,6	4,0,0,6	7,3,17,7	0,0,2,1	0.00126986	0.0475363	0.375,1.0,1.0,0.375	1.0,1.0,0.836,0.808	-0.224
Enah	1	-	181739161	181739224	181735862	181735941	181740871	181740938	13,0,3,13	213157218181	7,20,10,24	158151179204	0.000172518	0.0120791	0.041,0.0,0.01,0.048	0.03,0.085,0.038,0.076	-0.032
Elf2	3	-	51173233	51173466	51172289	51172427	51174173	51174287	0,0,0,0	23,26,39,26	2,0,12,1	30,48,30,20	0.000404	0.0214759	0.0,0.0,0.0,0.0	0.032,0.0,0.167,0.024	-0.056
Susd3	13	-	49393958	49394147	49392264	49392412	49401520	49401832	3,18,4,4	0,0,0,0	3,9,9,4	0,10,0,1	0.000731304	0.0328186	1.0,1.0,1.0,1.0	1.0,0.31,1.0,0.667	0.256
Camkk2	5	-	122875050	122875093	122869232	122872308	122875495	122875596	58,35,69,48	0,0,2,2	49,44,22,44	2,1,7,10	6.19566e-06	0.00107086	1.0,1.0,0.964,0.949	0.95,0.972,0.709,0.773	0.127
Slc38a3	9	-	107542368	107542676	107536293	107536443	107544502	107544656	9,13,6,8	51,63,37,53	9,0,2,9	65,65,64,93	0.00115997	0.0447611	0.081,0.094,0.075,0.07	0.065,0.0,0.015,0.046	0.049
Pex5l	3	-	33081184	33081250	33078844	33078949	33196997	33197470	11,9,4,8	12,19,3,24	0,1,2,10	15,22,11,32	0.000627983	0.0292675	0.388,0.247,0.48,0.188	0.0,0.031,0.112,0.178	0.245
Sash1	10	-	8633177	8634212	8632392	8632525	8637858	8638395	5,7,7,9	4,18,10,8	0,4,0,0	16,4,8,12	4.56383e-06	0.000846884	0.385,0.163,0.259,0.36	0.0,0.333,0.0,0.0	0.209
Ubox5	2	-	130470408	130470555	130446404	130446546	130471835	130471958	17,20,2,9	6,6,4,3	29,15,14,12	0,3,0,0	4.42235e-07	0.000185782	0.588,0.627,0.201,0.602	1.0,0.716,1.0,1.0	-0.425
Plekhm3	1	-	64995773	64995976	64976855	64977698	64995853	64995983	8,8,3,5	2,3,5,1	9,10,14,2	0,0,3,0	4.63681e-05	0.0047222	0.667,0.571,0.231,0.714	1.0,1.0,0.7,1.0	-0.379
Zbtb45	7	-	12743608	12743779	12740950	12742256	12743692	12745212	0,1,0,3	8,6,8,1	7,4,6,6	0,1,2,5	1.98542e-06	0.000500441	0.0,0.077,0.0,0.6	1.0,0.667,0.6,0.375	-0.491
Tnks1bp1	2	+	84890155	84891548	84888469	84889831	84892231	84894360	6,0,1,8	6,11,15,15	0,0,0,0	4,10,9,8	8.33555e-06	0.00131134	0.333,0.0,0.032,0.211	0.0,0.0,0.0,0.0	0.144
Bmi1	2	+	18682255	18682642	18681828	18682280	18686603	18686734	0,0,6,0	35,53,38,31	8,11,2,2	55,41,36,35	0.00028018	0.0169154	0.0,0.0,0.073,0.0	0.068,0.118,0.027,0.028	-0.042
Eme2	17	-	25112278	25112372	25111728	25111918	25112524	25112616	34,29,29,35	0,0,3,0	21,19,19,31	13,0,9,1	1.20015e-05	0.00176219	1.0,1.0,0.856,1.0	0.498,1.0,0.564,0.95	0.211
Nr2c2	6	+	92115967	92116007	92068635	92068723	92116760	92116871	9,20,27,6	0,11,0,4	13,13,17,6	2,0,0,0	0.000140466	0.0104134	1.0,0.589,1.0,0.542	0.837,1.0,1.0,1.0	-0.176
Abi3bp	16	+	56454134	56454197	56453191	56453248	56454821	56454902	0,2,1,4	1,0,0,0	0,7,1,0	4,4,0,1	5.5461e-06	0.000970812	0.0,1.0,1.0,1.0	0.0,0.552,1.0,0.0	0.362
Slc4a1ap	5	+	31701013	31701257	31697729	31697841	31705957	31706025	47,34,19,31	6,6,1,0	21,48,28,37	0,0,0,0	1.02141e-06	0.000351076	0.797,0.739,0.905,1.0	1.0,1.0,1.0,1.0	-0.14
Slc4a1ap	5	+	31703523	31703610	31701013	31701257	31705957	31706025	20,33,19,21	1,0,0,0	34,32,7,24	0,4,0,5	0.000866354	0.0367526	0.927,1.0,1.0,1.0	1.0,0.835,1.0,0.752	0.085
Upf2	2	+	5957238	5957432	5956279	5956364	5962281	5962661	12,3,6,5	25,32,18,25	0,2,1,7	24,37,31,27	0.00109194	0.0431738	0.194,0.045,0.143,0.091	0.0,0.026,0.016,0.115	0.079
Suv39h2	2	-	3473538	3473684	3465303	3465963	3475739	3476023	0,10,8,6	1,1,4,1	0,0,0,0	1,2,2,6	1.4442e-09	4.85365e-06	0.0,0.835,0.503,0.752	0.0,0.0,0.0,0.0	0.522
Rundc3b	5	-	8544783	8544905	8540335	8542589	8570858	8571016	79,76,75,72	10,2,3,2	109,104,70,49	1,0,0,2	2.57345e-05	0.00297096	0.813,0.954,0.932,0.952	0.984,1.0,1.0,0.931	-0.066
Eif2ak4	2	+	118300724	118300783	118298642	118298755	118301316	118301414	56,33,21,25	0,0,0,1	34,23,46,25	0,7,0,6	2.34155e-05	0.00276193	1.0,1.0,1.0,0.947	1.0,0.702,1.0,0.749	0.124
Dnajb4	3	-	151899013	151899255	151892051	151892620	151915471	151915720	83,67,55,56	7,0,0,0	56,69,65,65	11,12,6,1	4.56882e-05	0.00470935	0.856,1.0,1.0,1.0	0.718,0.742,0.844,0.97	0.145
Dnajb4	3	-	151899013	151900737	151892051	151892620	151915471	151915558	61,46,39,44	7,0,0,0	42,47,48,44	11,12,6,1	0.000123302	0.00941796	0.813,1.0,1.0,1.0	0.656,0.662,0.8,0.957	0.184
Zfp148	16	+	33277245	33277371	33254995	33255344	33287224	33287348	94,80,61,64	7,3,6,9	68,53,69,47	0,2,1,2	6.56687e-05	0.00622658	0.879,0.935,0.846,0.794	1.0,0.935,0.974,0.927	-0.095
Pomgnt2	9	-	121823910	121824016	121810674	121812889	121824941	121825116	7,11,2,5	26,42,32,32	2,1,2,0	28,29,40,38	8.10815e-06	0.00128402	0.136,0.133,0.035,0.084	0.04,0.02,0.028,0.0	0.075
Pms2	5	+	143848743	143848878	143846847	143846897	143850219	143850306	17,16,6,12	0,0,0,2	5,13,13,8	1,2,7,2	1.9535e-06	0.000496533	1.0,1.0,1.0,0.759	0.724,0.773,0.494,0.677	0.273
Pms2	5	+	143897964	143898079	143896497	143896687	143900066	143900146	9,7,4,3	0,0,0,0	9,8,2,1	1,2,1,3	5.93029e-05	0.00582381	1.0,1.0,1.0,1.0	0.836,0.693,0.53,0.158	0.446
Ubn1	16	+	4899757	4899847	4899281	4899525	4901919	4904153	72,62,42,69	0,0,0,2	55,72,41,50	3,2,6,3	5.16615e-05	0.00517419	1.0,1.0,1.0,0.956	0.92,0.957,0.81,0.912	0.089
Tsc1	2	+	28538787	28538834	28531244	28531331	28542180	28542243	3,0,6,0	10,7,7,14	0,0,0,0	14,11,11,6	0.000824059	0.0356076	0.186,0.0,0.395,0.0	0.0,0.0,0.0,0.0	0.145
Add3	19	+	53191844	53191906	53128947	53129145	53205231	53205446	1,0,1,0	54,60,43,50	5,12,3,4	51,50,39,54	2.76912e-07	0.000129043	0.013,0.0,0.016,0.0	0.065,0.145,0.052,0.05	-0.071
Stam2	2	-	52626142	52626331	52610895	52610980	52632072	52632161	0,0,6,8	18,24,22,41	1,0,0,0	21,17,21,13	0.0006632	0.0304398	0.0,0.0,0.12,0.089	0.023,0.0,0.0,0.0	0.046
Susd1	4	-	59427950	59428064	59423994	59424150	59438205	59438633	27,14,26,19	0,14,0,2	7,5,5,11	0,0,0,0	0.00019642	0.013048	1.0,0.362,1.0,0.843	1.0,1.0,1.0,1.0	-0.199
Bcas1	2	-	170212369	170212411	170191101	170191383	170229082	170229127	8,5,8,9	0,5,3,4	10,6,9,2	0,0,0,0	7.67608e-08	5.5829e-05	1.0,0.438,0.675,0.637	1.0,1.0,1.0,1.0	-0.312
Sun1	5	+	139216527	139216593	139215507	139215699	139219225	139219324	10,4,10,5	1,2,2,2	23,13,8,4	0,0,0,0	0.00064112	0.0296061	0.874,0.581,0.776,0.634	1.0,1.0,1.0,1.0	-0.284
Ifitm10	7	-	141925898	141926064	141924594	141925047	141925902	141926689	69,89,41,71	0,0,2,0	80,69,99,44	3,0,9,0	0.00111212	0.0435355	1.0,1.0,0.911,1.0	0.93,1.0,0.846,1.0	0.034
1700123M08Rik	4	+	11980141	11980408	11976443	11976587	11993864	11994295	2,4,7,3	6,0,8,0	4,6,2,4	0,0,2,0	0.00114437	0.0443767	0.143,1.0,0.304,1.0	1.0,1.0,0.333,1.0	-0.222
Hps3	3	-	20084722	20084969	20084477	20084573	20089212	20089444	27,16,24,28	0,0,0,0	23,16,24,13	1,9,1,0	7.00117e-05	0.00647598	1.0,1.0,1.0,1.0	0.92,0.471,0.923,1.0	0.171
2210418O10Rik	2	+	175971917	175971972	175968357	175968479	175977111	175977238	1,1,1,1	0,0,0,0	2,1,1,1	1,4,1,0	0.000445686	0.0232425	1.0,1.0,1.0,1.0	0.594,0.154,0.422,1.0	0.458
Car14	3	-	95808770	95808792	95808404	95808584	95809422	95809443	6,5,9,12	140164233163	16,21,13,8	150137101142	0.000133161	0.00999436	0.036,0.026,0.033,0.06	0.085,0.118,0.101,0.047	-0.049
Sgk2	2	+	162841101	162841188	162840149	162840186	162845191	162845287	9,9,6,2	0,0,3,0	10,8,4,3	5,0,2,1	0.000761628	0.0337786	1.0,1.0,0.558,1.0	0.558,1.0,0.558,0.654	0.197
Efna3	3	-	89223114	89223192	89221205	89222874	89223376	89223442	134119102172	15,18,4,8	109,138,113,97	26,23,16,15	0.000708258	0.0319742	0.854,0.813,0.944,0.934	0.733,0.798,0.823,0.809	0.095
Cobll1	2	-	64920965	64921084	64918690	64919901	64926031	64926208	6,0,6,13	26,51,47,35	0,2,0,2	16,37,19,13	0.000232997	0.0146517	0.114,0.0,0.066,0.171	0.0,0.029,0.0,0.079	0.061
Npas3	12	+	53548172	53548223	53547816	53548061	53687242	53687319	4,1,3,1	0,7,0,14	0,0,0,0	1,1,1,6	8.50365e-05	0.00718365	1.0,0.096,1.0,0.051	0.0,0.0,0.0,0.0	0.537
Myo1b	1	-	51807808	51807895	51805980	51806067	51808162	51808249	8,9,22,4	2,0,0,1	7,2,14,2	5,4,7,5	6.37886e-08	5.21463e-05	0.716,1.0,1.0,0.716	0.469,0.24,0.558,0.202	0.491
Megf11	9	+	64607644	64608257	64607378	64607435	64613008	64613215	5,1,0,0	11,11,8,20	4,6,0,8	6,12,4,4	0.000668033	0.0306151	0.185,0.043,0.0,0.0	0.25,0.2,0.0,0.5	-0.18
Adal	2	+	120978721	120978803	120976513	120976601	120980700	120980827	36,29,27,35	4,3,10,4	11,27,17,10	0,0,0,0	2.18552e-08	2.87822e-05	0.853,0.862,0.635,0.849	1.0,1.0,1.0,1.0	-0.2
Gm29514	1	-	146361597	146361662	146307000	146307165	146370637	146370900	6,4,0,0	5,7,7,3	0,0,0,0	11,4,6,5	6.84925e-05	0.00641391	0.455,0.285,0.0,0.0	0.0,0.0,0.0,0.0	0.185
Rsrc2	5	-	123883559	123883652	123883017	123883174	123887351	123887522	13,6,1,10	68,36,50,37	14,16,18,15	38,47,33,32	6.50512e-05	0.00620024	0.105,0.093,0.012,0.143	0.185,0.173,0.251,0.224	-0.12
Rnpep	1	-	135200099	135200216	135199266	135199502	135205126	135205275	71,52,53,53	4,4,2,2	50,50,62,74	2,0,0,0	0.000352092	0.019795	0.909,0.879,0.937,0.937	0.933,1.0,1.0,1.0	-0.068
Slc25a19	11	-	115518462	115518755	115515024	115515194	115518890	115519102	7,7,12,11	12,21,18,12	7,2,0,4	16,18,17,18	0.000650725	0.0299581	0.226,0.143,0.25,0.314	0.179,0.053,0.0,0.1	0.15
Jade1	3	+	41518185	41518351	41517817	41518001	41535629	41535707	21,34,16,19	0,2,4,4	16,22,15,18	12,5,5,11	0.00064367	0.0296785	1.0,0.895,0.667,0.704	0.4,0.688,0.6,0.45	0.282
Rnf32	5	+	29408052	29408195	29403611	29403836	29410666	29410699	35,12,33,31	2,0,1,8	42,23,28,33	0,0,0,1	4.15396e-05	0.00443975	0.899,1.0,0.944,0.664	1.0,1.0,1.0,0.944	-0.109
Celf4	18	-	25620296	25620375	25619850	25620022	25624149	25624281	7,7,8,0	2,2,3,2	6,12,4,6	0,0,0,3	0.000366449	0.0202632	0.696,0.696,0.635,0.0	1.0,1.0,1.0,0.567	-0.385
4930570G19Rik	3	-	156265469	156265885	156257491	156257580	156267112	156267324	5,2,4,4	2,2,2,7	8,10,6,2	1,0,0,3	0.00111127	0.0435355	0.556,0.333,0.5,0.222	0.8,1.0,1.0,0.25	-0.36
Dtna	18	+	23744120	23744213	23735647	23735731	23754443	23754531	26,14,27,30	162165173207	8,11,5,5	178173167185	6.14459e-09	1.42966e-05	0.09,0.05,0.088,0.082	0.027,0.038,0.018,0.016	0.053
Evi5	5	-	108016656	108017188	107989936	107990166	108020466	108020521	7,8,9,9	0,0,0,0	9,13,13,9	1,3,0,6	1.82484e-06	0.00048846	1.0,1.0,1.0,1.0	0.818,0.684,1.0,0.429	0.267
Bcs1l	1	+	74628644	74629037	74627465	74627552	74629118	74629258	34,51,33,38	0,1,0,3	52,51,54,45	2,7,6,0	0.00128336	0.0478642	1.0,0.962,1.0,0.864	0.929,0.785,0.818,1.0	0.073
Bcs1l	1	+	74629829	74629893	74629423	74629618	74630118	74630288	62,60,77,56	8,0,3,4	20,57,32,52	0,0,0,0	2.70246e-05	0.00308458	0.844,1.0,0.947,0.907	1.0,1.0,1.0,1.0	-0.076
Pfkfb2	1	-	130643457	130643558	130642202	130642313	130643618	130643785	18,32,27,21	7,16,1,2	39,28,36,22	4,0,2,0	0.000301656	0.0178207	0.605,0.544,0.941,0.862	0.853,1.0,0.915,1.0	-0.204
Cdadc1	14	-	59822250	59822598	59818773	59818823	59823487	59824057	0,4,2,4	131101122137	6,2,4,14	107,72,81,123	0.000831766	0.0357364	0.0,0.019,0.008,0.014	0.027,0.014,0.024,0.054	-0.019
Lgr5	10	-	115331074	115331146	115314291	115314507	115338271	115338343	28,16,21,32	1,2,0,1	26,15,12,23	3,6,2,2	0.000307972	0.0179831	0.95,0.844,1.0,0.956	0.854,0.628,0.802,0.886	0.145
Trmt10a	3	+	137852047	137852154	137849566	137849756	137853135	137853331	9,24,17,11	0,4,0,2	17,19,6,5	4,5,6,12	0.000124062	0.00945212	1.0,0.777,1.0,0.762	0.712,0.689,0.368,0.195	0.394
Pbrm1	14	+	30835805	30835961	30832371	30832536	30838969	30839040	1,5,10,12	21,1,0,1	0,0,0,2	4,7,4,3	2.29538e-07	0.000111981	0.023,0.714,1.0,0.857	0.0,0.0,0.0,0.25	0.586
Man2c1	9	+	57047482	57047587	57047153	57047248	57047665	57047822	57,47,55,51	1,0,0,1	60,54,50,50	0,9,3,0	0.000623891	0.0291685	0.971,1.0,1.0,0.968	1.0,0.779,0.907,1.0	0.063
Nalcn	14	-	123841144	123841246	123837254	123837401	123864227	123864556	0,4,15,0	25,22,28,20	0,2,0,0	13,21,21,11	6.49118e-05	0.00620024	0.0,0.097,0.241,0.0	0.0,0.054,0.0,0.0	0.071
Slc20a2	8	+	22966918	22967054	22966875	22966941	23025034	23025588	0,1,0,0	45,35,47,42	0,6,12,4	35,44,40,41	1.48871e-06	0.000454839	0.0,0.015,0.0,0.0	0.0,0.067,0.136,0.049	-0.059
Slc20a2	8	+	22996444	22996670	22966918	22967054	23025034	23025588	24,31,24,29	0,1,0,0	17,26,16,17	0,6,12,4	1.29823e-08	2.30986e-05	1.0,0.939,1.0,1.0	1.0,0.684,0.4,0.68	0.294
Mapk12	15	-	89018814	89018929	89017281	89017353	89024330	89024460	30,12,14,15	4,0,12,2	26,23,13,14	0,0,1,0	1.55629e-06	0.000461292	0.809,1.0,0.397,0.809	1.0,1.0,0.88,1.0	-0.216
Mapk12	15	-	89021603	89021662	89017281	89017353	89024330	89024460	42,15,39,35	4,0,12,2	11,32,37,22	0,0,1,0	1.9275e-06	0.000496533	0.883,1.0,0.7,0.926	1.0,1.0,0.964,1.0	-0.114
Kif21b	1	+	136094899	136094938	136092755	136092869	136096924	136097061	27,23,29,13	12,8,19,18	5,6,8,11	8,10,27,13	0.00112309	0.0438325	0.641,0.695,0.547,0.364	0.331,0.322,0.19,0.401	0.251
Mttp	3	-	137839760	137839899	137830818	137831006	137848932	137849179	6,5,4,3	0,0,0,1	6,0,0,4	0,3,4,0	0.000146697	0.010745	1.0,1.0,1.0,0.608	1.0,0.0,0.0,1.0	0.402
Pde6d	1	-	86473423	86473529	86470734	86471305	86474378	86474504	433346291375	14,7,10,15	352327302366	7,0,2,2	1.27042e-06	0.000411854	0.948,0.967,0.944,0.936	0.967,1.0,0.989,0.991	-0.038
Nfasc	1	-	132634836	132635121	132593216	132593325	132669403	132669515	5,20,6,11	1,2,0,0	10,1,3,1	5,0,7,6	1.27196e-06	0.000411854	0.714,0.833,1.0,1.0	0.5,1.0,0.176,0.077	0.448
Dph7	2	+	24853467	24853555	24852433	24852637	24855568	24855666	4,8,4,7	7,1,0,8	7,6,6,8	0,0,1,0	1.4735e-06	0.000454785	0.264,0.834,1.0,0.355	1.0,1.0,0.79,1.0	-0.334
Dars2	1	-	160877507	160877570	160874346	160874499	160878900	160879008	42,17,33,41	2,0,2,0	25,39,37,27	4,8,4,0	0.000227753	0.014442	0.937,1.0,0.921,1.0	0.815,0.774,0.867,1.0	0.101
Hibch	1	+	52899186	52899324	52892826	52892869	52901426	52901511	96,124,62,77	0,2,1,10	108,80,73,67	0,0,0,0	0.000387558	0.0208585	1.0,0.97,0.97,0.8	1.0,1.0,1.0,1.0	-0.065
Kdm6a	X	+	18113213	18113348	18112435	18112655	18113805	18113961	9,18,14,8	4,10,2,5	9,0,5,3	12,11,2,8	0.00134731	0.0495839	0.541,0.486,0.786,0.456	0.282,0.0,0.567,0.164	0.314
Kdm6a	X	+	18113213	18113348	18112435	18112655	18114508	18114598	13,8,11,4	0,0,0,1	10,2,6,3	0,3,4,2	6.19277e-07	0.000237105	1.0,1.0,1.0,0.677	1.0,0.259,0.44,0.44	0.385
Kdm6a	X	+	18113805	18113961	18112435	18112655	18114508	18114598	4,30,18,13	0,0,0,1	18,17,20,14	0,3,4,2	8.10466e-05	0.00702411	1.0,1.0,1.0,0.867	1.0,0.739,0.714,0.778	0.159
Mark3	12	+	111613123	111613282	111606370	111606474	111613904	111614162	11,6,16,26	135119150140	30,26,27,33	156155124124	0.000201228	0.013253	0.039,0.025,0.051,0.085	0.088,0.077,0.098,0.117	-0.045
Creb1	1	+	64590007	64590129	64572140	64572179	64597661	64597703	104,84,116,65	3,2,0,0	61,72,65,68	0,8,2,8	6.9197e-05	0.00645988	0.95,0.958,1.0,1.0	1.0,0.832,0.947,0.824	0.076
Rbfox1	16	+	6166734	6167091	6166188	6166718	6305682	6305730	12,13,4,8	5,12,16,7	0,0,1,4	13,7,12,5	7.93833e-06	0.00127043	0.545,0.351,0.111,0.364	0.0,0.0,0.04,0.286	0.261
Rbfox1	16	+	6166773	6167095	6166734	6167091	6305682	6305730	5,8,0,3	12,13,4,8	5,13,16,9	0,0,1,4	1.41309e-09	4.85365e-06	0.172,0.235,0.0,0.158	1.0,1.0,0.889,0.529	-0.713
Inpp4a	1	+	37442529	37446032	37437846	37438001	37447207	37449700	37,36,38,34	18,48,27,36	16,25,22,16	54,28,40,30	0.00126962	0.0475363	0.507,0.273,0.413,0.321	0.129,0.309,0.216,0.211	0.162
Spopl	2	-	23435455	23435591	23435164	23435286	23461854	23462139	37,34,19,9	1,0,0,0	21,23,17,17	4,2,0,4	1.65482e-05	0.00217624	0.951,1.0,1.0,1.0	0.733,0.857,1.0,0.69	0.168
Dock7	4	-	98880605	98880695	98879600	98879696	98881883	98881973	4,19,6,11	1,6,2,12	11,5,8,16	0,0,0,1	3.81482e-09	1.04897e-05	0.714,0.664,0.652,0.364	1.0,1.0,1.0,0.909	-0.379
Pam	1	-	97750660	97750717	97749205	97749713	97753561	97753762	115104112102	0,2,0,0	98,107,114,99	5,5,0,6	0.000340486	0.0193949	1.0,0.974,1.0,1.0	0.934,0.939,1.0,0.923	0.044
Col25a1	3	+	130378348	130378375	130376918	130376972	130379331	130379385	3,0,0,0	8,22,10,6	4,9,1,1	2,4,11,5	3.17339e-05	0.00343721	0.241,0.0,0.0,0.0	0.629,0.656,0.071,0.145	-0.315
Ntng1	3	-	109748825	109748891	109734942	109735077	109759080	109759107	18,3,3,11	0,0,13,3	7,6,9,3	0,0,0,0	0.000137143	0.0102171	1.0,1.0,0.138,0.718	1.0,1.0,1.0,1.0	-0.286
Snx22	9	-	65975061	65975094	65974794	65974862	65975408	65975503	13,16,10,14	0,1,0,3	17,11,5,0	4,2,1,4	0.00105983	0.042403	1.0,0.929,1.0,0.793	0.777,0.818,0.804,0.0	0.331
Tex264	9	-	106559066	106559362	106550715	106550937	106562127	106562194	127,149,98,152	8,4,5,1	144102145135	18,11,8,11	0.000176414	0.0122949	0.888,0.949,0.907,0.987	0.8,0.823,0.901,0.86	0.087
Cyb5r2	7	-	107356818	107356911	107356391	107356518	107357164	107357407	5,2,9,8	0,0,2,0	10,0,9,2	6,4,1,2	1.94852e-06	0.000496533	1.0,1.0,0.735,1.0	0.506,0.0,0.847,0.381	0.5
Lsm14b	2	+	179670750	179670867	179669692	179669828	179673153	179673321	96118142105	3,3,5,2	89104100107	9,12,5,11	4.84206e-05	0.00488193	0.947,0.957,0.941,0.967	0.847,0.829,0.918,0.845	0.093
Abl1	2	+	31649950	31650127	31585760	31585904	31668345	31668519	27,24,34,30	3,0,0,6	19,19,13,21	0,0,0,0	0.000636481	0.0295943	0.818,1.0,1.0,0.714	1.0,1.0,1.0,1.0	-0.117
Agrn	4	-	156262278	156262342	156261679	156261898	156262885	156262918	0,1,2,1	11,11,10,20	8,5,0,9	12,12,11,12	1.93922e-05	0.00243357	0.0,0.06,0.123,0.034	0.318,0.226,0.0,0.344	-0.168
Ccdc189	7	-	127184316	127184433	127184164	127184225	127184625	127184696	13,41,20,18	0,0,0,1	27,20,18,8	8,2,2,2	1.67334e-07	8.74368e-05	1.0,1.0,1.0,0.91	0.654,0.849,0.834,0.691	0.221
Herc1	9	+	66347077	66347188	66346459	66346566	66349184	66349361	28,12,23,23	12,4,1,3	17,24,14,19	0,0,0,0	3.05615e-09	9.24395e-06	0.572,0.632,0.929,0.815	1.0,1.0,1.0,1.0	-0.263
Raly	2	+	154701830	154701878	154701597	154701670	154703759	154703926	28,40,16,25	237302250260	50,33,38,36	262187248204	0.000439543	0.0229936	0.082,0.091,0.046,0.068	0.126,0.118,0.104,0.118	-0.045
Hpca	4	-	129015362	129015460	129015014	129015100	129015627	129015899	11,6,4,10	1,6,4,2	9,9,14,2	1,1,0,0	4.51625e-06	0.000845744	0.869,0.376,0.376,0.751	0.844,0.844,1.0,1.0	-0.329
Caprin1	2	-	103618482	103618548	103613487	103613550	103627075	103627285	23,8,2,12	197162184162	0,0,10,3	108133132157	0.000375641	0.0205721	0.075,0.033,0.007,0.049	0.0,0.0,0.05,0.013	0.025
Zc3h11a	1	-	133583082	133583136	133581710	133581770	133588974	133589115	0,9,8,7	18,14,7,4	6,20,4,23	2,1,4,6	0.000357535	0.0199896	0.0,0.321,0.456,0.562	0.688,0.936,0.423,0.738	-0.362
Ncoa1	12	-	4299835	4299890	4299440	4299747	4303656	4303746	53,34,26,22	2,7,0,2	33,22,35,38	0,2,0,0	0.000784374	0.0344025	0.951,0.78,1.0,0.889	1.0,0.889,1.0,1.0	-0.067
Nr2f2	7	-	70009561	70009716	70007510	70008038	70009635	70010341	4,4,2,2	14,22,23,20	0,4,0,0	45,34,42,26	0.00129073	0.0479938	0.125,0.083,0.042,0.048	0.0,0.056,0.0,0.0	0.06
Nnat	2	+	157403132	157403213	157402367	157402455	157403461	157404445	32,41,31,27	0,0,0,0	43,25,23,43	6,0,0,4	0.000535307	0.0262422	1.0,1.0,1.0,1.0	0.823,1.0,1.0,0.874	0.076
Ptpn4	1	-	119633884	119634043	119620479	119620639	119635505	119635631	127,54,67,71	4,1,2,3	48,54,46,58	6,4,2,10	0.000862092	0.0366232	0.941,0.964,0.944,0.922	0.8,0.871,0.92,0.744	0.109
Trmt1l	1	+	151330728	151330791	151329635	151329802	151333213	151333340	114,76,80,60	4,1,7,3	65,73,47,115	0,0,2,0	0.000307365	0.0179823	0.952,0.982,0.889,0.934	1.0,1.0,0.943,1.0	-0.046
Src	2	+	157266763	157266855	157266212	157266334	157281120	157281197	8,9,4,2	4,6,12,8	2,0,6,0	26,19,6,32	0.000131524	0.00990079	0.553,0.481,0.171,0.134	0.045,0.0,0.382,0.0	0.228
Src	2	+	157303862	157303895	157300762	157300780	157304629	157304728	0,12,2,4	24,23,25,14	0,0,4,0	20,36,24,15	0.000136524	0.0101961	0.0,0.299,0.061,0.19	0.0,0.0,0.12,0.0	0.108
Rap1gap	4	+	137451056	137451134	137449136	137449268	137452002	137452112	32,35,29,32	248264276249	25,18,16,12	336247232237	0.000214723	0.0139372	0.078,0.08,0.065,0.078	0.047,0.046,0.043,0.032	0.033
Umps	16	-	33779422	33779537	33775151	33777305	33780546	33780722	60,38,42,42	1,0,0,1	57,58,72,30	6,0,1,6	0.000182731	0.012533	0.971,1.0,1.0,0.96	0.843,1.0,0.976,0.738	0.094
Sumo3	10	+	77442431	77442802	77441930	77442184	77445645	77445774	5,4,1,2	0,2,5,4	1,16,4,1	0,0,2,1	0.00085587	0.0364613	1.0,0.5,0.091,0.2	1.0,1.0,0.5,0.333	-0.261
Alg13	X	+	143107011	143108193	143105007	143105146	143119107	143119459	20,12,7,3	1,2,11,6	9,12,9,17	0,2,0,0	1.5505e-06	0.000461292	0.909,0.75,0.241,0.2	1.0,0.75,1.0,1.0	-0.412
Camk1d	2	-	5570459	5570591	5449880	5449955	5718956	5719665	134,104,107,83	0,0,0,0	79,83,67,99	2,2,0,8	0.000637228	0.0295943	1.0,1.0,1.0,1.0	0.954,0.957,1.0,0.868	0.055
Phtf1	3	+	103889201	103889271	103877069	103877126	103893068	103893230	10,14,14,5	1,0,8,0	13,1,6,9	0,0,0,0	0.000677942	0.0309754	0.872,1.0,0.544,1.0	1.0,1.0,1.0,1.0	-0.146
Adgrl1	8	+	84654926	84655011	84652890	84652905	84656092	84657312	5,5,2,4	30,71,27,42	4,10,8,9	36,32,31,17	0.00128095	0.0478581	0.096,0.043,0.045,0.057	0.066,0.166,0.141,0.252	-0.096
Galk2	2	+	125712245	125712381	125708142	125708305	125720197	125720286	2,3,2,3	49,41,54,27	17,1,2,6	34,30,17,51	0.00106686	0.0425717	0.021,0.037,0.019,0.055	0.207,0.017,0.058,0.058	-0.052
Sbsn	7	+	30436725	30436784	30435240	30435387	30444973	30451340	2,3,2,7	0,0,0,0	4,1,6,4	0,3,8,1	1.03903e-06	0.00035312	1.0,1.0,1.0,1.0	1.0,0.193,0.349,0.741	0.429
Ube2w	1	-	16668174	16668277	16655569	16655655	16672485	16672577	185142144140	11,2,14,10	135181154170	2,3,8,1	0.00037408	0.0205389	0.909,0.977,0.859,0.892	0.976,0.973,0.919,0.99	-0.055
Ppp1r12b	1	-	134830115	134830246	134824080	134824199	134883229	134883678	18,18,16,18	0,6,0,3	23,9,8,19	0,0,2,0	0.000400797	0.0213808	1.0,0.615,1.0,0.761	1.0,1.0,0.68,1.0	-0.076
Arhgef28	13	-	98076145	98077933	98075967	98076068	98078960	98079092	0,0,1,0	16,7,18,23	6,0,4,2	24,7,18,14	0.000288481	0.0172311	0.0,0.0,0.027,0.0	0.111,0.0,0.1,0.067	-0.063
Fam178b	1	-	36603911	36603989	36603410	36603563	36617599	36617725	34,35,1,36	0,0,0,0	49,32,32,34	1,0,5,10	1.66527e-06	0.000466464	1.0,1.0,1.0,1.0	0.97,1.0,0.808,0.691	0.133
Fam178b	1	-	36624996	36625084	36617599	36617725	36632278	36632413	20,44,10,30	0,3,0,1	28,21,21,28	12,2,3,0	0.000524561	0.025799	1.0,0.902,1.0,0.95	0.595,0.868,0.815,1.0	0.144
Arid5a	1	+	36356284	36356405	36355292	36355408	36356690	36356743	10,5,12,29	0,1,3,0	11,18,13,16	2,7,6,4	0.000178147	0.0123815	1.0,0.734,0.688,1.0	0.752,0.587,0.545,0.688	0.212
Ldb3	14	-	34298942	34299301	34294946	34294969	34300551	34300627	13,13,12,15	0,0,17,0	2,4,2,11	7,10,2,2	0.000172195	0.0120791	1.0,1.0,0.261,1.0	0.125,0.167,0.333,0.733	0.476
Relb	7	-	19362532	19362744	19361847	19361895	19363115	19363363	0,0,2,0	8,2,7,1	0,4,0,6	3,4,1,2	0.000968175	0.0397346	0.0,0.0,0.125,0.0	0.0,0.333,0.0,0.6	-0.202
Mindy3	2	-	12386913	12386994	12369257	12369330	12400989	12401069	62,21,27,45	5,3,1,0	27,26,18,26	7,3,8,4	0.000505469	0.0252799	0.889,0.819,0.946,1.0	0.714,0.849,0.593,0.808	0.173
Tk2	8	-	104963403	104963477	104957791	104957880	104965375	104965465	92,97,52,58	16,11,11,13	78,78,77,69	5,7,2,6	0.000221085	0.0141523	0.793,0.855,0.76,0.749	0.912,0.882,0.963,0.885	-0.121
Kcnip1	11	-	33601539	33601572	33595502	33595627	33793129	33793686	116,90,81,96	0,8,7,0	77,66,83,62	18,2,10,8	9.81828e-05	0.00794046	1.0,0.902,0.905,1.0	0.778,0.964,0.872,0.864	0.082
Setd5	6	+	113086384	113086577	113082877	113083102	113086845	113086951	21,13,5,17	16,8,8,16	14,30,19,12	4,1,1,10	0.00115086	0.0445713	0.396,0.448,0.238,0.347	0.636,0.938,0.905,0.375	-0.356
P4ha2	11	+	54017063	54017123	54016588	54016642	54017171	54017237	5,6,6,11	2,8,8,0	3,4,2,6	14,8,12,14	0.000954342	0.0393806	0.641,0.348,0.348,1.0	0.133,0.263,0.106,0.234	0.4
Ptprn	1	-	75240240	75240415	75238966	75239017	75240591	75240775	6,5,0,9	0,3,1,8	4,15,6,5	0,2,0,1	0.000264696	0.016135	1.0,0.455,0.0,0.36	1.0,0.789,1.0,0.714	-0.422
Cfap100	6	-	90396357	90396438	90394591	90394692	90404419	90404526	0,0,5,1	4,4,5,0	10,4,4,12	6,6,2,0	0.000984879	0.0402019	0.0,0.0,0.393,1.0	0.519,0.302,0.564,1.0	-0.248
Cfap100	6	-	90398190	90398382	90396357	90396438	90404419	90404525	4,3,0,2	0,0,5,0	0,0,2,0	10,1,3,3	8.28808e-07	0.000302036	1.0,1.0,0.0,1.0	0.0,0.0,0.25,0.0	0.688
4933427D14Rik	11	-	72053568	72053648	72050225	72050346	72057463	72057649	4,0,9,0	2,3,6,1	1,0,0,1	2,3,4,1	0.000812895	0.0352325	0.565,0.0,0.494,0.0	0.245,0.0,0.0,0.394	0.105
Sirpa	2	+	129450052	129450153	129435523	129435614	129450823	129451180	4,2,1,0	63,87,91,73	8,6,9,15	84,70,53,64	2.44207e-08	2.94562e-05	0.036,0.014,0.007,0.0	0.054,0.049,0.092,0.123	-0.065
Dock10	1	-	80505949	80506048	80503994	80504047	80506365	80506423	11,16,16,29	51,50,46,53	46,23,21,35	27,52,27,49	0.00134751	0.0495839	0.115,0.161,0.173,0.247	0.506,0.21,0.318,0.3	-0.16
Tmod1	4	+	46078313	46078470	46060965	46061134	46083543	46083663	116,117,77,112	8,0,3,4	111,136,94,74	0,0,1,2	0.000430184	0.0225899	0.879,1.0,0.928,0.933	1.0,1.0,0.979,0.949	-0.047
Hnrnpf	6	+	117883742	117883800	117877300	117877467	117894430	117894559	21,22,22,28	0,4,4,1	7,30,19,29	0,0,0,0	0.000772327	0.0341461	1.0,0.798,0.798,0.953	1.0,1.0,1.0,1.0	-0.113
Mpzl1	1	-	165429318	165429424	165419808	165421246	165432178	165432311	65,61,41,45	13,26,24,14	43,31,25,30	26,32,23,28	0.000414761	0.0219323	0.745,0.578,0.5,0.653	0.491,0.361,0.388,0.385	0.213
Cops7b	1	+	86514737	86514957	86510643	86510818	86516885	86517063	27,32,32,43	1,0,2,1	35,25,51,33	2,8,4,14	4.65139e-06	0.000856997	0.931,1.0,0.889,0.956	0.897,0.61,0.864,0.541	0.216
Atp2b4	1	-	133712605	133712743	133680826	133681487	133728374	133728795	10,2,0,8	9,22,6,8	1,0,0,0	10,9,6,22	8.55742e-07	0.000308138	0.366,0.045,0.0,0.342	0.049,0.0,0.0,0.0	0.176
Tenm4	7	+	96351848	96351947	96343976	96344232	96353132	96353368	12,5,14,16	18,15,25,12	1,2,7,6	5,25,19,21	0.00131518	0.0487502	0.286,0.167,0.252,0.445	0.107,0.046,0.181,0.147	0.167
Cp	3	+	20018443	20018691	20011412	20011593	20020402	20020612	55,69,45,66	2,10,0,2	65,72,66,55	0,0,0,0	5.32473e-06	0.000945378	0.932,0.775,1.0,0.943	1.0,1.0,1.0,1.0	-0.088
Pter	2	+	12982970	12983428	12928851	12929009	12985103	12985369	12,10,12,13	9,0,0,2	15,13,10,12	0,0,0,0	7.89049e-05	0.00692363	0.4,1.0,1.0,0.765	1.0,1.0,1.0,1.0	-0.209
Strn3	12	-	51689886	51689997	51676156	51676290	51694776	51694918	19,10,23,12	62,58,60,40	7,4,1,8	38,40,49,39	0.000386285	0.0208585	0.149,0.09,0.18,0.147	0.095,0.054,0.012,0.105	0.075
Pcmtd1	1	+	7236532	7236742	7233471	7233595	7239738	7243852	4,6,1,4	138,49,57,76	22,4,2,2	62,46,51,57	0.00123075	0.0465913	0.014,0.058,0.009,0.026	0.151,0.042,0.019,0.017	-0.03
Utrn	10	-	12488314	12488391	12413784	12413957	12490234	12496889	2,0,0,1	45,24,33,52	0,3,8,2	15,28,35,29	0.000538886	0.0263749	0.028,0.0,0.0,0.013	0.0,0.066,0.131,0.043	-0.05
Upp2	2	+	58664127	58664242	58653686	58653804	58667816	58668026	14,17,18,19	9,3,7,11	29,25,16,23	4,1,1,4	0.000281418	0.0169563	0.468,0.762,0.592,0.494	0.804,0.934,0.9,0.764	-0.272
Tipin	9	+	64201604	64201668	64201291	64201414	64208323	64208530	79,45,63,51	8,5,0,5	80,76,46,83	2,0,0,2	2.97599e-05	0.00329725	0.874,0.863,1.0,0.877	0.965,1.0,1.0,0.967	-0.08
Zfp30	7	+	29487473	29487600	29485643	29485728	29488765	29488861	20,28,45,27	2,0,2,2	19,35,27,17	8,7,2,2	0.000961098	0.0396053	0.844,1.0,0.924,0.879	0.562,0.73,0.879,0.821	0.164
Agap1	1	+	89694027	89694186	89671449	89671618	89762155	89762310	74,99,75,98	2,6,3,3	69,92,84,55	0,0,1,1	0.000231085	0.0145921	0.949,0.892,0.926,0.942	1.0,1.0,0.977,0.965	-0.058
Agap1	1	+	89716884	89717046	89671449	89671618	89762155	89762310	93,116,86,104	2,6,3,3	59,78,71,52	0,0,1,1	0.000721945	0.0324468	0.959,0.906,0.935,0.945	1.0,1.0,0.973,0.963	-0.048
Mllt6	11	+	97569139	97569489	97567973	97568062	97569790	97569881	61,56,50,83	8,4,7,2	59,57,44,66	0,0,2,2	1.77366e-05	0.00228289	0.792,0.875,0.781,0.954	1.0,1.0,0.917,0.943	-0.114
Zzz3	3	+	152102548	152102837	152102320	152102398	152125651	152125777	4,6,3,0	6,10,8,8	0,0,0,1	2,4,1,16	1.49865e-05	0.00205111	0.25,0.231,0.158,0.0	0.0,0.0,0.0,0.03	0.152
Zzz3	3	+	152132913	152134469	152128254	152128408	152152435	152152574	25,37,21,35	1,0,2,8	44,16,27,20	0,2,1,0	0.000622608	0.0291685	0.926,1.0,0.84,0.686	1.0,0.8,0.931,1.0	-0.07
Tns1	1	-	73976383	73976476	73967070	73967269	73991579	73993109	7,14,4,3	0,4,0,4	13,2,4,2	0,0,0,0	0.000461622	0.0237865	1.0,0.683,1.0,0.316	1.0,1.0,1.0,1.0	-0.25
Osbpl6	2	+	76370447	76370540	76354232	76354488	76376321	76376444	48,22,56,48	4,6,0,1	33,18,22,29	0,0,0,2	0.00082998	0.0357104	0.881,0.693,1.0,0.967	1.0,1.0,1.0,0.899	-0.09
Pstk	7	+	130975264	130975559	130972874	130973118	130975793	130975992	173,117,80,140	15,13,13,25	148120113109	5,14,3,7	0.000883249	0.0373645	0.852,0.818,0.755,0.737	0.937,0.811,0.95,0.886	-0.106
Pstk	7	+	130986527	130986593	130986228	130986322	130989346	130989562	6,2,0,4	34,25,19,28	0,2,0,0	18,36,23,20	0.00119431	0.0456115	0.109,0.053,0.0,0.09	0.0,0.037,0.0,0.0	0.054
Pstk	7	+	130986527	130986593	130986228	130986322	130994228	130994497	6,6,4,3	29,30,23,27	0,2,0,0	29,41,36,41	5.34496e-07	0.00020996	0.125,0.122,0.108,0.071	0.0,0.033,0.0,0.0	0.098
Nrg1	8	-	32309080	32309222	32304578	32308710	32311269	32311476	43,15,16,23	43,19,26,25	8,14,0,11	25,38,13,27	7.89715e-05	0.00692363	0.339,0.288,0.24,0.32	0.141,0.159,0.0,0.173	0.179
Tead1	7	+	112455259	112455271	112441246	112441309	112456004	112456139	1,13,6,1	17,2,2,3	2,1,0,1	4,1,13,15	0.000944299	0.0391263	0.052,0.857,0.735,0.236	0.316,0.481,0.0,0.058	0.256
Xrcc4	13	-	90237132	90237256	90219659	90219808	90237615	90237727	0,2,0,0	16,4,10,2	10,0,4,0	7,6,3,7	0.000127576	0.00967119	0.0,0.214,0.0,0.0	0.438,0.0,0.421,0.0	-0.161
Glra2	X	-	164072435	164072503	164064818	164065042	164072594	164072662	0,0,0,1	15,11,18,8	4,4,4,0	10,27,16,7	7.1503e-05	0.00655379	0.0,0.0,0.0,0.079	0.215,0.092,0.147,0.0	-0.094
Lingo1	9	-	56581706	56581793	56560883	56561116	56592403	56592565	25,11,16,11	11,6,4,10	17,4,4,12	10,15,25,15	0.00135511	0.0497403	0.589,0.536,0.716,0.41	0.518,0.144,0.092,0.336	0.29
Celrr	1	+	121041486	121041590	121026767	121026816	121047586	121048704	0,2,0,0	2,7,4,7	1,4,4,2	2,5,0,0	2.00646e-06	0.000501566	0.0,0.144,0.0,0.0	0.227,0.32,1.0,1.0	-0.601
Dlgap2	8	+	14873573	14873615	14872342	14872695	14879868	14879954	0,4,2,9	1,0,0,3	8,0,3,7	6,4,6,4	0.000924207	0.0385579	0.0,1.0,1.0,0.701	0.51,0.0,0.281,0.577	0.333
Fzd10os	5	-	128659778	128660051	128656193	128656349	128661227	128661360	6,4,4,13	0,0,0,0	4,2,2,3	4,0,4,0	8.60993e-05	0.00718365	1.0,1.0,1.0,1.0	0.333,1.0,0.2,1.0	0.367
Ptpa	2	+	30331864	30331990	30329675	30329776	30333301	30333409	6,11,7,8	203172202228	17,13,10,20	209177161158	0.000676875	0.0309734	0.016,0.033,0.018,0.019	0.042,0.038,0.033,0.064	-0.023
Slc25a39	11	-	102298215	102298390	102297380	102297480	102298603	102299501	131116117113	1,2,2,0	116,112,118,80	6,6,2,3	0.000468004	0.0240335	0.985,0.967,0.967,1.0	0.906,0.903,0.967,0.93	0.053
Nxt1	2	+	148516383	148516518	148514560	148514755	148517201	148517946	4,7,3,3	51,23,20,16	1,2,0,0	27,43,25,11	0.000121168	0.00932564	0.04,0.138,0.073,0.09	0.019,0.024,0.0,0.0	0.074
Psmd5	2	-	34756904	34757049	34755993	34756107	34760761	34760971	129106102116	0,6,2,2	102,178,73,123	4,11,8,10	0.000184079	0.0125402	1.0,0.9,0.963,0.967	0.928,0.891,0.822,0.862	0.082
Nptn	9	+	58551384	58551477	58550811	58550967	58557791	58557801	0,0,0,0	9,40,9,16	8,2,0,1	6,14,3,19	0.000332143	0.0189554	0.0,0.0,0.0,0.0	0.451,0.081,0.0,0.031	-0.141
Cacna1e	1	-	154363789	154363879	154362243	154362453	154364530	154364584	4,7,10,15	2,11,2,11	10,12,10,13	4,0,0,2	0.000585892	0.028174	0.555,0.284,0.757,0.459	0.609,1.0,1.0,0.802	-0.339
Lrrcc1	3	+	14619363	14619565	14616447	14616587	14622248	14622434	52,33,25,57	3,1,1,7	32,29,27,27	0,0,0,0	1.27203e-05	0.00180634	0.897,0.943,0.926,0.803	1.0,1.0,1.0,1.0	-0.108
Crebbp	16	-	3955229	3955343	3946307	3946550	3956608	3956849	21,8,16,17	5,0,2,2	23,20,14,19	0,0,1,0	8.52749e-05	0.00718365	0.704,1.0,0.819,0.828	1.0,1.0,0.888,1.0	-0.134
Wasf3	5	+	146358727	146358815	146322052	146322148	146372134	146372277	56,54,69,55	0,1,0,2	84,92,99,90	4,12,0,0	0.00104313	0.0421549	1.0,0.971,1.0,0.945	0.93,0.828,1.0,1.0	0.039
Wasf3	5	+	146397774	146397950	146392353	146392471	146403607	146403874	141156140185	16,6,16,9	140154154148	3,1,2,2	1.7039e-08	2.71252e-05	0.815,0.929,0.814,0.911	0.959,0.987,0.975,0.974	-0.106
Wasf3	5	+	146402659	146402829	146392353	146392471	146403607	146403874	236246277217	16,6,16,9	192209187198	3,1,2,2	1.5723e-07	8.64677e-05	0.881,0.953,0.896,0.923	0.97,0.991,0.979,0.98	-0.067
Csrnp3	2	+	65690874	65691036	65676110	65676228	65708308	65708396	4,4,6,8	8,1,5,2	16,14,3,14	3,0,2,0	0.000807799	0.0351056	0.2,0.667,0.375,0.667	0.727,1.0,0.429,1.0	-0.312
Lrmda	14	+	22648201	22649330	22646492	22646610	22878756	22878850	15,8,5,5	0,0,0,0	3,6,7,4	8,0,0,7	9.19142e-06	0.00141843	1.0,1.0,1.0,1.0	0.158,1.0,1.0,0.222	0.405
Brms1l	12	+	55914946	55915190	55912735	55912862	55915281	55916521	186172181157	1,2,0,1	100124135122	5,5,2,3	0.000392867	0.0210693	0.989,0.977,1.0,0.987	0.909,0.925,0.971,0.953	0.049
Zfp512b	2	-	181231845	181231974	181231165	181231752	181232262	181232405	13,7,10,21	0,0,0,0	7,5,10,1	1,1,0,6	0.000545992	0.0266365	1.0,1.0,1.0,1.0	0.79,0.728,1.0,0.082	0.35
Mea1	17	+	46992046	46992131	46991911	46992088	46992542	46992823	32,37,9,36	159140133207	2,4,30,34	181239220173	4.47285e-05	0.00466519	0.114,0.144,0.041,0.1	0.007,0.011,0.08,0.111	0.048
Mea1	17	+	46992049	46992248	46992046	46992131	46992542	46992823	0,0,0,0	34,37,9,36	1,4,8,0	2,4,30,34	0.000159354	0.0113679	0.0,0.0,0.0,0.0	0.2,0.333,0.118,0.0	-0.163
Lmbr1	5	-	29569918	29570204	29568880	29568953	29583124	29583387	3,0,9,10	17,23,11,13	0,3,0,5	22,9,30,36	0.000779079	0.034301	0.081,0.0,0.29,0.278	0.0,0.143,0.0,0.065	0.11
Spag4	2	+	155908486	155908553	155908053	155908158	155908724	155908786	4,1,0,0	2,3,1,1	3,4,3,0	0,0,0,1	3.29225e-07	0.000148628	0.58,0.187,0.0,0.0	1.0,1.0,1.0,0.0	-0.558
Zdhhc5	2	-	84532676	84532798	84526586	84526744	84540661	84541816	78,85,72,94	12,0,0,6	71,60,65,72	0,0,0,2	3.18187e-05	0.00343721	0.781,1.0,1.0,0.896	1.0,1.0,1.0,0.952	-0.069
Rpain	11	+	70864627	70864739	70863840	70863901	70864894	70864958	50,43,60,57	1,1,3,1	47,44,44,66	4,9,8,1	0.000315598	0.0183575	0.966,0.961,0.919,0.97	0.87,0.736,0.758,0.974	0.119
Gtf2ird1	5	-	134411383	134411440	134408790	134408874	134411634	134411684	11,13,16,13	9,6,3,9	35,25,12,20	4,0,0,4	2.62392e-05	0.0030177	0.469,0.61,0.794,0.511	0.864,1.0,1.0,0.783	-0.316
Gab3	X	-	74068383	74068862	74048921	74048977	74069594	74069811	0,3,0,1	5,7,3,2	3,2,2,0	0,0,0,3	1.96492e-05	0.00244579	0.0,0.176,0.0,0.2	1.0,1.0,1.0,0.0	-0.656
Ddx50	10	-	62463299	62463461	62461941	62462061	62469755	62469905	157,131,94,101	0,4,0,1	120,98,88,94	8,11,2,6	2.60263e-07	0.000124955	1.0,0.942,1.0,0.981	0.882,0.817,0.957,0.887	0.095
Slco1a4	6	-	141756175	141756240	141755007	141755125	141758399	141758572	35,24,54,40	2,12,1,4	37,62,25,35	0,2,1,2	0.00106631	0.0425717	0.924,0.582,0.974,0.874	1.0,0.956,0.946,0.924	-0.118
Phf21a	2	+	92157260	92157509	92150573	92150804	92158659	92158746	22,24,17,14	1,6,1,0	11,5,15,14	0,0,0,0	0.00113607	0.044168	0.917,0.667,0.895,1.0	1.0,1.0,1.0,1.0	-0.13
Zcwpw1	5	+	137815154	137815238	137810263	137810362	137815719	137815786	22,22,15,23	0,4,0,1	35,9,16,19	4,7,6,13	7.51432e-06	0.00122857	1.0,0.779,1.0,0.936	0.848,0.451,0.63,0.483	0.326
Fyb	15	+	6598917	6599144	6552280	6552394	6609401	6610527	2,4,2,1	0,1,0,0	8,4,7,6	6,0,3,0	0.000224684	0.0142774	1.0,0.667,1.0,1.0	0.4,1.0,0.538,1.0	0.182
Cbr4	8	+	61942973	61943094	61940767	61941024	61944578	61944712	39,32,35,26	0,0,0,0	36,35,34,22	2,4,6,0	2.77888e-06	0.000622613	1.0,1.0,1.0,1.0	0.909,0.828,0.758,1.0	0.126
Slc16a13	11	-	70111020	70111164	70109418	70110156	70111304	70111820	1,4,2,6	4,8,0,0	4,2,3,4	0,0,0,0	3.10228e-05	0.00338753	0.113,0.203,1.0,1.0	1.0,1.0,1.0,1.0	-0.421
Scg5	2	-	113657998	113658086	113657683	113657916	113659343	113659436	29,21,60,23	454391434380	10,16,6,21	449464394408	2.92077e-08	3.27202e-05	0.039,0.033,0.08,0.037	0.014,0.021,0.009,0.031	0.029
Scg5	2	-	113657998	113658527	113657683	113657916	113659343	113659436	24,21,50,23	454391434380	8,15,5,21	449464394408	2.82844e-07	0.000129624	0.026,0.026,0.054,0.029	0.009,0.016,0.006,0.025	0.02
Tango2	16	-	18161661	18161776	18142220	18142314	18161758	18161796	21,18,25,25	12,0,0,0	17,25,31,29	17,8,22,3	0.000624352	0.0291685	0.497,1.0,1.0,1.0	0.361,0.638,0.443,0.845	0.302
Tango2	16	-	18161758	18161837	18142220	18142314	18165734	18165962	12,0,0,0	44,62,30,33	17,8,22,3	58,32,28,32	5.83685e-06	0.00101464	0.151,0.0,0.0,0.0	0.161,0.14,0.339,0.058	-0.137
Syn3	10	-	85958598	85965297	85916070	85916213	85970849	85970912	0,6,2,4	11,45,19,14	0,0,0,0	8,22,13,9	0.00126629	0.0475265	0.0,0.062,0.05,0.125	0.0,0.0,0.0,0.0	0.059
Sema6d	2	+	124502624	124502681	124502202	124502264	124504123	124504279	37,38,46,55	22,15,22,19	41,27,29,15	40,33,16,38	0.000651772	0.0299607	0.549,0.647,0.602,0.677	0.426,0.372,0.567,0.222	0.222
Trmt11	10	-	30467016	30467098	30466838	30466931	30470110	30470184	11,2,1,3	14,0,3,7	3,13,4,24	0,4,0,0	1.35014e-05	0.00187517	0.336,1.0,0.177,0.217	1.0,0.677,1.0,1.0	-0.487
Cep290	10	+	100349422	100349515	100348148	100348261	100349781	100349866	3,0,6,2	15,6,20,7	0,0,0,0	10,5,2,5	8.48646e-05	0.00718365	0.11,0.0,0.156,0.15	0.0,0.0,0.0,0.0	0.104
Usp29	7	+	6911284	6911384	6741854	6741944	6930450	6930515	4,8,8,2	40,30,28,33	3,1,0,1	34,25,23,27	0.00024648	0.0152772	0.056,0.138,0.146,0.035	0.05,0.023,0.0,0.022	0.07
Alkbh8	9	+	3338455	3338591	3335512	3335594	3343014	3343252	13,18,20,10	4,0,4,0	7,8,11,5	0,0,0,0	0.000591828	0.0283693	0.63,1.0,0.723,1.0	1.0,1.0,1.0,1.0	-0.162
Rgs19	2	-	181333282	181333388	181333025	181333147	181335155	181335603	15,14,8,16	0,2,0,6	7,13,17,9	0,0,1,0	0.00113894	0.0442229	1.0,0.804,1.0,0.609	1.0,1.0,0.909,1.0	-0.124
Pank2	2	+	131122076	131122330	131115830	131116040	131129393	131129517	9,6,15,9	7,8,9,8	13,13,11,21	6,1,2,0	9.60308e-05	0.00780103	0.391,0.273,0.455,0.36	0.52,0.867,0.733,1.0	-0.41
Pank2	2	+	131124511	131124688	131115830	131116040	131129393	131129517	93,105,45,118	7,8,9,8	85,86,57,62	6,1,2,0	0.000690978	0.0313814	0.869,0.868,0.714,0.881	0.876,0.977,0.934,1.0	-0.114
Pank2	2	+	131124511	131124688	131115830	131116183	131129393	131129517	93,105,46,114	2,4,4,7	85,87,57,62	11,28,6,6	4.59982e-05	0.00470935	0.959,0.929,0.852,0.891	0.794,0.608,0.826,0.838	0.141
Pank2	2	+	131135318	131135444	131129393	131129517	131138192	131141108	224174159190	2,0,5,10	180157210171	2,1,0,0	0.00131465	0.0487502	0.984,1.0,0.945,0.911	0.98,0.988,1.0,1.0	-0.032
Smox	2	+	131366168	131366253	131364067	131364139	131366662	131367086	1,2,7,4	174197229263	16,15,14,5	201147203191	2.19092e-07	0.000108662	0.004,0.006,0.019,0.01	0.048,0.061,0.042,0.016	-0.032
Fnbp1	2	-	30934893	30934908	30930480	30930526	30944035	30944230	128,77,52,89	6,0,0,3	86,101,92,77	12,8,2,14	1.57318e-05	0.00210548	0.951,1.0,1.0,0.964	0.867,0.92,0.977,0.833	0.08
Fnbp1	2	-	30942996	30943179	30930480	30930526	30944035	30944230	204198195180	6,0,0,3	143111147161	12,8,2,14	9.30443e-08	6.11807e-05	0.944,1.0,1.0,0.968	0.856,0.874,0.974,0.852	0.089
Heph	X	+	95503180	95503375	95499951	95500221	95506496	95506697	21,23,34,17	0,0,0,0	25,14,41,21	0,6,2,2	4.23983e-05	0.00449973	1.0,1.0,1.0,1.0	1.0,0.538,0.911,0.84	0.178
Phc3	3	-	31012157	31012235	31005024	31005180	31015876	31016032	20,28,32,39	0,1,0,0	18,23,17,30	6,0,5,0	4.48927e-05	0.00466621	1.0,0.948,1.0,1.0	0.663,1.0,0.691,1.0	0.148
Gad1	2	+	70393106	70393546	70392472	70392676	70394111	70394254	11,8,0,17	162229234168	0,2,0,1	173192187118	0.00105562	0.0423597	0.033,0.017,0.0,0.048	0.0,0.005,0.0,0.004	0.022
C1d	11	+	17207687	17208007	17207546	17207658	17212647	17212794	11,6,5,8	115,110,93,88	2,0,3,0	88,79,81,104	7.05846e-05	0.00650906	0.046,0.027,0.026,0.043	0.011,0.0,0.018,0.0	0.028
Dnajc24	2	-	105811326	105811465	105797052	105797439	105832273	105832420	38,50,45,52	3,1,4,2	67,49,61,49	1,0,1,0	0.000927777	0.0386004	0.868,0.963,0.853,0.931	0.972,1.0,0.969,1.0	-0.081
Plxnb3	X	+	72815351	72815413	72815148	72815224	72815751	72816116	33,41,44,60	0,2,0,0	40,34,57,55	5,3,2,14	8.12138e-08	5.5829e-05	1.0,0.935,1.0,1.0	0.85,0.889,0.953,0.735	0.127
Plxnb3	X	+	72815351	72815426	72815148	72815224	72815751	72816116	103118162170	0,2,0,0	89120140136	5,3,2,14	3.60162e-07	0.000160203	1.0,0.975,1.0,1.0	0.922,0.964,0.979,0.866	0.061
Ino80e	7	-	126460411	126460464	126457045	126457124	126460647	126460718	140120158158	0,2,4,3	102,98,123,146	12,0,1,11	0.000752146	0.0334561	1.0,0.978,0.967,0.975	0.862,1.0,0.989,0.907	0.04
Mrpl10	11	+	96935353	96935523	96932407	96932478	96937855	96938020	127138126130	5,12,8,11	138134117111	4,2,2,2	3.85421e-05	0.00413398	0.927,0.852,0.887,0.855	0.945,0.971,0.967,0.965	-0.082
Dnajc10	2	+	80164069	80164183	80163272	80163362	80165796	80165911	159116161126	5,6,1,3	115,121,88,103	11,3,11,8	0.000380681	0.0206723	0.947,0.916,0.989,0.96	0.856,0.958,0.819,0.879	0.075
Phf20	2	+	156096145	156096230	156093695	156093867	156109074	156109462	34,16,32,28	2,0,0,3	13,15,10,21	5,5,1,3	0.000195745	0.0130412	0.915,1.0,1.0,0.856	0.623,0.656,0.864,0.817	0.203
Phf20	2	+	156096145	156096230	156093695	156093867	156114461	156114575	47,26,34,45	3,8,5,7	22,17,20,19	6,12,16,6	0.000743783	0.0332307	0.909,0.674,0.812,0.804	0.7,0.474,0.443,0.668	0.229
Phf20	2	+	156106200	156106280	156093695	156093867	156109074	156109462	24,28,12,13	2,0,0,3	13,6,9,21	5,5,1,3	0.00111168	0.0435355	0.886,1.0,1.0,0.738	0.628,0.438,0.854,0.82	0.221
Phf20	2	+	156109094	156109462	156093695	156093867	156114461	156114575	112,95,97,77	3,8,5,7	59,70,49,65	6,12,16,6	0.00112781	0.0439599	0.949,0.856,0.907,0.846	0.831,0.745,0.605,0.844	0.133
Pkig	2	+	163501069	163501155	163500305	163500412	163545405	163545475	0,2,2,0	21,16,6,23	3,4,6,4	13,29,24,26	0.00109833	0.0433121	0.0,0.073,0.174,0.0	0.128,0.08,0.137,0.089	-0.047
Fam71e1	7	+	44146338	44146488	44146050	44146154	44146926	44147057	8,14,5,11	0,3,0,0	4,24,5,11	0,10,8,0	0.0012916	0.0479938	1.0,0.7,1.0,1.0	1.0,0.545,0.238,1.0	0.229
Wdr59	8	-	112199261	112199318	112193420	112193554	112202675	112202829	10,12,19,22	8,9,12,13	0,6,2,2	20,6,9,8	4.03497e-06	0.000782345	0.475,0.491,0.534,0.55	0.0,0.42,0.138,0.153	0.335
Cpped1	16	-	11705441	11705660	11646038	11646461	11727129	11727377	90,102,98,69	3,5,13,3	100,69,128,74	0,3,2,1	7.66927e-05	0.00678282	0.938,0.911,0.79,0.92	1.0,0.92,0.97,0.974	-0.076
Sema3f	9	-	107568554	107568647	107566884	107566978	107569366	107569486	8,9,9,4	1,3,0,3	2,0,5,1	12,4,7,4	4.80601e-07	0.000199133	0.831,0.649,1.0,0.451	0.093,0.0,0.305,0.133	0.6
Mapk8ip3	17	-	25139445	25139469	25137061	25137113	25142789	25142881	259277248298	55,85,95,56	208182198188	98,66,92,68	0.000819373	0.0354558	0.802,0.737,0.692,0.821	0.646,0.704,0.65,0.704	0.087
Mdk	2	-	91762038	91762204	91761717	91761793	91762274	91762642	6,24,16,22	8,1,0,2	12,13,20,13	0,0,0,0	0.00010727	0.00849944	0.273,0.923,1.0,0.846	1.0,1.0,1.0,1.0	-0.239
Spata2	2	-	167334678	167334804	167327077	167327513	167334682	167334814	33,27,44,44	2,7,4,0	25,29,33,17	0,0,1,0	1.88465e-05	0.00237521	0.899,0.676,0.856,1.0	1.0,1.0,0.947,1.0	-0.129
Mrap2	9	+	87026583	87026728	87026358	87026450	87036765	87036888	20,21,42,47	2,1,3,4	39,15,38,36	0,1,0,0	0.000147731	0.0107673	0.835,0.914,0.876,0.856	1.0,0.884,1.0,1.0	-0.101
Oprl1	2	+	181358294	181358328	181357482	181357739	181359747	181359886	3,3,4,3	14,2,12,7	2,1,0,0	4,4,7,8	0.000518283	0.0256209	0.149,0.55,0.213,0.259	0.289,0.169,0.0,0.0	0.178
Pex2	3	-	5635546	5635689	5628679	5628789	5641097	5643655	18,22,6,16	73,65,53,71	5,11,9,10	84,96,98,80	0.000120609	0.00931818	0.112,0.147,0.055,0.103	0.029,0.055,0.045,0.06	0.057
Washc3	10	+	88060893	88061224	88055114	88055222	88070255	88070320	2,6,2,14	41,71,48,34	0,3,1,2	62,46,70,48	5.39432e-05	0.00534957	0.024,0.041,0.02,0.171	0.0,0.032,0.007,0.02	0.049
Washc3	10	+	88081617	88082020	88070255	88070320	88096297	88101427	56,66,47,43	2,0,0,0	61,37,68,52	13,5,1,5	5.26142e-08	4.62869e-05	0.933,1.0,1.0,1.0	0.701,0.787,0.971,0.839	0.159
Oxsr1	9	-	119123480	119123589	119113611	119113753	119133870	119133983	170187151170	1,8,12,9	127162120188	3,4,0,0	4.51369e-05	0.00467554	0.99,0.931,0.879,0.916	0.961,0.959,1.0,1.0	-0.051
Gtf2i	5	-	134303392	134303449	134295396	134295510	134308290	134308368	85,74,96,83	4,0,9,9	50,41,87,64	12,8,9,12	0.00049505	0.0249563	0.939,1.0,0.885,0.87	0.751,0.788,0.875,0.794	0.121
Gtf2i	5	-	134308290	134308368	134295396	134295510	134311640	134311684	42,31,29,34	13,0,0,0	39,40,46,35	1,0,0,0	0.000367925	0.0203077	0.68,1.0,1.0,1.0	0.962,1.0,1.0,1.0	-0.07
Gtf2i	5	-	134308290	134308368	134303392	134303449	134311640	134311684	147119151131	20,5,14,7	89,85,137,109	1,3,2,2	1.02061e-06	0.000351076	0.828,0.94,0.876,0.925	0.983,0.949,0.978,0.973	-0.079
Smndc1	19	-	53374803	53374987	53372884	53373027	53377733	53377853	5,4,9,3	110,78,59,69	0,1,1,0	79,87,67,64	0.00104737	0.0421834	0.022,0.025,0.071,0.021	0.0,0.006,0.007,0.0	0.031
Orai2	5	-	136196678	136197143	136190340	136190578	136197219	136197328	0,0,0,0	9,18,22,23	2,2,10,0	31,31,14,11	0.000167835	0.0118059	0.0,0.0,0.0,0.0	0.031,0.031,0.263,0.0	-0.081
Enox1	14	+	77852878	77852996	77830219	77830432	77875055	77875240	13,24,14,15	0,0,0,0	19,10,13,36	6,0,2,1	0.000196709	0.013048	1.0,1.0,1.0,1.0	0.639,1.0,0.784,0.953	0.156
Ankrd9	12	-	110944097	110944204	110942860	110943982	110944381	110944561	17,15,9,6	49,35,49,27	19,20,20,21	21,24,30,17	5.10291e-06	0.0009133	0.168,0.2,0.097,0.115	0.345,0.327,0.28,0.418	-0.197
Foxk2	11	+	121190409	121190619	121189384	121189681	121197596	121200722	81,97,82,107	5,1,1,2	86,48,68,46	9,8,2,6	7.52784e-05	0.00667726	0.89,0.98,0.976,0.964	0.827,0.75,0.944,0.793	0.124
Ano8	8	-	71936091	71936208	71935883	71936011	71936911	71937008	67,62,73,62	2,4,4,3	55,54,73,50	0,1,1,0	0.000306802	0.0179823	0.949,0.897,0.911,0.92	1.0,0.968,0.976,1.0	-0.067
Nyap1	5	-	137739007	137739185	137737912	137738064	137739312	137739430	2,6,0,0	30,28,33,36	6,6,5,14	18,14,16,39	8.16588e-07	0.000301211	0.032,0.097,0.0,0.0	0.143,0.176,0.135,0.152	-0.119
Zscan21	5	+	138116097	138116182	138115166	138115269	138123239	138123952	4,8,0,2	9,8,5,8	1,0,2,0	14,5,5,12	0.00010232	0.00818749	0.221,0.389,0.0,0.137	0.044,0.0,0.203,0.0	0.125
Map11	5	-	138260675	138260796	138260431	138260579	138260919	138261006	120103149152	6,4,2,3	91175106117	0,0,0,0	0.000376796	0.0205721	0.917,0.934,0.976,0.965	1.0,1.0,1.0,1.0	-0.052
Chl1	6	+	103537006	103537076	103487836	103488110	103618854	103619022	53,29,23,30	4,4,2,0	38,48,39,34	2,0,0,0	0.00111404	0.0435355	0.9,0.831,0.887,1.0	0.928,1.0,1.0,1.0	-0.078
Mad1l1	5	-	140129674	140129815	140118523	140118580	140179668	140179813	68,58,70,83	0,2,0,0	46,75,57,55	6,3,2,0	0.000852246	0.0363581	1.0,0.937,1.0,1.0	0.798,0.928,0.936,1.0	0.069
Adcy6	15	-	98490192	98490356	98488497	98490113	98490553	98490678	44,46,34,41	0,6,0,4	25,29,34,22	0,0,0,0	0.000419229	0.0221299	1.0,0.793,1.0,0.837	1.0,1.0,1.0,1.0	-0.093
Zfp655	5	+	145172115	145172201	145170250	145170412	145173859	145175132	5,3,3,1	3,1,4,0	2,2,4,1	0,0,0,0	3.85773e-06	0.000767663	0.514,0.655,0.322,1.0	1.0,1.0,1.0,1.0	-0.377
Zfp655	5	+	145172546	145172673	145170250	145170412	145173859	145174658	17,14,11,18	3,1,4,0	16,20,10,11	0,0,0,0	0.000373863	0.0205389	0.754,0.883,0.598,1.0	1.0,1.0,1.0,1.0	-0.191
Ttll5	12	+	86091956	86091992	86070993	86071116	86099916	86100534	1,4,0,1	22,9,26,27	6,10,6,2	18,12,16,13	4.68976e-05	0.00476011	0.035,0.264,0.0,0.029	0.212,0.402,0.232,0.11	-0.157
Itgb2	10	+	77378231	77378380	77377799	77377860	77381846	77382027	5,8,3,2	1,1,0,0	5,7,3,4	0,3,6,0	0.00121071	0.0460634	0.714,0.8,1.0,1.0	1.0,0.538,0.2,1.0	0.194
Nrxn2	19	+	6500557	6500629	6498284	6498314	6505008	6505310	60,80,85,47	4,0,2,0	43,30,58,41	11,4,0,2	0.000466405	0.0239921	0.91,1.0,0.966,1.0	0.725,0.835,1.0,0.933	0.096
Pisd	5	-	32931739	32931810	32922116	32922292	32942892	32942969	45,23,43,30	7,1,2,3	31,47,33,20	0,0,1,0	1.87016e-05	0.00237521	0.813,0.94,0.936,0.871	1.0,1.0,0.957,1.0	-0.099
N4bp2l2	5	-	150574129	150574204	150570924	150571013	150584743	150585978	13,7,10,9	0,0,0,0	2,2,8,5	0,1,2,6	6.33e-06	0.00108786	1.0,1.0,1.0,1.0	1.0,0.571,0.727,0.357	0.336
Ccdc136	6	+	29412362	29412533	29411246	29411384	29414784	29414979	10,11,10,10	2,13,14,0	13,11,5,9	0,1,0,1	3.67222e-06	0.000750497	0.714,0.297,0.263,1.0	1.0,0.846,1.0,0.818	-0.348
Ccdc136	6	+	29415429	29415654	29414784	29414979	29421989	29422096	24,20,30,7	2,2,1,0	9,21,12,8	1,9,3,1	0.00110838	0.0435355	0.857,0.833,0.938,1.0	0.818,0.538,0.667,0.8	0.201
Ccdc136	6	+	29417070	29417577	29415429	29415654	29421989	29422096	17,18,8,7	2,1,6,0	8,23,17,4	0,0,0,0	6.59295e-05	0.00623178	0.81,0.9,0.4,1.0	1.0,1.0,1.0,1.0	-0.223
Camsap1	2	-	25842689	25842831	25835145	25835285	25846258	25846339	38,36,20,22	0,0,2,0	20,23,25,18	0,4,5,4	3.60168e-06	0.000741088	1.0,1.0,0.837,1.0	1.0,0.746,0.719,0.697	0.169
Tor1aip2	1	+	155916820	155916880	155911482	155911666	155927039	155927369	17,12,24,14	0,0,0,5	7,7,16,11	4,7,0,4	0.00116347	0.0448298	1.0,1.0,1.0,0.666	0.555,0.416,1.0,0.662	0.258
Tor1aip2	1	+	155916820	155916880	155916638	155916748	155935156	155935333	5,4,10,8	6,0,0,7	12,11,7,16	2,0,1,0	0.000568495	0.0276008	0.373,1.0,1.0,0.449	0.811,1.0,0.833,1.0	-0.206
Tor1aip2	1	+	155927039	155929482	155916638	155916748	155935156	155935333	20,34,35,56	6,0,0,7	30,28,37,34	2,0,1,0	0.000716497	0.0322979	0.625,1.0,1.0,0.8	0.882,1.0,0.949,1.0	-0.102
Luc7l2	6	+	38542589	38542657	38536220	38536239	38545781	38545852	5,0,7,16	0,3,8,2	2,11,3,7	0,0,1,0	1.5557e-05	0.00209134	1.0,0.0,0.375,0.846	1.0,1.0,0.673,1.0	-0.363
Serpinh1	7	-	99001030	99001074	98998009	98998671	99002259	99002480	0,0,0,0	16,17,23,27	2,0,3,10	21,18,26,17	3.99831e-06	0.000780238	0.0,0.0,0.0,0.0	0.068,0.0,0.082,0.312	-0.116
Slc37a3	6	-	39331910	39332056	39329587	39329684	39334333	39334417	40,26,34,33	0,1,0,0	26,54,40,28	12,0,0,1	0.000905312	0.0379791	1.0,0.929,1.0,1.0	0.523,1.0,1.0,0.934	0.118
Dock9	14	-	121781987	121781995	121780595	121781037	121783377	121783516	0,0,14,7	14,47,53,50	0,2,0,2	36,46,55,48	2.34673e-05	0.00276193	0.0,0.0,0.2,0.117	0.0,0.04,0.0,0.038	0.06
Dock9	14	-	121975712	121977735	121918758	121918875	122034901	122035146	6,0,8,4	0,3,0,0	1,2,1,0	7,0,4,2	7.59105e-06	0.00123444	1.0,0.0,1.0,1.0	0.067,1.0,0.111,0.0	0.456
Airn	17	+	13048711	13049010	12960197	12960311	13077993	13078139	0,0,0,2	11,28,5,10	1,0,5,6	9,16,5,14	0.00025408	0.0155885	0.0,0.0,0.0,0.091	0.053,0.0,0.333,0.176	-0.118
Ncor2	5	-	125114125	125114230	125113884	125113982	125114337	125114440	46,54,41,31	0,0,0,2	45,31,23,34	6,0,6,4	1.6964e-06	0.000466464	1.0,1.0,1.0,0.901	0.815,1.0,0.692,0.833	0.14
Ezh2	6	-	47523682	47523764	47522609	47522850	47524278	47524370	2,1,2,5	6,2,7,9	0,0,0,2	7,5,4,21	7.36034e-05	0.00659293	0.177,0.244,0.156,0.264	0.0,0.0,0.0,0.058	0.196
Zfp777	6	-	48022430	48022533	48020777	48021635	48024919	48025580	0,2,6,5	4,0,1,9	0,0,0,0	7,2,8,2	2.93657e-05	0.00326553	0.0,1.0,0.78,0.247	0.0,0.0,0.0,0.0	0.507
Zfp746	6	-	48043362	48043488	48039328	48041883	48044102	48044294	16,22,29,23	0,0,0,2	17,22,20,13	2,2,5,0	7.3452e-05	0.00659293	1.0,1.0,1.0,0.862	0.822,0.856,0.684,1.0	0.125
Shroom2	X	-	151440725	151440890	151440419	151440520	151442259	151444714	5,2,3,1	5,5,9,3	0,0,1,0	6,1,6,10	1.58547e-05	0.00211258	0.333,0.167,0.143,0.143	0.0,0.0,0.077,0.0	0.177
Stard10	7	+	100994841	100994894	100970920	100971240	100995098	100995519	114,82,124,70	1,4,4,4	127,48,98,109	7,15,13,7	6.51858e-05	0.00620024	0.988,0.938,0.958,0.928	0.93,0.702,0.848,0.92	0.103
Agtpbp1	13	-	59678870	59679017	59676200	59676332	59679826	59679890	236182167203	7,11,1,3	179184173186	0,0,0,0	4.72528e-06	0.000860996	0.944,0.893,0.988,0.971	1.0,1.0,1.0,1.0	-0.051
Rev3l	10	+	39727272	39727399	39723970	39724079	39727862	39728069	0,0,0,0	12,6,6,18	0,2,7,2	3,14,10,11	6.49882e-05	0.00620024	0.0,0.0,0.0,0.0	0.0,0.072,0.274,0.089	-0.109
Vac14	8	+	111397657	111397814	111380243	111380309	111409123	111409256	131,93,98,89	3,0,0,0	93,47,99,72	2,1,14,0	2.71324e-05	0.00308523	0.956,1.0,1.0,1.0	0.959,0.959,0.78,1.0	0.065
Ammecr1l	18	+	31912948	31913002	31911909	31912006	31913094	31913222	1,2,0,0	9,6,2,4	4,1,0,6	3,2,8,2	0.000354674	0.0199032	0.075,0.197,0.0,0.0	0.495,0.268,0.0,0.688	-0.295
Ammecr1l	18	+	31912948	31913002	31911909	31912006	31913696	31917136	2,2,12,0	81,48,52,74	8,8,15,6	51,67,52,58	0.00135669	0.0497403	0.018,0.03,0.145,0.0	0.103,0.081,0.175,0.071	-0.059
Nme6	9	+	109670543	109670583	109668675	109668778	109670994	109671155	12,15,15,11	0,0,0,0	20,19,1,7	0,10,10,4	1.50829e-08	2.53451e-05	1.0,1.0,1.0,1.0	1.0,0.6,0.073,0.58	0.437
Sema4f	6	-	82907878	82907972	82896543	82896663	82912875	82912935	26,8,23,31	0,1,0,0	14,10,12,15	2,8,7,0	1.49291e-07	8.52003e-05	1.0,0.831,1.0,1.0	0.811,0.434,0.512,1.0	0.268
Sema4f	6	-	82912567	82912666	82896543	82896663	82912875	82912935	21,11,24,11	0,1,0,0	21,20,16,16	2,8,7,0	7.03692e-07	0.000266057	1.0,0.869,1.0,1.0	0.863,0.6,0.579,1.0	0.207
Atg5	10	+	44195455	44195550	44179562	44179725	44222952	44223070	152,90,140,132	3,2,0,9	92,85,98,98	6,6,5,12	0.000764504	0.0338565	0.969,0.965,1.0,0.9	0.904,0.896,0.923,0.833	0.07
Iqsec1	6	-	90758802	90764063	90671540	90671832	90764099	90764144	3,7,0,7	35,48,44,8	0,0,0,2	41,25,39,30	0.000187385	0.0126514	0.041,0.068,0.0,0.304	0.0,0.0,0.0,0.032	0.095
Slc35a3	3	-	116505731	116505929	116488078	116488283	116506265	116506361	27,22,7,35	0,0,0,1	10,28,6,9	0,0,8,8	1.97482e-05	0.00244805	1.0,1.0,1.0,0.946	1.0,1.0,0.273,0.36	0.328
Rnf214	9	-	45817597	45817680	45816103	45816217	45817649	45817727	6,3,0,1	13,3,15,9	0,0,0,0	9,24,7,5	0.00029164	0.0173646	0.229,0.391,0.0,0.067	0.0,0.0,0.0,0.0	0.172
Ano5	7	+	51194538	51194607	51187469	51187583	51196409	51196694	3,7,1,0	4,0,0,4	2,4,2,4	1,0,0,0	0.000925724	0.038568	0.339,1.0,1.0,0.0	0.578,1.0,1.0,1.0	-0.31
Vgll4	6	-	114851999	114852105	114840844	114841040	114867577	114867767	6,2,13,14	31,22,27,29	0,4,1,1	40,40,13,56	1.84686e-08	2.79311e-05	0.102,0.05,0.22,0.22	0.0,0.055,0.043,0.01	0.121
Tmcc1	6	-	116078490	116078622	116019831	116020766	116084272	116084472	0,0,3,0	13,12,8,6	2,0,4,4	2,10,4,8	0.000220698	0.0141523	0.0,0.0,0.166,0.0	0.347,0.0,0.347,0.21	-0.184
Magohb	6	-	131268703	131268903	131266351	131266410	131270034	131270207	9,4,8,7	49,26,19,35	0,3,0,0	24,39,31,28	1.53717e-07	8.61015e-05	0.084,0.071,0.174,0.091	0.0,0.037,0.0,0.0	0.096
Wnk1	6	-	119909650	119909722	119906786	119906828	119911216	119911411	117,68,60,83	14,15,25,3	81,63,91,70	7,3,2,0	9.71666e-06	0.00149188	0.849,0.753,0.618,0.949	0.886,0.934,0.968,1.0	-0.155
Slc25a18	6	+	120761418	120761498	120750728	120750745	120762994	120763117	97,90,113,116	4,6,0,4	101,94,111,95	1,0,0,0	0.000949138	0.0392194	0.94,0.907,1.0,0.95	0.985,1.0,1.0,1.0	-0.047
Mical3	6	-	120914516	120914582	120912134	120912234	120923513	120923564	1,2,1,2	14,13,9,4	10,1,10,2	16,3,10,9	0.00104527	0.0421549	0.047,0.096,0.071,0.257	0.302,0.188,0.409,0.133	-0.14
Gabra5	7	-	57158245	57158305	57157726	57157886	57158926	57159381	32,42,39,25	0,0,0,0	15,17,23,18	1,7,0,2	6.45729e-05	0.00620024	1.0,1.0,1.0,1.0	0.914,0.634,1.0,0.865	0.147
Tpmt	13	-	47185893	47185968	47182357	47182443	47188496	47188549	62,36,47,45	0,0,0,0	23,50,42,40	2,6,0,2	0.000751051	0.0334561	1.0,1.0,1.0,1.0	0.884,0.847,1.0,0.93	0.085
Stxbp5	10	-	9653764	9653815	9646391	9646433	9665106	9665172	79,58,67,68	6,1,16,4	88,67,41,72	1,2,0,5	0.000719673	0.0323928	0.907,0.977,0.757,0.927	0.985,0.961,1.0,0.915	-0.073
Stxbp5	10	-	9672681	9672765	9665106	9665172	9673865	9674017	5,10,7,1	53,33,59,65	2,1,0,1	43,60,35,39	4.43104e-05	0.0046551	0.057,0.162,0.071,0.01	0.029,0.011,0.0,0.016	0.061
Cercam	2	+	29759120	29759357	29758989	29759100	29761034	29761145	0,1,2,1	7,5,9,0	3,2,2,1	0,0,6,0	9.06211e-05	0.00750964	0.0,0.091,0.1,1.0	1.0,1.0,0.143,1.0	-0.488
Kcna6	6	-	126704442	126704548	126685291	126685670	126712177	126717637	8,9,12,6	61,76,62,47	0,5,0,1	82,57,96,92	8.66268e-09	1.63763e-05	0.071,0.065,0.102,0.069	0.0,0.049,0.0,0.006	0.063
Cnot4	6	-	35029776	35030026	35027996	35028494	35033145	35033203	111,79,80,77	0,2,1,14	87,49,45,97	0,0,0,3	0.0002964	0.0175788	1.0,0.952,0.976,0.733	1.0,1.0,1.0,0.942	-0.07
Dennd5a	7	-	109534688	109534760	109533899	109534009	109559280	109559629	235247203269	52,51,50,76	220164184238	68,96,72,75	0.000947474	0.0392042	0.753,0.766,0.732,0.705	0.686,0.535,0.633,0.681	0.105
Lmo3	6	-	138393706	138393772	138393412	138393626	138398217	138398512	7,1,7,5	1,0,1,0	7,0,1,6	0,2,3,8	2.17644e-06	0.00052046	0.829,1.0,0.829,1.0	1.0,0.0,0.188,0.342	0.532
Med21	6	+	146549662	146549777	146544076	146544150	146550647	146550748	249214239227	1,8,2,7	193190232175	7,18,0,14	0.000813049	0.0352325	0.993,0.938,0.985,0.948	0.94,0.856,1.0,0.876	0.048
Tmtc1	6	-	148186354	148186468	148172873	148173017	148196012	148196180	124135107151	0,0,6,2	81,143,142,81	6,15,9,3	1.57666e-06	0.000461292	1.0,1.0,0.91,0.977	0.884,0.844,0.899,0.939	0.08
Etfbkmt	6	+	149044103	149044213	149043010	149043202	149045531	149048786	0,2,9,2	1,4,2,2	4,4,8,3	0,0,0,0	6.02455e-09	1.42966e-05	0.0,0.223,0.721,0.365	1.0,1.0,1.0,1.0	-0.673
Csnk2a2	8	-	96203839	96203941	96192278	96192338	96214192	96214304	20,19,11,27	0,0,0,3	19,5,31,19	0,0,4,10	0.000522659	0.0257797	1.0,1.0,1.0,0.842	1.0,1.0,0.821,0.53	0.123
Cdkl4	17	-	80861123	80861324	80858254	80858327	80863735	80863815	3,2,4,2	14,12,2,8	0,0,3,0	11,7,11,9	0.000849648	0.0362985	0.097,0.077,0.5,0.111	0.0,0.0,0.12,0.0	0.166
Chmp2a	7	-	12766718	12766748	12766361	12766492	12767755	12767969	59,60,63,39	2,2,3,4	40,47,61,33	8,10,6,4	0.00054498	0.0266301	0.961,0.961,0.946,0.89	0.806,0.796,0.894,0.873	0.097
Zswim9	7	-	13003260	13003573	12992893	12995566	13011071	13011354	14,26,38,17	0,0,0,2	28,28,23,24	0,1,10,0	0.00117853	0.0452384	1.0,1.0,1.0,0.81	1.0,0.933,0.535,1.0	0.086
Lig1	7	+	13013190	13013399	13012751	13012885	13014073	13014147	15,2,5,0	36,8,12,27	0,2,2,1	31,17,17,16	0.000186035	0.0126166	0.172,0.111,0.172,0.0	0.0,0.056,0.056,0.03	0.078
Ccpg1	9	+	72911387	72911483	72908958	72909157	72912936	72913174	17,14,18,11	0,2,3,0	14,14,4,7	8,5,5,0	0.00119289	0.0456115	1.0,0.81,0.785,1.0	0.516,0.63,0.327,1.0	0.281
Snapc2	8	+	4303375	4303651	4303101	4303304	4304281	4304401	0,6,0,3	27,27,39,46	5,4,13,5	25,28,43,45	0.00107765	0.0427214	0.0,0.1,0.0,0.032	0.091,0.067,0.131,0.053	-0.053
4930503L19Rik	18	-	70591387	70591519	70589544	70589615	70597032	70597135	16,11,18,28	0,1,0,0	14,16,30,19	2,3,1,2	0.000739704	0.0330974	1.0,0.854,1.0,1.0	0.788,0.739,0.941,0.834	0.138
Dock4	12	+	40888439	40888553	40886628	40886701	40891235	40891297	27,53,62,35	3,4,3,0	57,46,38,48	0,0,0,0	0.000611292	0.0289808	0.836,0.882,0.921,1.0	1.0,1.0,1.0,1.0	-0.09
Sin3a	9	+	56988383	56988486	56983659	56983914	56993864	56994085	19,5,9,7	3,7,5,4	3,3,2,2	0,0,2,0	9.53363e-05	0.0077726	0.789,0.297,0.516,0.509	1.0,1.0,0.372,1.0	-0.315
Il15ra	2	+	11724823	11724916	11723074	11723269	11728906	11728939	36,13,2,6	0,7,3,3	9,8,4,11	0,0,1,0	3.53956e-06	0.000733296	1.0,0.533,0.291,0.552	1.0,1.0,0.711,1.0	-0.334
Cic	7	+	24967804	24967969	24967123	24967181	24970259	24973058	10,9,11,13	5,1,4,3	20,9,5,6	1,0,2,0	0.000218687	0.0140737	0.5,0.818,0.579,0.684	0.909,1.0,0.556,1.0	-0.221
Stoml1	9	+	58168080	58168296	58167509	58167705	58168928	58169803	151149162173	16,29,25,24	188194172161	8,12,11,18	7.35957e-05	0.00659293	0.825,0.72,0.764,0.783	0.922,0.89,0.887,0.817	-0.106
Fbxo17	7	+	28436763	28436971	28435492	28435628	28437089	28437569	11,15,11,13	1,2,1,3	12,4,13,10	4,4,10,4	0.000986273	0.0402046	0.846,0.789,0.846,0.684	0.6,0.333,0.394,0.556	0.321
Adgrl2	3	-	148526608	148526690	148526086	148526104	148526915	148527044	4,6,0,4	23,27,31,21	0,0,0,0	19,16,25,24	4.5892e-05	0.00470935	0.101,0.125,0.0,0.109	0.0,0.0,0.0,0.0	0.084
Aasdhppt	9	-	4303093	4303215	4302469	4302631	4309253	4309656	52,35,40,22	3,0,0,7	38,37,42,37	0,0,0,0	0.000622162	0.0291685	0.905,1.0,1.0,0.633	1.0,1.0,1.0,1.0	-0.115
Aasdhppt	9	-	4308733	4308919	4302469	4302631	4309253	4309462	33,29,17,38	3,0,0,7	17,16,18,34	0,0,0,0	0.000112202	0.00879218	0.846,1.0,1.0,0.731	1.0,1.0,1.0,1.0	-0.106
Phrf1	7	+	140840872	140841027	140837961	140840620	140841200	140841455	38,31,26,30	4,0,0,0	31,23,25,35	3,1,7,4	0.000192358	0.0129295	0.826,1.0,1.0,1.0	0.838,0.92,0.641,0.814	0.153
Mdga2	12	-	66615516	66615786	66597254	66597403	66701881	66702211	55,45,36,19	16,0,0,0	31,16,19,22	0,0,0,0	8.62123e-05	0.00718365	0.632,1.0,1.0,1.0	1.0,1.0,1.0,1.0	-0.092
Akt1s1	7	+	44499430	44499720	44499411	44499700	44501994	44502383	1,1,1,2	11,7,10,18	6,9,12,1	10,4,14,0	8.52886e-05	0.00718365	0.043,0.067,0.048,0.053	0.231,0.529,0.3,1.0	-0.462
Fbxo41	6	-	85462902	85463077	85460807	85461845	85479690	85479976	6,2,7,0	0,0,0,14	7,0,0,0	7,11,7,1	0.000166621	0.0117477	1.0,1.0,1.0,0.0	0.333,0.0,0.0,0.0	0.667
Rab36	10	+	74874271	74874352	74872889	74873153	74877671	74877763	10,12,16,13	0,0,0,1	17,24,15,20	5,1,0,3	0.000483522	0.0245387	1.0,1.0,1.0,0.894	0.688,0.94,1.0,0.812	0.113
9330159F19Rik	10	+	29098216	29098296	29097781	29098126	29100230	29101410	69,59,73,68	0,0,0,4	69,53,60,56	2,4,7,2	0.000374151	0.0205389	1.0,1.0,1.0,0.917	0.957,0.896,0.848,0.948	0.067
Cd37	7	-	44883060	44883924	44883055	44883402	44884107	44884191	0,0,0,0	7,12,4,8	2,0,2,7	9,18,11,12	0.000304485	0.0179178	0.0,0.0,0.0,0.0	0.1,0.0,0.083,0.226	-0.102
Ryr3	2	-	112512079	112512094	112508721	112508892	112516919	112517012	1,1,0,0	4,2,2,1	5,2,2,0	0,1,0,2	7.86704e-08	5.5829e-05	0.185,0.312,0.0,0.0	1.0,0.645,1.0,0.0	-0.537
Stim1	7	+	102082403	102082440	102080091	102080482	102084590	102086525	1,1,1,1	0,3,4,0	2,1,4,1	0,0,0,0	0.000639886	0.0295943	1.0,0.211,0.167,1.0	1.0,1.0,1.0,1.0	-0.405
Oaz1	10	+	80664076	80664216	80662489	80662739	80664294	80664467	483471482478	16,2,11,7	495442576500	0,2,9,2	0.000217584	0.0140625	0.94,0.992,0.958,0.972	1.0,0.991,0.971,0.992	-0.023
Slc6a5	7	+	49560388	49560653	49560046	49560129	49561448	49561991	16,21,4,8	144170165162	0,0,4,0	180183149165	8.08586e-09	1.63049e-05	0.053,0.058,0.012,0.024	0.0,0.0,0.013,0.0	0.033
Snrpn	7	-	59673195	59673321	59649065	59649161	59697636	59697726	0,1,9,11	117143141130	15,16,12,24	112,139,165,53	1.22013e-07	7.38107e-05	0.0,0.004,0.033,0.044	0.068,0.059,0.038,0.197	-0.07
Snrpn	7	-	59697636	59697726	59673195	59673321	59721632	59721736	0,1,2,2	6,4,10,10	12,9,4,20	0,2,0,7	1.58207e-12	1.59509e-08	0.0,0.135,0.111,0.111	1.0,0.737,1.0,0.64	-0.755
Tjp1	7	-	65020557	65021429	65004579	65004636	65162946	65163079	10,19,19,25	0,0,0,9	14,7,24,25	13,5,11,10	2.08921e-05	0.0025584	1.0,1.0,1.0,0.581	0.35,0.412,0.522,0.556	0.435
Sv2b	7	-	74957952	74958311	74855837	74856670	74958397	74959143	36,49,38,49	2,2,2,8	42,36,26,22	0,0,0,0	1.35783e-06	0.000424191	0.9,0.925,0.905,0.754	1.0,1.0,1.0,1.0	-0.129
Ntrk3	7	-	77853850	77853892	77848540	77848699	77896902	77897146	10,0,11,1	0,4,2,2	1,11,7,3	0,0,0,1	0.000101844	0.008171	1.0,0.0,0.811,0.281	1.0,1.0,1.0,0.701	-0.402
Rccd1	7	-	79971024	79971091	79970609	79970929	79973497	79973617	1,8,11,4	0,1,10,2	15,1,7,2	0,2,0,0	0.00059854	0.0285553	1.0,0.847,0.431,0.58	1.0,0.256,1.0,1.0	-0.1
Arl5c	11	-	97884250	97884334	97881017	97881165	97885163	97885311	0,1,0,0	2,2,2,8	0,2,2,4	1,2,5,2	0.000221312	0.0141523	0.0,0.242,0.0,0.0	0.0,0.39,0.204,0.561	-0.228
Tmem135	7	-	88929174	88929208	88893128	88893194	88953888	88953981	79,58,89,80	6,8,1,3	53,87,54,90	1,0,0,0	1.35769e-05	0.00187517	0.915,0.855,0.986,0.956	0.977,1.0,1.0,1.0	-0.066
Stk39	2	-	68097382	68097435	68051247	68051312	68137384	68137452	34,43,37,30	3,0,1,3	18,30,25,30	8,4,12,7	1.22812e-06	0.000408209	0.893,1.0,0.965,0.881	0.624,0.847,0.606,0.76	0.226
Rnf152	1	-	105282765	105282888	105204641	105212679	105284067	105284435	23,6,4,4	0,5,2,2	7,14,11,6	0,0,0,0	2.569e-06	0.000602361	1.0,0.397,0.523,0.523	1.0,1.0,1.0,1.0	-0.389
Plekhb1	7	-	100302860	100302900	100294776	100294876	100303808	100303911	3477383543563950	87,114,96,137	3714359143033700	63,60,92,66	6.97023e-05	0.00647598	0.969,0.964,0.973,0.958	0.979,0.979,0.974,0.978	-0.012
Fbxo8	8	+	57041041	57041160	57022318	57022445	57043092	57043289	77,58,48,58	0,8,0,5	40,58,78,62	0,0,0,0	4.21167e-05	0.00448557	1.0,0.801,1.0,0.866	1.0,1.0,1.0,1.0	-0.083
Csnk1g3	18	+	54081716	54081740	54081119	54081226	54086316	54088650	165108136114	2,5,4,2	112,114,79,129	9,9,7,8	0.000201239	0.013253	0.986,0.949,0.967,0.98	0.915,0.916,0.907,0.933	0.053
Appl2	10	-	83465541	83470448	83464637	83464697	83471876	83472017	24,18,16,11	0,1,0,0	8,6,20,13	6,4,6,0	6.19717e-08	5.20683e-05	1.0,0.9,1.0,1.0	0.4,0.429,0.625,1.0	0.362
Begain	12	-	109019603	109019682	109018759	109018788	109020089	109020259	17,11,14,18	4,0,3,5	8,18,8,12	1,2,0,0	0.00035624	0.019954	0.735,1.0,0.753,0.702	0.839,0.855,1.0,1.0	-0.126
Exoc7	11	-	116184100	116184139	116183344	116183410	116184797	116184864	99,91,84,129	0,12,14,15	81,78,106,104	4,1,5,3	0.000365924	0.0202632	1.0,0.857,0.826,0.872	0.941,0.984,0.944,0.965	-0.07
Pik3c2a	7	-	116041825	116041913	116016687	116017816	116042538	116042689	4,0,3,5	10,6,2,4	0,0,3,0	9,7,5,2	0.000401749	0.0213938	0.201,0.0,0.485,0.44	0.0,0.0,0.274,0.0	0.213
Tfe3	X	+	7637233	7637309	7635668	7635786	7638687	7638835	25,20,21,26	0,0,0,2	35,35,16,10	9,2,4,2	1.30484e-06	0.000415448	1.0,1.0,1.0,0.896	0.72,0.921,0.726,0.768	0.19
Pls3	X	-	74917943	74918195	74870478	74870559	74918600	74918640	7,3,13,9	2,0,0,1	8,1,5,7	3,2,1,4	8.56924e-05	0.00718365	0.636,1.0,1.0,0.818	0.571,0.2,0.714,0.467	0.376
Ptbp2	3	-	119518260	119518294	119517742	119517835	119519714	119519854	85,76,71,92	0,3,9,10	68,75,59,54	1,2,2,0	0.000322425	0.0186827	1.0,0.954,0.865,0.882	0.982,0.968,0.96,1.0	-0.052
Gramd1b	9	-	40211735	40211747	40211284	40211392	40214793	40214884	12,23,17,24	66,42,56,41	3,9,12,8	57,69,41,55	0.000358647	0.0200147	0.144,0.336,0.219,0.351	0.046,0.108,0.213,0.119	0.141
Pik3cb	9	-	98983227	98983453	98976492	98976716	98987583	98987770	77,53,28,73	11,0,1,3	40,37,32,49	0,0,2,0	8.5481e-05	0.00718365	0.778,1.0,0.933,0.924	1.0,1.0,0.889,1.0	-0.064
Atp2a1	7	-	126045716	126045758	126045031	126045298	126046042	126046160	13,36,115,5	2,8,7,2	27,199,48,106	2,1,0,0	6.76202e-08	5.38239e-05	0.835,0.778,0.928,0.661	0.913,0.994,1.0,1.0	-0.176
Gm48606	12	+	16299280	16299421	16282445	16282589	16335844	16336014	0,0,1,0	1,4,4,1	0,2,4,8	2,0,1,0	5.32442e-08	4.62869e-05	0.0,0.0,0.114,0.0	0.0,1.0,0.673,1.0	-0.64
Hirip3	7	+	126463491	126463657	126462340	126463422	126463734	126463833	35,21,14,32	0,8,3,3	26,22,19,22	0,0,1,0	2.75774e-06	0.000622488	1.0,0.568,0.7,0.842	1.0,1.0,0.905,1.0	-0.199
Hyou1	9	+	44290873	44291038	44290786	44290892	44291809	44291907	16,2,0,0	6,10,12,4	0,0,1,0	31,6,11,13	0.000638549	0.0295943	0.571,0.091,0.0,0.0	0.0,0.0,0.043,0.0	0.155
D7Ertd443e	7	-	133899844	133900129	133896693	133896872	133950440	133951557	15,24,22,18	8,6,10,3	11,12,0,12	9,8,10,20	0.000413968	0.0219287	0.484,0.667,0.524,0.75	0.379,0.429,0.0,0.231	0.346
Insyn2a	7	-	134500874	134500946	134483952	134486320	134519371	134520533	26,13,18,10	0,0,2,0	12,4,19,7	0,4,8,2	4.21147e-06	0.00080623	1.0,1.0,0.859,1.0	1.0,0.403,0.616,0.702	0.284
Adgra1	7	+	139425500	139425628	139420143	139420733	139427574	139427698	95,92,109,107	10,7,0,0	102,99,81,67	2,0,0,2	0.000588044	0.0282326	0.836,0.876,1.0,1.0	0.965,1.0,1.0,0.947	-0.05
Fam193a	5	+	34597691	34597934	34597464	34597577	34600644	34600798	45,47,76,68	4,14,10,8	45,60,44,43	2,1,0,4	3.03837e-05	0.00332977	0.849,0.627,0.792,0.81	0.918,0.968,1.0,0.843	-0.163
Deaf1	7	-	140881512	140881599	140877094	140877529	140890674	140890922	32,36,35,33	8,2,1,5	50,44,39,29	3,2,0,0	0.00084406	0.0361619	0.716,0.919,0.957,0.806	0.913,0.933,1.0,1.0	-0.112
Deaf1	7	-	140881512	140881602	140877094	140877529	140890674	140890922	72,83,64,78	8,2,1,5	97,84,124,63	3,2,0,0	0.000619976	0.0291685	0.849,0.963,0.976,0.907	0.953,0.963,1.0,1.0	-0.055
Trak1	9	+	121196023	121196257	121193066	121193365	121220922	121221117	4,9,17,6	88,90,57,62	1,0,1,4	63,72,66,76	7.64092e-07	0.000285327	0.022,0.048,0.13,0.046	0.008,0.0,0.008,0.026	0.051
Tnnt3	7	+	142056476	142056494	142055565	142055579	142057784	142057802	12,35,72,5	8,10,30,4	16,131,24,90	0,13,1,16	1.55025e-05	0.00209134	0.572,0.757,0.682,0.527	1.0,0.9,0.955,0.834	-0.288
Tnnt3	7	+	142059024	142059036	142057986	142058001	142059252	142059267	4,17,21,5	0,0,3,0	2,11,1,23	2,4,0,5	0.000306333	0.0179823	1.0,1.0,0.866,1.0	0.481,0.718,1.0,0.81	0.214
Tnnt3	7	+	142061486	142061525	142059024	142059036	142062071	142062090	2,6,3,3	20,15,65,10	0,0,0,0	9,48,8,71	8.10691e-06	0.00128402	0.073,0.241,0.035,0.192	0.0,0.0,0.0,0.0	0.135
Tnnt3	7	+	142061486	142061525	142059252	142059267	142062071	142062090	0,5,10,3	5,36,46,6	0,1,0,0	9,141,19,65	5.35604e-08	4.62869e-05	0.0,0.099,0.147,0.284	0.0,0.006,0.0,0.0	0.131
Asph	4	-	9607796	9607871	9604515	9604629	9630772	9630952	39,24,28,23	0,0,0,0	23,43,47,13	0,4,2,5	8.22252e-05	0.00706553	1.0,1.0,1.0,1.0	1.0,0.877,0.94,0.634	0.137
Asph	4	-	9610842	9610938	9604515	9604629	9630772	9630952	1,1,1,4	0,0,0,0	3,0,0,0	0,4,2,5	4.7895e-13	7.2434e-09	1.0,1.0,1.0,1.0	1.0,0.0,0.0,0.0	0.75
Zfp266	9	-	20432315	20432415	20419314	20419481	20432639	20432715	24,17,28,12	0,0,0,1	21,14,18,28	3,6,3,0	3.71232e-06	0.000753602	1.0,1.0,1.0,0.878	0.807,0.583,0.782,1.0	0.176
Erc2	14	+	28039205	28039271	28024832	28024967	28197559	28200494	27,30,29,31	0,2,0,0	30,14,8,12	4,2,7,0	1.04465e-05	0.00156423	1.0,0.912,1.0,1.0	0.839,0.829,0.442,1.0	0.201
Pak5	2	-	135958096	135958882	135942656	135943148	136015980	136016195	35,36,31,40	0,12,0,14	34,27,18,22	0,0,0,0	2.01602e-07	0.000103353	1.0,0.6,1.0,0.588	1.0,1.0,1.0,1.0	-0.203
Ing1	8	+	11607002	11607045	11606064	11606200	11611417	11613251	15,14,13,7	5,0,4,0	10,13,12,11	0,0,1,0	0.000303355	0.0178861	0.7,1.0,0.716,1.0	1.0,1.0,0.903,1.0	-0.122
Dcun1d2	8	-	13332533	13332580	13330916	13331125	13337803	13337856	0,6,5,0	11,22,18,18	0,3,0,0	23,14,41,17	0.00135304	0.0497271	0.0,0.172,0.174,0.0	0.0,0.14,0.0,0.0	0.051
Tacc1	8	-	25691137	25692706	25690106	25690222	25730809	25730981	20,20,7,15	7,4,3,2	26,12,9,13	0,4,0,0	0.000484976	0.0245713	0.588,0.714,0.538,0.789	1.0,0.6,1.0,1.0	-0.243
Srsf7	17	-	80509597	80509633	80507508	80509031	80510119	80510173	125136106115	11,20,9,13	75,93,123,82	20,24,17,20	0.000597062	0.0285298	0.902,0.846,0.905,0.877	0.751,0.757,0.854,0.768	0.1
Cyld	8	+	89431853	89432507	89423675	89423727	89433716	89434019	91,91,64,89	0,4,7,1	66,59,57,39	0,0,0,0	0.000693396	0.031444	1.0,0.919,0.821,0.978	1.0,1.0,1.0,1.0	-0.071
Ttc5	14	-	51012747	51012839	51010733	51010790	51014718	51014869	58,35,58,52	1,1,2,0	76,42,47,55	5,0,4,6	0.00083556	0.0358485	0.973,0.956,0.947,1.0	0.904,1.0,0.879,0.85	0.061
Dlc1	8	-	37199741	37200208	37066522	37066594	37230798	37230832	4,6,5,9	1,6,0,1	15,7,3,5	0,0,0,0	0.000131587	0.00990079	0.667,0.333,1.0,0.818	1.0,1.0,1.0,1.0	-0.295
Cyrib	15	-	63894418	63894469	63842778	63842817	63932043	63932387	86,53,84,93	10,0,3,6	61,51,81,56	0,0,0,2	2.3091e-05	0.0027606	0.865,1.0,0.954,0.92	1.0,1.0,1.0,0.954	-0.054
Zfp800	6	-	28261478	28261923	28260716	28260835	28261766	28261946	0,4,0,0	14,15,2,10	1,8,6,3	13,3,8,7	9.12491e-05	0.00754102	0.0,0.118,0.0,0.0	0.037,0.571,0.273,0.176	-0.235
Tenm3	8	-	48740167	48740188	48731992	48732225	48740825	48741075	33,34,41,33	11,4,3,7	18,10,14,11	10,6,11,4	0.000492767	0.0249243	0.724,0.882,0.923,0.805	0.612,0.594,0.527,0.707	0.224
Tenm3	8	-	48764709	48764727	48763657	48763804	48766272	48766299	0,0,7,8	17,24,9,18	5,9,6,14	15,10,5,8	0.00119346	0.0456115	0.0,0.0,0.41,0.284	0.229,0.445,0.517,0.61	-0.277
Arhgap10	8	-	77985685	77985838	77983954	77984046	78003776	78003936	16,24,30,32	0,0,1,0	32,31,29,31	0,3,6,0	0.00109974	0.0433121	1.0,1.0,0.938,1.0	1.0,0.838,0.707,1.0	0.098
Clgn	8	+	84123630	84123707	84122071	84122221	84124277	84124336	44,41,61,49	0,1,0,0	31,39,23,28	0,9,0,5	3.25003e-06	0.000692278	1.0,0.964,1.0,1.0	1.0,0.741,1.0,0.787	0.109
Map3k12	15	-	102419018	102421954	102418353	102418440	102425222	102425311	22,9,14,13	8,8,10,8	9,2,7,4	22,12,12,15	3.81423e-06	0.000764033	0.579,0.36,0.412,0.448	0.17,0.077,0.226,0.118	0.302
Ap3s1	18	+	46916825	46916866	46913727	46913835	46921723	46921771	31,37,25,15	1,10,0,0	34,23,23,30	0,0,0,0	0.000268701	0.0162874	0.96,0.744,1.0,1.0	1.0,1.0,1.0,1.0	-0.074
Tmem237	1	-	59159110	59159255	59157133	59157165	59159155	59159265	1,5,0,4	2,0,2,5	6,2,4,0	0,0,0,1	7.3926e-06	0.00121524	0.202,1.0,0.0,0.288	1.0,1.0,1.0,0.0	-0.378
Ppp1r12a	10	+	108089185	108089356	108088617	108088785	108095616	108095707	39,70,76,71	4,2,0,0	55,42,47,38	3,2,17,0	0.0013323	0.049204	0.83,0.946,1.0,1.0	0.902,0.913,0.58,1.0	0.095
Bcap31	X	-	72759771	72760069	72758398	72758534	72759937	72760076	3,17,7,4	5,5,5,9	2,4,3,1	19,10,6,4	0.00115379	0.0446273	0.231,0.63,0.412,0.182	0.05,0.167,0.2,0.111	0.232
Enkd1	8	-	106433197	106433370	106430744	106430881	106434180	106434375	2,3,12,4	3,0,3,4	10,12,14,2	0,0,0,0	4.87291e-08	4.60596e-05	0.25,1.0,0.667,0.333	1.0,1.0,1.0,1.0	-0.438
Ranbp10	8	-	106508698	106508801	106506458	106506643	106508911	106508934	0,3,1,8	26,10,12,23	0,1,0,0	13,16,9,28	0.000284406	0.0171022	0.0,0.151,0.047,0.171	0.0,0.036,0.0,0.0	0.083
Cenpt	8	-	106572796	106572853	106571891	106572068	106572947	106573023	0,0,0,1	19,22,9,13	0,9,0,6	16,22,8,9	8.55642e-06	0.00133405	0.0,0.0,0.0,0.053	0.0,0.228,0.0,0.325	-0.125
Smpd3	8	-	107009735	107009842	106991234	106992756	107014764	107014851	0,0,0,0	4,2,19,15	5,2,2,0	10,9,3,2	0.00021829	0.0140737	0.0,0.0,0.0,0.0	0.225,0.115,0.28,0.0	-0.155
Rimklb	6	-	122462759	122463023	122449497	122449722	122463049	122463264	2,0,3,5	45,36,49,54	8,7,10,10	32,59,22,45	1.01832e-05	0.00153458	0.022,0.0,0.03,0.044	0.111,0.056,0.185,0.1	-0.089
Wdr45	X	+	7589553	7589603	7588473	7588617	7589803	7589992	0,0,0,0	1,3,5,7	2,3,4,2	5,0,4,10	1.54233e-06	0.000461292	0.0,0.0,0.0,0.0	0.23,1.0,0.428,0.13	-0.447
Nup133	8	-	124629337	124629426	124623861	124626249	124631290	124631355	20,35,47,31	0,0,0,12	40,29,23,44	0,0,0,0	0.00105595	0.0423597	1.0,1.0,1.0,0.618	1.0,1.0,1.0,1.0	-0.096
Agt	8	-	125294344	125294437	125290461	125291320	125296414	125296445	11,8,0,5	138156186246	11,4,15,18	189112151171	0.000749645	0.0334433	0.047,0.031,0.0,0.012	0.035,0.022,0.058,0.061	-0.021
Egln1	8	-	125640755	125640892	125638479	125638547	125642399	125642519	366328286358	18,14,7,17	296303323362	0,12,11,1	0.000573299	0.0277449	0.914,0.924,0.955,0.916	1.0,0.929,0.939,0.995	-0.038
Abcd3	3	-	121608368	121608558	121590097	121590134	121608657	121608821	2,18,5,11	72,88,79,95	4,3,0,3	81,81,68,53	0.000200631	0.013253	0.014,0.093,0.031,0.055	0.024,0.018,0.0,0.028	0.031
Sema4a	3	-	88362854	88363099	88361985	88362153	88368453	88368489	0,2,8,4	1,2,3,1	0,3,2,1	1,1,0,0	0.000682609	0.0311416	0.0,0.333,0.571,0.667	0.0,0.6,1.0,1.0	-0.257
Kbtbd3	9	+	4313701	4313806	4309815	4309934	4316826	4317071	8,4,4,0	32,9,19,20	9,13,10,6	16,16,10,12	0.000215529	0.0139595	0.128,0.207,0.11,0.0	0.248,0.323,0.37,0.227	-0.181
Paqr3	5	-	97241123	97241968	97234842	97236023	97243770	97243919	3,2,0,9	10,5,7,8	0,0,0,0	2,3,10,5	2.9279e-06	0.000646425	0.13,0.167,0.0,0.36	0.0,0.0,0.0,0.0	0.164
Ttc9c	19	-	8793217	8793400	8788998	8789202	8795799	8796048	134,85,122,105	1,9,7,13	106,109,104,85	1,0,0,1	6.80258e-09	1.4697e-05	0.985,0.825,0.897,0.802	0.981,1.0,1.0,0.977	-0.112
Cep295	9	-	15236802	15237042	15235444	15235587	15237370	15237473	35,6,12,11	0,1,2,0	5,23,22,21	5,1,3,8	7.36738e-05	0.00659293	1.0,0.75,0.75,1.0	0.333,0.92,0.786,0.568	0.223
Sarnp	10	+	128687606	128687801	128687025	128687051	128689051	128689120	2,2,5,2	45,70,24,32	6,11,4,11	16,65,6,9	1.7443e-06	0.000475313	0.022,0.014,0.094,0.03	0.158,0.078,0.25,0.379	-0.176
Carf	1	+	60147241	60147359	60144469	60144586	60148485	60148608	14,5,4,3	3,5,0,1	7,10,9,15	0,0,0,0	4.10214e-06	0.000790303	0.723,0.358,1.0,0.626	1.0,1.0,1.0,1.0	-0.323
Anks1b	10	+	90750557	90750629	90733210	90733288	90757157	90757286	14,14,15,18	55,70,77,75	27,22,13,31	44,46,50,64	0.000509325	0.0253798	0.146,0.119,0.116,0.139	0.293,0.244,0.149,0.246	-0.103
Anks1b	10	+	90776425	90776437	90759392	90759464	90777287	90777374	45,21,41,109	5,6,9,6	21,19,46,20	1,2,0,2	0.00134304	0.0495401	0.893,0.764,0.808,0.944	0.951,0.898,1.0,0.902	-0.086
Gm4924	10	+	82204404	82204531	82190074	82190215	82219596	82219678	10,17,16,7	2,0,0,0	11,15,8,4	8,0,0,2	0.000776265	0.034227	0.73,1.0,1.0,1.0	0.426,1.0,1.0,0.519	0.196
Gm4924	10	+	82219596	82219678	82204731	82204792	82236587	82236820	12,17,11,18	0,2,0,0	11,20,6,16	3,2,4,0	7.47306e-05	0.00664817	1.0,0.846,1.0,1.0	0.703,0.866,0.492,1.0	0.196
Fam118b	9	-	35159964	35160026	35155909	35156002	35178332	35178405	0,0,1,0	8,1,0,1	0,5,1,8	8,4,1,0	0.000510367	0.0253899	0.0,0.0,1.0,0.0	0.0,0.469,0.414,1.0	-0.221
Relch	1	+	105624458	105624482	105624225	105624321	105631655	105631768	8,4,2,1	34,23,21,28	1,0,0,0	20,19,27,12	1.3395e-05	0.00187517	0.169,0.13,0.076,0.03	0.041,0.0,0.0,0.0	0.091
Ube2i	17	-	25491511	25491739	25488376	25488453	25492294	25492888	22,13,18,6	163148126182	9,12,7,1	179185235134	0.000116003	0.00906652	0.063,0.042,0.067,0.016	0.025,0.031,0.015,0.004	0.028
Cdr2l	11	+	115281005	115281102	115272741	115273227	115281336	115281449	16,10,4,2	34,23,35,47	1,0,0,1	34,22,30,10	8.81113e-08	5.92245e-05	0.222,0.208,0.065,0.025	0.018,0.0,0.0,0.057	0.111
Fut8	12	+	77378669	77379103	77370618	77370711	77411742	77411858	114,89,88,115	15,1,0,0	108,89,75,102	0,0,0,0	4.43241e-05	0.0046551	0.792,0.978,1.0,1.0	1.0,1.0,1.0,1.0	-0.057
C1qtnf5	9	+	44018567	44018758	44018541	44018641	44019002	44019268	19,16,22,13	0,0,0,0	17,6,20,16	2,2,6,2	2.18862e-08	2.87822e-05	1.0,1.0,1.0,1.0	0.81,0.6,0.625,0.8	0.291
Fam171a1	2	+	3187459	3187552	3179272	3179500	3198313	3198472	46,74,50,51	5,0,2,5	59,18,48,47	0,0,0,0	0.000184021	0.0125402	0.85,1.0,0.939,0.863	1.0,1.0,1.0,1.0	-0.087
Fbxw11	11	+	32602747	32602904	32592594	32592935	32658187	32658250	7,13,10,19	9,0,1,9	2,9,27,13	0,0,1,2	0.000162924	0.0115409	0.28,1.0,0.833,0.514	1.0,1.0,0.931,0.765	-0.267
Fbxw11	11	+	32630200	32630302	32592594	32592935	32658187	32658250	14,28,33,17	9,0,1,9	28,22,15,11	0,0,1,2	0.000209113	0.013661	0.48,1.0,0.951,0.529	1.0,1.0,0.899,0.766	-0.176
Fbxw11	11	+	32630200	32630302	32602747	32602904	32661771	32661997	18,16,14,25	7,1,0,3	18,14,12,15	1,0,0,0	2.33701e-05	0.00276193	0.604,0.905,1.0,0.832	0.914,1.0,1.0,1.0	-0.143
Fbxw11	11	+	32658187	32658250	32602747	32602904	32661771	32661997	24,30,14,27	7,1,0,3	24,24,7,16	1,0,0,0	7.25163e-05	0.00659293	0.707,0.955,1.0,0.863	0.944,1.0,1.0,1.0	-0.105
Tmprss5	9	+	49017800	49017899	49017413	49017516	49018376	49018499	34,34,20,39	0,2,1,7	29,35,39,36	0,0,0,0	0.000252118	0.015548	1.0,0.911,0.923,0.77	1.0,1.0,1.0,1.0	-0.099
Atp6v1a	16	-	43959324	43959622	43937149	43937245	43959873	43960064	169169130125	12,2,1,3	114127133158	0,3,0,0	0.00020537	0.0134747	0.876,0.977,0.985,0.954	1.0,0.955,1.0,1.0	-0.041
Fam219b	9	+	57447937	57450470	57446528	57446577	57447940	57450471	25,11,12,10	3,3,2,2	21,8,6,14	0,1,0,0	1.0037e-05	0.00152558	0.806,0.647,0.75,0.714	1.0,0.8,1.0,1.0	-0.221
Tpm1	9	-	66955405	66955531	66955067	66955193	66956300	66956495	4,6,1,13	65,104,195,58	0,6,0,1	49,231,55,152	0.0010752	0.0427214	0.032,0.03,0.003,0.108	0.0,0.014,0.0,0.004	0.039
Vps13c	9	+	67773461	67773524	67768065	67768167	67778457	67778567	8,2,3,1	1,0,5,1	1,0,0,2	5,4,1,10	2.95125e-06	0.000646858	0.849,1.0,0.297,0.413	0.123,0.0,0.0,0.123	0.578
Sltm	9	+	70480966	70481207	70479430	70479458	70481857	70481907	54,51,32,48	0,0,5,5	36,33,27,35	1,0,0,0	0.000977393	0.0400043	1.0,1.0,0.762,0.828	0.947,1.0,1.0,1.0	-0.089
Cmbl	15	+	31588313	31588405	31585440	31585583	31589829	31590265	109,102,78,98	0,3,2,2	75,50,76,94	2,7,4,14	6.86986e-06	0.00114803	1.0,0.955,0.96,0.968	0.959,0.815,0.922,0.806	0.095
Stat1	1	+	52194144	52194571	52193002	52193188	52195141	52195241	38,33,33,15	1,1,8,2	25,20,33,36	0,0,0,0	2.05408e-06	0.000509261	0.95,0.943,0.673,0.789	1.0,1.0,1.0,1.0	-0.161
Cog7	7	-	121540392	121540458	121536176	121536363	121543000	121543117	93,53,72,78	2,0,12,0	58,68,69,61	0,2,0,0	0.000786425	0.0344082	0.97,1.0,0.806,1.0	1.0,0.959,1.0,1.0	-0.046
Mras	9	-	99318362	99318765	99293445	99293655	99318933	99319505	64,82,76,110	3,4,5,8	106,102,128,70	0,0,1,5	0.000151808	0.0109499	0.914,0.911,0.884,0.873	1.0,1.0,0.985,0.875	-0.07
Cep63	9	-	102503102	102503446	102496890	102496959	102503461	102503552	2,0,8,5	2,6,4,3	1,2,0,2	8,4,16,10	0.000430981	0.0225925	0.333,0.0,0.5,0.455	0.059,0.2,0.0,0.091	0.235
Osbp2	11	-	3718376	3718473	3676318	3676575	3724586	3725025	1,6,1,4	8,15,6,7	0,2,0,0	5,8,6,4	8.95968e-05	0.00744515	0.07,0.195,0.092,0.257	0.0,0.132,0.0,0.0	0.12
Aifm3	16	+	17321329	17321406	17320757	17320821	17321507	17321625	78,107,97,121	0,0,0,6	106104117100	8,8,4,1	0.000617741	0.0291495	1.0,1.0,1.0,0.93	0.897,0.896,0.951,0.985	0.05
Setd2	9	+	110375731	110375746	110374367	110374383	110376276	110380562	0,0,2,0	20,8,6,17	7,4,0,4	4,9,7,19	1.22528e-05	0.00178178	0.0,0.0,0.232,0.0	0.614,0.288,0.0,0.161	-0.208
Lypd6b	2	+	49730099	49730155	49677694	49677785	49753822	49753918	3,3,0,4	1,6,6,5	1,0,0,0	6,16,4,2	2.51228e-05	0.00291145	0.686,0.267,0.0,0.368	0.108,0.0,0.0,0.0	0.303
Golga4	9	+	118405290	118405424	118401985	118402089	118406209	118406296	0,1,5,0	88,82,62,112	12,2,3,9	71,93,74,78	8.06812e-05	0.00701255	0.0,0.006,0.041,0.0	0.082,0.011,0.021,0.057	-0.031
Zdhhc3	9	-	122927987	122928039	122918096	122918221	122929327	122929657	8,1,14,6	88,95,77,69	8,26,6,24	85,76,52,87	0.000482738	0.0245387	0.063,0.008,0.119,0.061	0.065,0.202,0.079,0.17	-0.066
Rmnd1	10	-	4378408	4378465	4377170	4377691	4379076	4379171	0,1,2,0	36,55,35,47	9,8,2,0	37,41,29,19	3.32403e-06	0.000693393	0.0,0.013,0.04,0.0	0.15,0.124,0.048,0.0	-0.067
Syne1	10	-	5362862	5362910	5359763	5359871	5366789	5366899	1,2,0,3	4,0,4,9	1,6,7,4	0,1,2,2	0.000613172	0.0290244	0.159,1.0,0.0,0.201	1.0,0.819,0.726,0.602	-0.447
Hs3st5	10	+	36430009	36430068	36382802	36383611	36504240	36504406	0,1,0,5	18,29,7,15	6,11,8,5	11,12,10,9	1.11426e-07	7.05918e-05	0.0,0.024,0.0,0.193	0.281,0.396,0.364,0.285	-0.277
Metap1d	2	+	71345980	71346144	71342469	71342512	71352876	71352974	9,5,15,15	0,0,0,0	17,8,11,9	0,1,3,3	0.000914625	0.0383099	1.0,1.0,1.0,1.0	1.0,0.8,0.647,0.6	0.238
Dnajc12	10	+	63222341	63222554	63218221	63218297	63231563	63231642	81,77,74,88	10,2,0,4	91,78,88,81	0,0,0,0	2.81987e-06	0.000627152	0.802,0.951,1.0,0.917	1.0,1.0,1.0,1.0	-0.083
Pip4p2	4	+	14892392	14892499	14886533	14886682	14893500	14893624	286232233207	6,14,0,6	262186201147	1,0,0,0	6.53273e-06	0.00111009	0.965,0.906,1.0,0.953	0.993,1.0,1.0,1.0	-0.042
Cbarp	10	-	79972876	79973016	79972707	79972772	79973121	79973221	246332271293	3,2,9,5	301282238183	14,10,12,14	1.312e-05	0.0018544	0.977,0.988,0.939,0.968	0.917,0.936,0.911,0.871	0.059
Atp8b3	10	-	80361321	80361688	80361011	80361235	80361817	80361917	2,5,6,2	6,4,0,11	9,3,6,2	2,0,0,0	1.36035e-06	0.000424191	0.143,0.385,1.0,0.083	0.692,1.0,1.0,1.0	-0.52
Mknk2	10	-	80507761	80507849	80507569	80507671	80511657	80511774	22,55,40,27	1,0,0,0	18,49,19,23	6,0,0,6	2.26339e-05	0.00273732	0.933,1.0,1.0,1.0	0.654,1.0,1.0,0.707	0.143
Mknk2	10	-	80507761	80507908	80507569	80507671	80511657	80511774	7,13,17,15	1,0,0,0	10,13,14,8	6,0,0,6	2.80938e-05	0.00315893	0.779,1.0,1.0,1.0	0.456,1.0,1.0,0.402	0.23
Gtf3c4	2	-	28726422	28726528	28723561	28725385	28729894	28730190	2,9,6,2	11,5,24,26	0,4,0,0	6,19,15,21	0.000252905	0.015548	0.096,0.513,0.127,0.043	0.0,0.11,0.0,0.0	0.167
Gm41622	17	+	79292072	79292145	79291361	79291861	79292500	79293074	5,5,4,10	2,4,3,4	3,4,12,6	0,0,0,0	8.02051e-11	6.06491e-07	0.627,0.456,0.472,0.627	1.0,1.0,1.0,1.0	-0.455
Mybpc1	10	-	88357138	88357197	88354344	88354431	88358828	88359015	2,4,3,3	0,3,6,0	0,4,0,2	4,9,4,4	0.00122251	0.0463375	1.0,0.489,0.264,1.0	0.0,0.241,0.0,0.264	0.562
Ikbip	10	+	90929000	90929118	90918900	90919158	90937616	90938475	58,46,56,51	5,13,6,7	45,25,27,38	12,25,19,8	0.000997803	0.0405652	0.866,0.664,0.839,0.803	0.677,0.358,0.442,0.726	0.242
Tubgcp2	7	-	139577884	139578013	139576694	139576858	139578681	139578825	119,74,80,108	6,9,0,0	94,92,108,85	2,0,0,0	0.000159093	0.0113679	0.914,0.815,1.0,1.0	0.962,1.0,1.0,1.0	-0.058
Nav3	10	-	109554926	109554947	109554054	109554227	109555817	109555939	2,4,0,5	17,13,10,13	0,0,0,0	11,2,12,15	1.34688e-05	0.00187517	0.093,0.212,0.0,0.252	0.0,0.0,0.0,0.0	0.139
Nav3	10	-	109596347	109596389	109594749	109594910	109600378	109600867	4,0,2,4	6,2,1,13	5,13,7,6	4,0,0,2	6.37673e-05	0.00620024	0.342,0.0,0.609,0.194	0.494,1.0,1.0,0.701	-0.512
Tanc2	11	+	105810776	105810877	105807739	105807886	105812573	105820130	66,31,49,89	0,2,0,5	35,41,34,59	7,3,5,9	1.82428e-05	0.0023381	1.0,0.902,1.0,0.914	0.749,0.891,0.802,0.796	0.144

## Sheet: Old group
Supplementary Table2. rMATS splicing analysis of RNA-seq in spinal cord from HSALR mice.
GeneID	chr	strand	exonStart_0base	exonEnd	upstreamES	upstreamEE	downstreamES	downstreamEE	IJC_DM_456	SJC_DM_456	IJC_WT_456	SJC_WT_456	PValue	FDR	IncLevel_DM_456	IncLevel_WT_456	IncLevelDifference
Uty	Y	-	1169122	1169257	1168089	1168185	1169964	1170184	18,24,24,9	0,0,3,1	18,10,0,16	0,4,5,3	0.000729406	0.028671	1.0,1.0,0.808,0.825	1.0,0.567,0.0,0.737	0.332
Mospd2	X	-	163719348	163721688	163719335	163720299	163722638	163722741	15,10,20,17	0,0,0,0	12,15,12,32	6,4,2,4	6.13111e-10	8.64983e-07	1.0,1.0,1.0,1.0	0.5,0.652,0.75,0.8	0.325
Ap1s2	X	+	162714358	162714367	162700701	162700839	162715128	162716359	136,110,56,140	3,5,7,2	113,104,94,96	12,26,7,9	6.83403e-06	0.00106006	0.977,0.954,0.883,0.985	0.899,0.79,0.927,0.91	0.068
Map7d2	X	+	158274763	158274820	158273675	158273780	158275319	158275407	686550390522	138,74,58,102	404586452589	109,136,89,153	0.0012076	0.0410293	0.782,0.843,0.829,0.787	0.728,0.757,0.786,0.736	0.058
Mbtps2	X	-	156376720	156376869	156374349	156374551	156381491	156381711	55,39,20,20	1,0,0,1	42,52,26,18	4,2,1,2	0.00151598	0.0477301	0.965,1.0,1.0,0.909	0.84,0.929,0.929,0.818	0.089
Tro	X	-	149439824	149440117	149438879	149438949	149440012	149440179	0,0,0,0	2,1,1,7	0,4,0,7	11,8,15,3	0.000744772	0.0289192	0.0,0.0,0.0,0.0	0.0,0.2,0.0,0.538	-0.184
Pak3	X	+	142496889	142496934	142492643	142492744	142498131	142498285	11,10,4,21	37,27,14,20	21,21,14,19	19,21,11,5	0.00123724	0.0416976	0.186,0.221,0.18,0.446	0.459,0.434,0.494,0.745	-0.275
Pak3	X	+	142496889	142496934	142495273	142495336	142498131	142498285	24,7,6,14	17,15,3,0	18,20,14,16	1,0,2,3	0.000619759	0.0259276	0.52,0.264,0.606,1.0	0.933,1.0,0.843,0.804	-0.297
Atg4a	X	+	139896311	139896390	139896010	139896189	139941722	139941868	2,21,2,6	0,4,0,4	13,2,8,9	1,0,0,0	0.000604658	0.0254347	1.0,0.774,1.0,0.495	0.895,1.0,1.0,1.0	-0.156
Prkx	X	-	76814852	76814948	76808954	76809012	76816721	76816841	50,25,12,15	5,2,2,6	26,29,26,20	0,0,0,0	5.58976e-08	3.37975e-05	0.859,0.884,0.785,0.603	1.0,1.0,1.0,1.0	-0.217
Pdzd4	X	-	72840435	72840498	72839981	72840083	72842363	72842454	20,17,16,52	0,0,0,0	40,42,35,49	2,4,0,4	0.00129159	0.0428511	1.0,1.0,1.0,1.0	0.934,0.881,1.0,0.896	0.072
Pdzd4	X	-	72841799	72841898	72839981	72840083	72842363	72842454	6,35,22,19	0,0,0,0	40,22,20,5	2,4,0,4	5.87457e-05	0.00497274	1.0,1.0,1.0,1.0	0.923,0.768,1.0,0.429	0.22
Slc9a6	X	+	55655140	55655180	55654920	55655018	55655322	55655547	18,13,9,10	2,11,7,3	13,9,6,11	1,1,2,0	0.000211554	0.0124815	0.876,0.482,0.503,0.724	0.911,0.876,0.703,1.0	-0.226
Gm34836	X	+	13452247	13452363	13450470	13450554	13452966	13453085	3,9,0,4	12,0,2,0	6,4,2,3	0,0,0,0	0.000384614	0.0187051	0.123,1.0,0.0,1.0	1.0,1.0,1.0,1.0	-0.469
Csf2ra	19	-	61215709	61215803	61215467	61215622	61216776	61216856	12,19,5,17	0,0,0,0	13,31,34,19	0,5,0,4	0.000729332	0.028671	1.0,1.0,1.0,1.0	1.0,0.792,1.0,0.744	0.116
Shtn1	19	-	58965905	58966042	58961927	58963640	58978620	58978813	10,8,2,9	22,15,8,19	2,0,1,6	16,18,29,11	0.000357293	0.017835	0.191,0.217,0.115,0.198	0.061,0.0,0.018,0.221	0.105
Shtn1	19	-	58965905	58966042	58961927	58963640	58988324	58988378	20,8,2,14	99,56,48,45	2,0,1,6	73,45,66,61	3.55127e-07	0.000118217	0.095,0.069,0.021,0.139	0.014,0.0,0.008,0.049	0.063
Pdcd4	19	+	53891939	53892609	53891781	53891919	53895879	53895986	4,0,4,8	43,29,17,39	2,1,0,0	48,56,30,58	0.000151287	0.00977214	0.044,0.0,0.105,0.093	0.02,0.009,0.0,0.0	0.053
Psd	19	-	46314901	46315305	46314605	46314661	46315336	46315446	6,0,0,1	3,9,2,3	8,5,4,2	1,0,1,5	0.000513516	0.0229125	0.5,0.0,0.0,0.143	0.8,1.0,0.667,0.167	-0.498
Btrc	19	+	45411571	45411679	45394983	45395025	45444971	45445049	82,75,76,73	2,15,1,12	83,91,59,66	4,0,0,0	5.11562e-07	0.000151262	0.96,0.744,0.978,0.779	0.923,1.0,1.0,1.0	-0.116
Pkd2l1	19	-	44219936	44219995	44216280	44216412	44234919	44235355	6,1,2,2	1,0,0,2	0,5,7,0	7,0,2,1	0.00148192	0.046907	0.811,1.0,1.0,0.417	0.0,1.0,0.715,0.0	0.378
Sorbs1	19	-	40358133	40358163	40353437	40353610	40361919	40362061	61,53,41,66	36,33,11,60	56,24,39,50	59,42,47,56	0.00126311	0.0421421	0.585,0.572,0.756,0.478	0.441,0.322,0.409,0.426	0.198
Sorbs1	19	-	40366097	40366823	40361919	40362061	40370964	40371077	10,4,7,4	65,44,39,48	7,24,26,19	87,55,52,35	0.00010294	0.00740243	0.071,0.043,0.082,0.04	0.039,0.179,0.2,0.213	-0.099
Cpeb3	19	-	37184693	37184907	37151366	37152385	37184940	37185018	10,1,3,10	0,0,0,0	0,1,3,6	6,0,2,0	0.000388405	0.0188028	1.0,1.0,1.0,1.0	0.0,1.0,0.429,1.0	0.393
Papss2	19	+	32597404	32597586	32573114	32573275	32611285	32611400	13,4,4,22	1,4,5,6	1,0,6,2	8,10,10,3	6.43163e-05	0.00533753	0.867,0.333,0.286,0.647	0.059,0.0,0.231,0.25	0.398
Cep78	19	-	15936895	15937064	15933338	15933767	15938306	15938473	26,29,21,34	0,0,0,0	15,16,18,25	0,0,9,5	1.24624e-06	0.000288455	1.0,1.0,1.0,1.0	1.0,1.0,0.5,0.714	0.197
Stx3	19	-	11767411	11767457	11766920	11766995	11769109	11769209	5,4,2,9	5,0,0,4	7,1,2,0	4,6,4,10	0.000840761	0.0314511	0.433,1.0,1.0,0.632	0.572,0.113,0.276,0.0	0.526
Stx3	19	-	11769109	11769209	11767411	11767457	11780857	11780941	12,6,8,11	3,0,0,0	11,2,11,6	3,4,0,1	0.000866044	0.0319938	0.705,1.0,1.0,1.0	0.687,0.23,1.0,0.782	0.252
Ddb1	19	+	10587155	10587191	10585614	10585836	10588065	10588180	17,6,2,5	167137129137	7,0,2,3	157166139196	0.000683875	0.0275662	0.076,0.034,0.012,0.029	0.035,0.0,0.011,0.012	0.023
Wdr74	19	+	8713350	8713457	8713202	8713269	8713539	8713661	93,80,90,92	0,1,2,4	89,85,65,99	8,6,6,2	0.000635932	0.0263178	1.0,0.979,0.963,0.93	0.866,0.892,0.863,0.966	0.071
Mark2	19	-	7255406	7255451	7254454	7254815	7257350	7257377	19,16,16,15	0,0,3,0	36,19,29,33	2,5,2,6	0.000439505	0.0204433	1.0,1.0,0.804,1.0	0.933,0.745,0.918,0.809	0.1
Mark2	19	-	7257350	7257377	7254454	7254815	7258362	7258620	0,0,3,0	3,8,0,4	4,8,2,6	0,4,0,2	7.52254e-06	0.00112334	0.0,0.0,1.0,0.0	1.0,0.629,1.0,0.717	-0.587
Mark2	19	-	7257350	7257377	7255406	7255451	7258362	7258620	6,1,5,3	24,35,27,35	10,13,18,19	34,22,34,27	2.22393e-06	0.000454403	0.175,0.024,0.136,0.068	0.199,0.333,0.309,0.373	-0.203
Vegfb	19	-	6963388	6963462	6963172	6963208	6963657	6963854	588575349689	9,4,1,9	611582558596	20,13,12,9	0.000762058	0.0292455	0.978,0.99,0.996,0.981	0.953,0.968,0.969,0.978	0.019
Gpr137	19	-	6916896	6917122	6916628	6916778	6917719	6917769	183179135256	5,0,0,0	191186191254	4,8,3,9	6.86821e-05	0.0055668	0.948,1.0,1.0,1.0	0.96,0.921,0.97,0.934	0.041
Sf1	19	+	6418393	6418469	6415693	6415822	6421296	6421449	234285217284	5,10,13,21	289327239253	25,16,34,23	0.000887247	0.0325328	0.969,0.95,0.917,0.9	0.884,0.931,0.823,0.879	0.055
Kdm2a	19	-	4446338	4447105	4444819	4444920	4447961	4448749	17,16,8,20	3,4,4,1	19,3,9,12	0,1,2,0	0.0011866	0.0405952	0.739,0.667,0.5,0.909	1.0,0.6,0.692,1.0	-0.119
Grk2	19	-	4338439	4338535	4337850	4338013	4338619	4338686	274350214412	31,36,32,45	288290265279	52,50,36,64	0.00121303	0.0411666	0.843,0.855,0.803,0.848	0.771,0.779,0.817,0.726	0.064
Tmem134	19	+	4181029	4181074	4177548	4177638	4181227	4181281	11,7,6,7	0,0,2,0	8,14,5,23	1,9,0,2	0.000220288	0.0128727	1.0,1.0,0.697,1.0	0.86,0.544,1.0,0.898	0.099
Kmt5b	19	+	3836388	3836627	3818179	3818340	3843067	3843215	45,77,30,56	6,7,0,3	42,53,53,36	0,0,0,3	6.50434e-05	0.00535289	0.789,0.846,1.0,0.903	1.0,1.0,1.0,0.857	-0.08
Kmt5b	19	+	3857224	3858835	3854916	3855053	3864114	3865421	35,28,11,25	2,1,1,0	27,18,17,33	8,8,3,1	4.51621e-05	0.00411698	0.897,0.933,0.846,1.0	0.628,0.529,0.739,0.943	0.209
Haus1	18	-	77855419	77855521	77854563	77854738	77856043	77856197	18,11,8,6	12,12,22,9	24,17,15,22	10,12,4,2	0.000630373	0.0262304	0.471,0.352,0.178,0.284	0.588,0.457,0.69,0.867	-0.329
Pias2	18	+	77232698	77232838	77223475	77223647	77237756	77237794	256158123204	2,13,8,0	194204171205	0,0,4,0	1.74777e-05	0.00200702	0.985,0.862,0.888,1.0	1.0,1.0,0.957,1.0	-0.055
Dym	18	+	75213273	75213399	75196171	75196244	75247860	75248043	50,27,21,21	3,9,3,3	40,31,20,49	0,4,0,0	2.34576e-05	0.00250895	0.9,0.619,0.791,0.791	1.0,0.808,1.0,1.0	-0.177
Myo5b	18	+	74749993	74750150	74713460	74713605	74758632	74758776	2,19,17,12	0,0,6,2	4,4,11,6	0,0,0,0	0.000505306	0.0226516	1.0,1.0,0.586,0.75	1.0,1.0,1.0,1.0	-0.166
Tcf4	18	+	69816147	69816422	69815753	69815894	69819867	69820996	108,149,70,116	0,9,5,5	120,117,117,99	0,0,0,0	7.36631e-07	0.000196614	1.0,0.892,0.875,0.921	1.0,1.0,1.0,1.0	-0.078
Rnmt	18	+	68438068	68438189	68433438	68433496	68438850	68439270	0,0,0,1	53,35,40,32	10,2,0,6	40,32,32,54	4.184e-05	0.00391939	0.0,0.0,0.0,0.017	0.121,0.033,0.0,0.058	-0.049
Zfp608	18	-	55122899	55123947	55120682	55121778	55125351	55125663	7,6,2,9	0,0,0,0	0,5,0,4	2,3,1,0	1.89857e-05	0.0021469	1.0,1.0,1.0,1.0	0.0,0.455,0.0,1.0	0.636
Diaph1	18	-	37980998	37981057	37977481	37978551	37984603	37984690	26,2,15,8	22,8,11,30	2,4,2,10	20,24,25,31	0.000780459	0.0297589	0.458,0.152,0.494,0.16	0.067,0.107,0.054,0.188	0.212
Diaph1	18	-	38039440	38039467	38038056	38038212	38068254	38068573	18,15,24,24	0,1,0,0	29,15,15,12	5,4,5,0	1.15106e-06	0.000279528	1.0,0.927,1.0,1.0	0.831,0.76,0.717,1.0	0.155
Apbb3	18	-	36811446	36811523	36810497	36810558	36812049	36812419	17,8,11,5	0,0,0,0	11,16,10,14	0,4,3,2	3.71298e-05	0.00356001	1.0,1.0,1.0,1.0	1.0,0.725,0.687,0.822	0.192
Srp19	18	+	34467345	34467417	34464197	34464312	34467509	34467621	124,152,48,105	3,0,1,1	96,89,109,153	0,4,8,10	8.80568e-05	0.00662147	0.965,1.0,0.97,0.986	1.0,0.938,0.902,0.912	0.042
Bin1	18	+	32562752	32562776	32559276	32559405	32564723	32564795	3,7,6,5	1,0,0,0	1,1,7,5	0,8,1,2	0.000143913	0.00941214	0.721,1.0,1.0,1.0	1.0,0.097,0.858,0.683	0.271
Elp2	18	+	24752438	24752570	24752134	24752235	24755135	24755294	241197159251	10,5,15,7	202239220241	4,5,4,0	0.000123065	0.00838173	0.927,0.954,0.849,0.95	0.964,0.962,0.967,1.0	-0.053
Ss18	18	-	14784079	14784301	14774012	14774180	14788083	14788237	81,100,76,106	0,4,0,0	86,105,81,67	3,3,6,6	4.49635e-05	0.00411152	1.0,0.926,1.0,1.0	0.935,0.946,0.871,0.848	0.082
Mcfd2	17	-	87571568	87571793	87565355	87565517	87573219	87573368	1,5,13,7	1,2,0,0	5,8,11,8	4,5,2,4	0.000652934	0.0267558	0.333,0.556,1.0,1.0	0.385,0.444,0.733,0.5	0.207
Arap3	18	-	38107154	38107193	38105675	38106704	38107417	38107555	6,5,4,6	0,4,0,0	14,9,2,7	4,1,8,15	0.000671199	0.0272406	1.0,0.498,1.0,1.0	0.735,0.877,0.165,0.27	0.363
Eml4	17	+	83735644	83735677	83735428	83735454	83747459	83747583	17,14,17,15	0,0,2,0	9,9,12,21	4,4,2,2	6.47094e-06	0.00101976	1.0,1.0,0.874,1.0	0.648,0.648,0.831,0.896	0.213
Slc8a1	17	-	81745173	81745242	81740072	81740203	81749080	81749095	15,10,5,6	0,0,0,0	20,21,4,3	0,5,0,4	0.000591773	0.0251181	1.0,1.0,1.0,1.0	1.0,0.742,1.0,0.339	0.23
Dlgap1	17	+	70890062	70890176	70822948	70823991	70900161	70900376	9,1,4,5	34,32,26,26	6,0,0,0	54,26,28,20	0.000871313	0.0320683	0.13,0.017,0.08,0.098	0.059,0.0,0.0,0.0	0.067
Adgre1	17	+	57785771	57785940	57782828	57782920	57787919	57788024	8,15,5,16	0,0,0,0	65,54,99,33	2,0,10,0	0.000221897	0.0128905	1.0,1.0,1.0,1.0	0.942,1.0,0.832,1.0	0.056
Cask	X	-	13418611	13418680	13415403	13415600	13421116	13421185	3,2,6,17	3,0,4,0	8,18,7,3	0,0,0,0	0.00152259	0.0478873	0.406,1.0,0.506,1.0	1.0,1.0,1.0,1.0	-0.272
Ankrd29	18	-	12423773	12423872	12415359	12415458	12438667	12439067	25,11,11,6	0,1,2,0	9,11,23,18	2,2,2,6	0.000372035	0.0183094	1.0,0.869,0.768,1.0	0.73,0.768,0.874,0.643	0.156
Ankrd29	18	-	12428935	12429046	12415359	12415458	12438667	12438777	8,14,4,5	0,1,2,0	12,12,12,5	2,2,2,6	0.000793425	0.0301369	1.0,0.889,0.534,1.0	0.775,0.775,0.775,0.323	0.194
Rsph9	17	-	46440195	46440424	46432963	46433127	46445898	46446045	5,8,8,20	4,4,0,0	17,19,28,12	0,2,0,0	0.000912201	0.0331198	0.385,0.5,1.0,1.0	1.0,0.826,1.0,1.0	-0.235
Trim26	17	+	37148388	37148464	37148037	37148156	37161547	37162020	13,12,8,6	0,0,0,0	25,10,23,15	3,6,6,0	1.9073e-07	7.74078e-05	1.0,1.0,1.0,1.0	0.847,0.525,0.717,1.0	0.228
Ddr1	17	-	35997009	35997083	35996197	35996442	35997372	35997483	4,0,0,0	51,58,30,61	1,0,12,4	57,47,39,31	0.000320299	0.0164748	0.05,0.0,0.0,0.0	0.012,0.0,0.171,0.079	-0.053
Akap8l	17	-	32554084	32554144	32553561	32553670	32554536	32554597	25,31,16,14	69,58,52,76	10,13,14,9	79,85,86,85	3.90763e-05	0.00369876	0.205,0.276,0.18,0.116	0.083,0.098,0.104,0.07	0.106
Fgd2	17	+	29582684	29582916	29579887	29580131	29583884	29583965	3,5,2,7	0,0,0,0	11,3,17,7	1,3,0,3	0.000433599	0.0202622	1.0,1.0,1.0,1.0	0.846,0.333,1.0,0.538	0.321
Anks1	17	+	28205225	28205301	28204039	28204336	28205524	28205626	2,12,4,9	2,0,0,0	25,11,5,4	3,4,2,1	0.000848271	0.0315671	0.398,1.0,1.0,1.0	0.847,0.646,0.623,0.726	0.139
Axin1	17	+	26411489	26411597	26408959	26409205	26412912	26413080	23,27,18,16	17,36,20,23	10,18,18,11	29,37,40,35	0.000890923	0.0326272	0.44,0.303,0.343,0.287	0.167,0.22,0.207,0.154	0.156
Pgap6	17	+	26338006	26338130	26337835	26337926	26338372	26338509	45,73,11,64	0,0,0,0	23,43,27,29	0,7,3,6	1.43964e-08	1.09365e-05	1.0,1.0,1.0,1.0	1.0,0.77,0.831,0.725	0.168
Tsc2	17	-	24816019	24816111	24815828	24816037	24816178	24816257	29,54,14,38	5,2,2,2	25,36,38,26	0,0,0,0	4.97875e-05	0.00439005	0.782,0.943,0.812,0.922	1.0,1.0,1.0,1.0	-0.135
Pkd1	17	+	24809792	24809911	24806901	24806995	24809988	24810191	32,36,28,35	0,0,1,0	28,34,25,28	2,3,0,5	0.000144534	0.00943193	1.0,1.0,0.94,1.0	0.886,0.863,1.0,0.757	0.108
Pdpk1	17	-	24326202	24326245	24319784	24319882	24329821	24330091	10,8,9,6	0,1,0,0	9,9,10,7	0,8,4,0	2.20446e-05	0.00240115	1.0,0.861,1.0,1.0	1.0,0.466,0.66,1.0	0.184
Srrm2	17	+	24030790	24031051	24030612	24030705	24031401	24031594	0,0,0,0	61,77,58,46	11,2,5,1	49,76,55,33	0.000137644	0.00914345	0.0,0.0,0.0,0.0	0.101,0.013,0.043,0.015	-0.043
Zfp983	17	+	21875121	21875248	21871186	21871265	21876434	21876527	16,23,16,16	2,0,0,0	11,20,21,7	7,2,1,0	0.000101597	0.00735945	0.812,1.0,1.0,1.0	0.459,0.844,0.919,1.0	0.148
Erg	16	-	95170853	95170922	95170180	95170237	95178159	95178231	2,5,5,8	0,0,0,2	6,6,4,8	4,3,0,7	1.29677e-05	0.00166318	1.0,1.0,1.0,0.732	0.506,0.578,1.0,0.439	0.302
Dop1b	16	+	93578576	93578612	93577644	93577700	93579088	93579193	35,39,36,38	7,17,5,11	8,38,43,21	29,19,26,25	0.000165143	0.01041	0.801,0.649,0.853,0.736	0.182,0.617,0.571,0.404	0.316
Ifnar2	16	+	91196105	91196233	91190644	91190801	91200597	91202470	15,7,3,14	3,6,0,8	28,21,19,33	0,0,2,1	1.21948e-06	0.000288133	0.729,0.386,1.0,0.485	1.0,1.0,0.836,0.947	-0.296
Nme5	18	-	34704508	34704714	34702850	34702951	34711610	34711820	25,18,14,38	0,6,4,1	38,37,25,24	0,0,0,1	1.45286e-05	0.00176357	1.0,0.6,0.636,0.95	1.0,1.0,1.0,0.923	-0.184
Stxbp5l	16	-	36962637	36962808	36960205	36960445	36994658	36994724	27,32,11,20	4,5,0,0	32,23,15,11	0,0,2,0	0.000296435	0.0155717	0.771,0.762,1.0,1.0	1.0,1.0,0.789,1.0	-0.064
Fyttd1	16	+	32721002	32721077	32719247	32719309	32725901	32729333	33,44,19,28	0,6,0,4	37,20,30,41	0,0,0,2	0.00111189	0.0386644	1.0,0.83,1.0,0.823	1.0,1.0,1.0,0.932	-0.07
Pcyt1a	16	+	32249837	32250112	32249738	32249849	32270522	32270649	3,6,0,5	47,29,32,21	0,0,0,2	50,66,35,45	0.000846256	0.0315371	0.031,0.094,0.0,0.106	0.0,0.0,0.0,0.022	0.052
Ubxn7	16	+	32186161	32186227	32178825	32178893	32188132	32188245	42,46,34,40	2,1,2,0	37,57,38,64	7,4,6,2	0.00112536	0.03895	0.936,0.97,0.922,1.0	0.786,0.908,0.814,0.957	0.091
Tmem41a	16	-	21764750	21764904	21756682	21756844	21766117	21766302	22,15,9,32	0,0,0,0	10,14,13,23	2,0,2,4	0.000211908	0.0124815	1.0,1.0,1.0,1.0	0.714,1.0,0.765,0.742	0.195
Chrd	16	+	20557653	20557747	20557302	20557566	20557860	20557914	15,6,5,4	1,0,0,0	4,6,10,1	2,6,0,0	0.000928192	0.033577	0.902,1.0,1.0,1.0	0.551,0.38,1.0,1.0	0.243
Crkl	16	+	17286756	17287222	17269848	17270652	17301524	17305304	220164127179	4,0,10,2	196180145193	0,1,0,0	0.000606717	0.0254606	0.965,1.0,0.864,0.978	1.0,0.989,1.0,1.0	-0.046
Pdxdc1	16	-	13702429	13702492	13699741	13699822	13705560	13705634	36,36,25,47	0,0,0,0	32,48,36,46	0,0,0,12	0.000585716	0.0250381	1.0,1.0,1.0,1.0	1.0,1.0,1.0,0.729	0.068
Ntan1	16	+	13648981	13649035	13646868	13646942	13649470	13649524	245165145189	8,3,7,11	213233156196	6,24,15,37	2.83131e-05	0.00291261	0.957,0.976,0.938,0.927	0.963,0.877,0.884,0.795	0.07
Snx29	16	+	11491346	11496187	11478409	11478491	11532777	11532918	2,4,4,5	9,14,14,19	3,0,0,1	24,12,17,6	0.000442141	0.0205318	0.1,0.125,0.125,0.116	0.059,0.0,0.0,0.077	0.082
Hmox2	16	+	4580422	4580541	4544224	4544335	4582469	4582961	100,92,73,110	0,0,0,0	103,118,90,149	7,6,10,14	4.47364e-12	2.20901e-08	1.0,1.0,1.0,1.0	0.891,0.916,0.833,0.855	0.126
Hmox2	16	+	4581592	4581710	4544224	4544335	4582469	4582961	454376255463	0,0,0,0	381394385477	7,6,10,14	7.84726e-08	4.12832e-05	1.0,1.0,1.0,1.0	0.968,0.973,0.956,0.95	0.038
Zfp740	15	+	102117187	102117311	102116706	102116796	102117589	102117708	140,108,64,139	0,0,0,2	124,110,108,93	3,5,5,10	2.53028e-07	9.61083e-05	1.0,1.0,1.0,0.974	0.958,0.923,0.922,0.835	0.084
Cacnb3	15	+	98538839	98538859	98538569	98538631	98539057	98539138	40,39,27,30	2,6,1,2	35,76,35,55	0,2,0,0	0.000560752	0.0242886	0.946,0.851,0.96,0.93	1.0,0.971,1.0,1.0	-0.071
Gxylt1	15	-	93163751	93163844	93159627	93159799	93172756	93173060	0,2,0,1	6,8,7,6	0,8,8,10	6,7,8,3	5.40602e-06	0.000899799	0.0,0.133,0.0,0.093	0.0,0.413,0.381,0.672	-0.31
Odf3b	15	-	89262302	89262424	89261934	89262075	89262537	89262642	20,5,8,12	0,8,0,10	17,11,10,7	3,0,0,0	0.00097832	0.0349634	1.0,0.256,1.0,0.398	0.757,1.0,1.0,1.0	-0.276
Gm34299	19	+	42400195	42400350	42399642	42399937	42401391	42401963	4,12,1,2	0,0,1,0	6,0,5,2	0,4,0,4	0.000695833	0.0278587	1.0,1.0,0.333,1.0	1.0,0.0,1.0,0.2	0.283
Pphln1	15	+	93297107	93297374	93296349	93296585	93308572	93308664	7,6,2,7	0,0,0,0	2,6,0,9	5,0,1,2	0.000111095	0.00781172	1.0,1.0,1.0,1.0	0.167,1.0,0.0,0.692	0.535
Desi1	15	-	81886741	81886811	81883705	81883815	81887958	81887980	232169130150	21,9,17,20	216207195246	5,16,2,10	1.51307e-05	0.00180032	0.883,0.927,0.839,0.836	0.967,0.898,0.985,0.944	-0.077
Rangap1	15	-	81608686	81608833	81606099	81606227	81613912	81614120	347322301316	3,0,0,5	353314290411	11,6,6,13	5.59549e-06	0.000905907	0.983,1.0,1.0,0.97	0.942,0.963,0.961,0.941	0.037
Apobec3	15	+	79783220	79783319	79782311	79782426	79789644	79789801	7,12,5,13	0,0,0,1	9,7,8,3	3,0,4,4	1.05013e-06	0.000261448	1.0,1.0,1.0,0.886	0.643,1.0,0.546,0.311	0.347
Hsf1	15	+	76380652	76380789	76380169	76380278	76381967	76382248	31,21,14,18	4,2,3,0	23,16,5,10	0,0,0,0	0.0001099	0.00778946	0.801,0.845,0.709,1.0	1.0,1.0,1.0,1.0	-0.161
Eef1d	15	-	75769074	75769131	75768668	75768768	75772980	75773104	1,2,1,2	17,15,14,11	10,4,5,7	12,16,25,22	0.000937768	0.0337996	0.041,0.088,0.049,0.116	0.376,0.153,0.126,0.187	-0.137
Ptk2	15	-	73214981	73215208	73202697	73202864	73266496	73266593	55,34,25,49	3,0,10,2	35,67,50,31	0,0,0,0	2.1005e-06	0.000432163	0.902,1.0,0.556,0.925	1.0,1.0,1.0,1.0	-0.154
Ptk2	15	-	73264192	73264296	73214981	73215208	73266496	73266593	3,6,0,2	11,9,11,15	1,0,0,0	16,13,11,5	0.000148573	0.00963407	0.138,0.282,0.0,0.073	0.036,0.0,0.0,0.0	0.114
Wdyhv1	15	+	58016975	58017100	58014001	58014052	58021297	58022050	36,30,27,39	8,1,3,2	37,34,29,40	2,0,0,0	1.16332e-05	0.00154778	0.71,0.942,0.83,0.914	0.91,1.0,1.0,1.0	-0.129
Angpt1	15	-	42539402	42539532	42386899	42387055	42539560	42539621	0,0,0,0	10,4,4,3	0,1,4,4	4,5,7,8	0.000294537	0.0154995	0.0,0.0,0.0,0.0	0.0,0.097,0.234,0.211	-0.136
Zfpm2	15	+	40962682	40962907	40959454	40959661	40964480	40967988	17,20,9,14	0,0,0,0	16,4,12,23	2,2,2,2	0.000110499	0.00780085	1.0,1.0,1.0,1.0	0.8,0.5,0.75,0.852	0.275
Rims2	15	+	39418460	39418493	39399267	39399377	39430338	39430439	4,0,0,8	9,7,2,16	2,0,0,0	8,6,5,7	9.56228e-05	0.00701241	0.267,0.0,0.0,0.29	0.17,0.0,0.0,0.0	0.097
Pdzd2	15	-	12382684	12382829	12372532	12376466	12385246	12386034	15,19,10,21	0,2,0,6	13,13,9,9	2,0,0,0	0.00136097	0.0444373	1.0,0.828,1.0,0.639	0.767,1.0,1.0,1.0	-0.075
Tle4	19	-	14522151	14522226	14495135	14495340	14541752	14541815	18,21,22,26	6,5,4,0	33,8,20,18	0,0,3,0	7.01347e-05	0.0056159	0.666,0.736,0.785,1.0	1.0,1.0,0.816,1.0	-0.157
Uchl3	14	+	101911571	101911694	101905964	101906012	101928007	101928083	1,2,0,1	104,113,73,121	6,5,1,14	141113127128	0.00151521	0.0477301	0.005,0.01,0.0,0.005	0.023,0.024,0.004,0.057	-0.022
Lrch1	14	-	75030566	75030671	75023720	75023830	75032736	75032809	57,62,43,47	5,11,0,9	41,45,42,27	17,6,16,19	0.000657876	0.0268671	0.87,0.768,1.0,0.754	0.586,0.815,0.606,0.455	0.233
Klc4	17	-	46956006	46956079	46955174	46955438	46956900	46957115	35,18,17,19	1,2,0,2	10,16,10,22	13,2,4,12	1.23051e-06	0.000288133	0.959,0.858,1.0,0.864	0.34,0.843,0.627,0.552	0.33
Kctd9	14	+	67953546	67953833	67953535	67953630	67962006	67962128	84,103,76,101	0,0,1,1	127,69,98,86	4,1,3,5	0.000674528	0.0273009	1.0,1.0,0.974,0.981	0.941,0.972,0.942,0.896	0.051
Bnip3l	14	-	67237853	67237957	67236969	67237153	67245285	67245983	0,26,4,9	2,8,4,2	6,19,9,17	1,0,2,2	0.00125472	0.0419566	0.0,0.657,0.371,0.726	0.779,1.0,0.726,0.833	-0.396
Ephx2	14	-	66344662	66344785	66341174	66341243	66345425	66345616	32,4,18,30	3,0,2,6	24,22,15,37	1,2,0,0	0.000166855	0.0104739	0.854,1.0,0.831,0.733	0.929,0.858,1.0,1.0	-0.092
Extl3	14	-	65317828	65317924	65313032	65315638	65387258	65387349	60,38,59,81	1,0,0,2	104,81,62,36	4,2,6,5	7.56512e-05	0.00596095	0.973,1.0,1.0,0.961	0.941,0.961,0.863,0.814	0.089
Extl3	14	-	65335445	65335555	65313032	65315638	65387258	65387340	3,10,3,6	1,0,0,2	10,7,4,0	4,2,6,5	2.67913e-05	0.00280475	0.633,1.0,1.0,0.633	0.59,0.668,0.277,0.0	0.433
Cab39l	14	+	59736992	59737157	59699083	59699151	59743713	59743832	87,81,52,59	3,0,1,0	52,75,81,59	0,2,11,2	0.000578783	0.0248516	0.935,1.0,0.963,1.0	1.0,0.949,0.786,0.937	0.057
Gm45935	14	-	59674885	59675214	59668591	59668717	59678035	59678329	8,11,5,7	0,0,0,2	15,6,8,6	2,0,8,0	0.00121804	0.0412423	1.0,1.0,1.0,0.636	0.789,1.0,0.333,1.0	0.128
Rcbtb1	14	+	59444252	59444379	59443073	59443196	59447373	59447543	2,13,6,0	4,0,3,4	1,7,3,10	0,1,0,1	7.90159e-06	0.0011532	0.213,1.0,0.519,0.0	1.0,0.791,1.0,0.844	-0.476
Rcbtb1	14	+	59459066	59459975	59455044	59455211	59460641	59460731	1,10,4,2	0,3,0,0	3,0,0,5	2,3,1,1	2.05016e-05	0.0022682	1.0,0.625,1.0,1.0	0.429,0.0,0.0,0.714	0.621
Zmym5	14	-	57048790	57048947	57041871	57042320	57049048	57049173	2,4,3,5	0,3,1,1	0,0,0,0	7,1,5,2	6.68385e-11	1.52325e-07	1.0,0.4,0.6,0.714	0.0,0.0,0.0,0.0	0.678
Zfp532	18	+	65789421	65789703	65777263	65777440	65815965	65816078	24,11,6,29	3,16,0,1	12,8,23,26	0,0,0,0	5.55104e-06	0.000905907	0.8,0.256,1.0,0.935	1.0,1.0,1.0,1.0	-0.252
Mettl6	14	-	31204747	31204889	31200754	31201767	31209527	31209698	49,55,40,47	10,0,0,3	33,30,68,47	2,0,1,0	0.000773475	0.0295687	0.715,1.0,1.0,0.889	0.894,1.0,0.972,1.0	-0.066
Cd2ap	17	-	43121930	43122007	43119621	43119734	43126835	43126978	10,5,3,6	39,45,18,61	2,0,1,2	46,34,48,26	2.9008e-05	0.00295334	0.145,0.068,0.099,0.061	0.028,0.0,0.014,0.048	0.071
Tmem267	13	+	119625008	119625530	119624621	119624736	119629169	119629551	21,54,28,26	0,1,0,0	27,40,42,39	6,0,2,8	1.33482e-06	0.000301884	1.0,0.964,1.0,1.0	0.692,1.0,0.913,0.709	0.162
Mast4	13	-	103042156	103043485	102990338	102990427	103089633	103089714	0,2,0,1	3,18,1,7	2,0,3,16	0,8,0,1	1.83409e-06	0.00038538	0.0,0.053,0.0,0.067	1.0,0.0,1.0,0.889	-0.692
Pik3r1	13	-	101828690	101829138	101826988	101827091	101828954	101830871	22,31,6,19	0,0,0,0	17,14,22,19	0,4,0,4	0.000753844	0.0291188	1.0,1.0,1.0,1.0	1.0,0.636,1.0,0.704	0.165
Cd47	16	+	49720218	49720263	49718402	49718495	49727143	49727175	10,7,3,7	150,156,91,197	2,0,0,5	135149159141	0.000414084	0.0195351	0.049,0.033,0.025,0.027	0.011,0.0,0.0,0.027	0.024
Cd47	16	+	49728416	49728441	49727143	49727175	49731231	49732799	30,35,17,32	57,72,25,85	19,19,25,20	62,76,88,85	0.0014581	0.046351	0.311,0.294,0.368,0.244	0.208,0.176,0.196,0.168	0.117
Gfm2	13	+	97274480	97274567	97274475	97274517	97278434	97278518	3,5,0,1	0,0,3,0	1,6,0,0	0,5,3,2	2.88584e-05	0.00294824	1.0,1.0,0.0,1.0	1.0,0.431,0.0,0.0	0.392
Pde8b	13	-	95358982	95359637	95259771	95259831	95386641	95386797	7,4,9,5	0,0,0,0	9,3,6,6	2,3,0,2	0.000111507	0.00781172	1.0,1.0,1.0,1.0	0.692,0.333,1.0,0.6	0.344
Fam172a	13	+	77909956	77910057	77907546	77907648	77950573	77950622	39,31,18,17	0,0,0,0	41,24,29,40	12,0,2,0	1.31956e-05	0.00167788	1.0,1.0,1.0,1.0	0.671,1.0,0.896,1.0	0.108
Synj1	16	-	90744953	90745001	90743679	90743750	90746586	90746625	5,2,10,9	17,24,10,19	3,2,0,1	18,25,1,21	0.000367187	0.0181958	0.182,0.059,0.431,0.264	0.112,0.057,0.0,0.035	0.183
Rhobtb3	13	-	76026915	76027089	76025491	76025658	76041024	76041145	71,62,52,61	2,0,0,0	103,66,87,58	4,7,1,3	7.79542e-05	0.00606181	0.947,1.0,1.0,1.0	0.928,0.825,0.978,0.906	0.078
Acap2	16	-	30926345	30926450	30925867	30925960	30926844	30927005	2,4,2,2	52,55,27,35	3,12,6,13	40,31,34,46	4.26161e-05	0.00395796	0.022,0.041,0.042,0.032	0.042,0.185,0.094,0.142	-0.081
Ercc6l2	13	+	64042451	64042633	64025192	64025347	64046347	64048116	49,46,23,31	0,0,0,0	34,42,34,43	0,0,12,3	8.73396e-06	0.00124404	1.0,1.0,1.0,1.0	1.0,1.0,0.586,0.878	0.134
Ddx46	13	+	55808165	55808282	55806832	55806911	55808529	55808612	4,1,4,6	23,30,9,39	0,1,0,0	27,25,24,39	4.35488e-05	0.00401938	0.089,0.018,0.199,0.079	0.0,0.022,0.0,0.0	0.091
Fam193b	13	-	55712332	55712393	55703932	55704038	55717517	55717768	17,23,17,51	0,3,0,0	8,24,19,20	4,4,0,2	0.000232936	0.0132207	1.0,0.845,1.0,1.0	0.587,0.81,1.0,0.876	0.143
Faf2	13	+	54777202	54777277	54769627	54769716	54786062	54786131	10,3,1,5	40,33,29,61	0,0,0,0	44,34,48,25	2.64403e-06	0.00051536	0.143,0.057,0.022,0.052	0.0,0.0,0.0,0.0	0.068
Dtnbp1	13	-	45145494	45145545	45139510	45139571	45147160	45147214	377362322425	2,0,2,7	381381342432	16,2,11,12	2.05177e-05	0.0022682	0.993,1.0,0.992,0.978	0.947,0.993,0.959,0.964	0.025
Ccr6	17	+	8474583	8474698	8464012	8464030	8474794	8475973	0,0,0,0	6,5,5,17	7,2,1,2	0,6,0,0	5.27528e-09	5.20969e-06	0.0,0.0,0.0,0.0	1.0,0.158,1.0,1.0	-0.789
Nqo2	13	+	34150027	34150109	34148641	34148783	34152172	34152260	2,0,2,0	9,13,8,7	2,6,7,9	25,13,18,11	0.000240819	0.0135128	0.125,0.0,0.139,0.0	0.049,0.229,0.201,0.345	-0.14
Nqo2	13	+	34152172	34152260	34148641	34148783	34156294	34156459	25,35,19,15	0,0,0,0	35,25,30,24	2,8,1,7	3.47863e-08	2.3423e-05	1.0,1.0,1.0,1.0	0.917,0.663,0.95,0.683	0.197
Serpinb6a	13	-	34180225	34180334	34115454	34115629	34186448	34186775	18,15,1,20	4,5,0,0	5,4,9,11	2,0,0,0	0.000272616	0.014707	0.722,0.634,1.0,1.0	0.591,1.0,1.0,1.0	-0.059
Serpinb6a	13	-	34186448	34186775	34180225	34180334	34186652	34186777	9,3,1,8	0,4,0,0	0,0,2,8	3,4,0,4	7.06704e-05	0.00562676	1.0,0.273,1.0,1.0	0.0,0.0,1.0,0.5	0.443
Snx32	19	-	5547702	5547807	5547474	5547580	5547932	5548056	286269223295	0,3,0,0	285252236288	11,2,2,8	0.000198178	0.0118854	1.0,0.981,1.0,1.0	0.938,0.987,0.986,0.955	0.029
Stard3nl	13	-	19575142	19575267	19560548	19560831	19579873	19579983	0,2,2,2	71,36,59,58	11,2,3,10	82,86,62,41	0.000242403	0.0135602	0.0,0.029,0.018,0.018	0.068,0.012,0.026,0.117	-0.04
Homer1	13	+	93522852	93522888	93492447	93492587	93524031	93524188	0,11,11,1	6,11,0,3	7,10,25,12	2,0,1,0	1.99308e-06	0.000412929	0.0,0.446,1.0,0.212	0.738,1.0,0.953,1.0	-0.508
Pld4	12	+	112728959	112729043	112727094	112727217	112729830	112729997	28,24,35,44	0,0,0,1	43,62,30,42	6,4,4,2	3.17304e-06	0.000587656	1.0,1.0,1.0,0.966	0.821,0.908,0.827,0.931	0.12
Inf2	12	+	112570145	112570287	112569514	112569656	112570447	112571296	92,78,49,71	0,2,8,11	85,80,89,60	0,0,0,3	2.98404e-06	0.000563109	1.0,0.952,0.758,0.768	1.0,1.0,1.0,0.911	-0.108
Hhipl1	12	+	108288061	108288143	108286214	108286360	108293384	108293467	16,8,3,11	0,1,0,1	9,13,14,14	2,5,1,1	0.000447184	0.0207011	1.0,0.838,1.0,0.876	0.744,0.626,0.9,0.9	0.136
Dicer1	12	-	104705041	104705107	104698058	104698246	104718006	104718227	2,9,2,1	0,0,1,0	4,4,2,4	6,2,0,0	0.00144444	0.0460649	1.0,1.0,0.581,1.0	0.316,0.581,1.0,1.0	0.171
D130020L05Rik	12	+	101050542	101050758	101048709	101050284	101052446	101052611	20,1,12,23	4,1,1,2	11,13,6,27	0,0,0,0	0.000528734	0.0233273	0.714,0.333,0.857,0.852	1.0,1.0,1.0,1.0	-0.311
Nrxn3	12	+	88921580	88921681	88920159	88920386	89153791	89154093	4,14,4,6	7,2,4,3	3,7,14,6	0,0,0,0	1.52793e-11	4.6296e-08	0.254,0.807,0.373,0.544	1.0,1.0,1.0,1.0	-0.506
Nrxn3	12	+	89321222	89321249	89315015	89315219	89469787	89469907	39,25,8,21	6,9,12,1	30,7,27,17	2,3,0,0	0.000573301	0.0247597	0.846,0.702,0.361,0.947	0.927,0.664,1.0,1.0	-0.184
Cela1	15	-	100579023	100579169	100573204	100573354	100580767	100580904	141147109125	0,0,2,1	157151196130	0,4,4,8	0.00135251	0.044326	1.0,1.0,0.965,0.984	1.0,0.95,0.961,0.891	0.037
Gm20498	12	-	81517376	81519125	81405625	81406118	81521360	81521423	24,2,10,26	229178114181	45,23,12,27	163179137161	0.000326794	0.0166767	0.05,0.006,0.042,0.067	0.121,0.06,0.042,0.077	-0.034
Slc39a9	12	+	80722622	80722708	80719999	80720068	80723905	80724040	23,24,25,39	0,6,4,0	24,38,34,20	1,0,0,0	0.000367269	0.0181958	1.0,0.717,0.798,1.0	0.938,1.0,1.0,1.0	-0.106
Ppp2r5e	12	-	75562375	75562572	75540187	75540289	75639942	75640106	167158107140	0,3,4,0	164167123132	5,3,18,2	0.000110587	0.00780085	1.0,0.963,0.93,1.0	0.943,0.965,0.774,0.971	0.06
Mia2	12	+	59191484	59191556	59184483	59184572	59193632	59193743	17,11,8,12	49,24,19,33	17,12,15,18	17,13,18,18	0.000354721	0.017835	0.19,0.236,0.221,0.197	0.403,0.384,0.36,0.403	-0.176
Tnk2	16	+	32499723	32499813	32498276	32499625	32499969	32500097	29,49,32,26	123,103,88,120	32,25,18,19	113114152155	0.000827418	0.0310696	0.128,0.229,0.185,0.119	0.15,0.12,0.069,0.071	0.063
Pum2	12	+	8750148	8750222	8749063	8749188	8755932	8756041	38,25,14,5	0,0,0,0	31,14,37,23	3,0,9,3	3.46412e-07	0.000118217	1.0,1.0,1.0,1.0	0.873,1.0,0.733,0.837	0.139
Armcx1	X	+	133619474	133619567	133619118	133619210	133619668	133619741	211226155147	17,21,0,6	175195156193	0,1,0,0	4.41003e-12	2.20901e-08	0.884,0.869,1.0,0.938	1.0,0.992,1.0,1.0	-0.075
Fam228b	12	-	4811858	4811987	4798263	4798351	4812326	4812407	5,3,8,10	0,9,4,3	0,0,0,0	1,7,4,1	3.04547e-10	5.63926e-07	1.0,0.152,0.517,0.641	0.0,0.0,0.0,0.0	0.578
Cnksr2	X	-	156615490	156617069	156609352	156609549	156636090	156636631	11,4,8,6	5,11,5,11	1,3,1,0	14,14,15,18	7.95182e-08	4.12832e-05	0.524,0.154,0.444,0.214	0.034,0.097,0.032,0.0	0.293
Slc16a3	11	+	120844999	120845094	120839892	120839976	120846051	120846295	0,0,4,3	8,2,0,0	5,6,8,21	0,0,0,1	9.74399e-05	0.00712803	0.0,0.0,1.0,1.0	1.0,1.0,1.0,0.928	-0.482
Mafg	11	-	120520811	120520842	120520643	120520707	120521313	120524187	6,5,4,9	0,8,1,1	1,2,1,7	8,5,18,8	1.9721e-05	0.00219651	1.0,0.341,0.768,0.882	0.094,0.249,0.044,0.42	0.546
Ccdc137	11	+	120350872	120351090	120349437	120349571	120352541	120352624	36,27,39,49	0,0,0,0	34,33,33,53	4,5,0,1	0.000223026	0.0129307	1.0,1.0,1.0,1.0	0.81,0.767,1.0,0.964	0.115
Aatk	11	-	119900100	119900301	119898138	119899270	119900432	119900580	373403260432	10,7,12,0	404355366398	7,1,0,2	0.000452296	0.0208726	0.949,0.966,0.915,1.0	0.967,0.994,1.0,0.99	-0.03
Dennd6b	15	-	89077137	89077321	89075192	89075231	89080421	89080671	0,0,2,3	13,18,6,12	0,2,13,10	6,10,15,10	0.000113635	0.00792159	0.0,0.0,0.143,0.111	0.0,0.091,0.302,0.333	-0.118
Rab37	11	+	115047752	115047863	115045003	115045117	115048776	115048818	77,107,76,72	9,2,12,2	139132122120	1,1,5,2	6.26587e-05	0.00522927	0.831,0.968,0.784,0.954	0.988,0.987,0.933,0.972	-0.086
Gm11681	11	-	112687265	112687369	112683556	112684093	112689605	112689834	4,21,15,5	5,0,4,13	14,6,22,10	0,1,0,0	1.95652e-07	7.83323e-05	0.32,1.0,0.688,0.185	1.0,0.779,1.0,1.0	-0.396
Klhl13	X	-	23225889	23225918	23181368	23181440	23227732	23227823	0,1,2,0	11,26,9,16	2,7,9,5	5,11,17,10	1.32802e-08	1.0354e-05	0.0,0.031,0.157,0.0	0.251,0.348,0.307,0.295	-0.253
Helz	11	+	107446344	107446401	107440171	107440227	107465763	107465991	1,14,8,0	0,0,3,4	0,0,6,0	3,3,2,2	0.000690799	0.0277698	1.0,1.0,0.659,0.0	0.0,0.0,0.685,0.0	0.493
Helz	11	+	107518178	107518280	107517360	107517540	107522997	107523176	3,10,6,10	0,2,0,8	4,5,5,7	0,1,0,0	0.000282643	0.015088	1.0,0.748,1.0,0.426	1.0,0.748,1.0,1.0	-0.143
Bptf	11	-	106977537	106977723	106973338	106973526	106986541	106986751	9,18,12,9	2,0,0,0	8,8,7,5	2,1,0,7	4.56407e-05	0.00413516	0.692,1.0,1.0,1.0	0.667,0.8,1.0,0.263	0.241
Strada	11	-	106071780	106071809	106064504	106064607	106075387	106075445	22,14,24,23	2,0,0,0	13,30,23,17	3,15,1,3	3.53873e-07	0.000118217	0.902,1.0,1.0,1.0	0.784,0.626,0.951,0.826	0.179
C130046K22Rik	11	+	103593331	103593789	103588549	103588698	103613549	103616399	22,8,10,8	8,2,2,0	25,13,13,15	0,0,0,0	8.96193e-08	4.42525e-05	0.579,0.667,0.714,1.0	1.0,1.0,1.0,1.0	-0.26
Fmnl1	11	+	103088960	103089059	103088483	103088604	103089308	103089726	77,133,76,96	5,23,14,16	117,99,98,93	22,27,34,67	0.000968619	0.0346935	0.902,0.776,0.765,0.783	0.762,0.688,0.634,0.455	0.172
Ubtf	11	-	102209673	102209922	102207174	102207299	102210149	102210418	22,33,36,38	3,0,1,0	19,24,22,11	4,0,1,8	0.000756337	0.0291771	0.786,1.0,0.947,1.0	0.704,1.0,0.917,0.407	0.176
Ctps2	X	+	161685567	161685672	161684590	161684910	161686429	161686634	2,0,4,10	14,13,12,15	1,0,0,0	9,14,8,21	3.93429e-06	0.000700447	0.077,0.0,0.164,0.281	0.061,0.0,0.0,0.0	0.115
Tmub2	11	+	102176489	102176544	102175776	102175914	102178133	102178697	67,68,43,88	0,4,2,3	78,96,67,86	3,7,19,14	3.12998e-05	0.00312125	1.0,0.925,0.94,0.955	0.95,0.909,0.72,0.818	0.106
Atp6v0a1	11	+	100936261	100936336	100935341	100935449	100939243	100939351	107,123,78,118	286272245394	67,85,90,83	323308313344	0.00147035	0.0466903	0.199,0.231,0.175,0.166	0.121,0.155,0.161,0.138	0.049
Atp6v0a1	11	+	100940284	100940302	100939243	100939351	100945851	100945969	448484391464	30,52,44,43	439491420420	64,72,63,65	0.000224139	0.0129591	0.93,0.893,0.888,0.906	0.86,0.859,0.856,0.852	0.048
Srcin1	11	-	97411957	97413155	97410435	97410999	97413198	97413321	3,9,3,6	5,0,0,0	8,4,3,3	6,6,2,1	0.000740546	0.0288307	0.231,1.0,1.0,1.0	0.4,0.25,0.429,0.6	0.388
Srcin1	11	-	97433359	97433383	97427869	97428065	97442502	97442804	38,25,22,21	2,3,2,0	17,18,11,16	4,3,9,4	0.000196713	0.0118215	0.942,0.878,0.905,1.0	0.785,0.838,0.513,0.775	0.203
Spag9	11	+	93915742	93915823	93904448	93904569	93927425	93927496	4,0,0,7	32,76,33,60	4,7,8,11	49,43,34,59	0.000644642	0.0265219	0.075,0.0,0.0,0.07	0.05,0.095,0.132,0.108	-0.06
Spag9	11	+	93970024	93970036	93962390	93962512	93972165	93972223	68,85,37,71	140,117,76,116	31,37,33,42	165148143141	6.10839e-10	8.64983e-07	0.31,0.402,0.311,0.362	0.148,0.188,0.176,0.216	0.164
Spag9	11	+	93971565	93971580	93970024	93970036	93972165	93972223	2,1,0,0	71,93,37,72	3,7,4,1	33,36,34,38	1.74284e-05	0.00200702	0.025,0.01,0.0,0.0	0.076,0.15,0.097,0.023	-0.078
Spag9	11	+	94004088	94004127	94002858	94002972	94004998	94005175	419421310418	23,45,11,30	397422396403	47,35,43,55	0.000702836	0.0279878	0.935,0.881,0.957,0.917	0.87,0.905,0.88,0.853	0.046
Septin4	11	+	87474143	87474440	87471886	87472051	87474746	87474840	646633439609	11,18,10,11	605692590724	9,3,3,6	6.93337e-05	0.0055668	0.967,0.946,0.956,0.965	0.971,0.991,0.99,0.984	-0.026
Cltc	11	-	86591886	86591907	86588090	86588166	86593034	86593256	937678487747	307273180373	615654517701	350331299322	0.00135819	0.0444139	0.728,0.685,0.703,0.637	0.606,0.634,0.602,0.656	0.064
Aatf	11	-	84402308	84402404	84401024	84401243	84402966	84403155	58,60,36,29	2,0,0,0	52,43,44,42	0,4,0,8	0.000270129	0.0146309	0.946,1.0,1.0,1.0	1.0,0.867,1.0,0.761	0.079
Acaca	11	+	84181113	84181137	84171217	84171336	84183716	84183860	54,68,72,80	17,5,4,5	63,84,73,40	0,0,2,1	4.09948e-08	2.64033e-05	0.732,0.921,0.939,0.932	1.0,1.0,0.969,0.972	-0.104
Nlk	11	-	78462296	78462390	78457993	78459801	78463058	78463257	74,50,42,63	6,2,3,0	47,86,46,62	0,0,0,0	0.000721034	0.0285589	0.883,0.939,0.896,1.0	1.0,1.0,1.0,1.0	-0.071
Fundc1	X	-	17421838	17424250	17386205	17386574	17434271	17434347	2,5,3,9	0,0,0,2	6,2,2,0	0,9,3,2	8.30164e-07	0.000215748	1.0,1.0,1.0,0.692	1.0,0.1,0.25,0.0	0.586
Slc43a2	11	+	75457229	75457241	75454387	75454534	75457804	75457943	2,7,13,8	13,14,10,17	4,2,1,0	9,14,27,9	0.000522106	0.0231911	0.125,0.316,0.546,0.303	0.291,0.117,0.033,0.0	0.212
Abcd4	12	-	84661850	84661978	84660678	84660818	84664056	84664259	21,12,10,14	4,1,0,6	22,26,15,11	0,0,0,0	6.19335e-07	0.000173104	0.738,0.866,1.0,0.557	1.0,1.0,1.0,1.0	-0.21
Smg6	11	+	74818990	74819591	74816767	74816829	74819818	74821574	3,4,3,3	26,4,21,18	3,0,0,0	16,35,10,11	0.000746029	0.0289301	0.055,0.333,0.067,0.077	0.086,0.0,0.0,0.0	0.112
Tsr1	11	+	74789202	74789306	74788905	74789041	74790007	74790227	41,51,27,42	0,0,0,0	59,45,18,21	0,6,4,0	0.000531658	0.0233628	1.0,1.0,1.0,1.0	1.0,0.815,0.726,1.0	0.115
Ctns	11	-	73079514	73079618	73079255	73079387	73082503	73082588	26,7,11,10	1,0,0,0	24,14,13,38	2,0,4,3	0.000529677	0.0233273	0.939,1.0,1.0,1.0	0.876,1.0,0.657,0.882	0.131
Tekt1	11	-	72245524	72245668	72242653	72242876	72246035	72246164	10,4,3,14	5,0,0,5	5,19,12,4	2,0,0,0	0.000178497	0.0110404	0.504,1.0,1.0,0.587	0.56,1.0,1.0,1.0	-0.117
Gm12326	11	-	71630769	71630957	71630222	71630625	71631077	71631360	3,6,5,17	2,4,4,5	4,9,14,6	0,0,0,1	1.09744e-08	8.78753e-06	0.429,0.429,0.385,0.63	1.0,1.0,1.0,0.75	-0.469
Pld2	11	+	70434953	70435103	70433768	70433921	70442005	70442089	30,22,24,19	2,9,0,2	35,38,20,8	0,1,2,0	0.00025082	0.0138639	0.882,0.55,1.0,0.826	1.0,0.95,0.833,1.0	-0.131
0610010K14Rik	11	-	70126521	70126626	70126031	70126290	70126849	70127037	53,67,47,97	5,9,4,8	52,99,71,76	23,18,19,13	0.000301943	0.0156941	0.861,0.814,0.873,0.877	0.57,0.763,0.687,0.774	0.158
Pced1b	15	+	97271836	97272030	97259080	97259216	97281908	97283574	1,7,6,5	4,4,2,0	0,2,0,1	3,4,3,7	8.13538e-06	0.0011815	0.111,0.467,0.6,1.0	0.0,0.2,0.0,0.067	0.478
Zbtb4	11	+	69662066	69662113	69656759	69656911	69666201	69666268	0,7,0,8	46,62,32,74	1,2,0,0	90,74,61,57	0.00091102	0.0331175	0.0,0.079,0.0,0.076	0.008,0.02,0.0,0.0	0.032
Alox8	11	-	69087850	69087932	69082349	69082472	69088178	69088401	4,8,6,6	0,1,0,0	9,3,4,11	10,2,2,2	6.46746e-08	3.61531e-05	1.0,0.838,1.0,1.0	0.367,0.492,0.563,0.78	0.409
Zswim7	11	-	62164537	62164640	62159529	62159634	62172082	62172221	45,54,35,53	0,0,0,2	33,56,38,55	12,1,1,17	7.17851e-08	3.88803e-05	1.0,1.0,1.0,0.94	0.619,0.971,0.957,0.657	0.184
Car10	11	+	92989191	92989548	92988824	92988935	92990468	92991112	11,10,2,5	3,7,2,2	10,10,6,8	2,0,0,0	5.15662e-07	0.000151262	0.647,0.417,0.333,0.556	0.714,1.0,1.0,1.0	-0.44
Kif3a	11	+	53479515	53479587	53477661	53477757	53481543	53481552	27,28,16,64	1,0,0,16	15,43,9,29	0,0,0,0	5.27872e-06	0.000888595	0.948,1.0,1.0,0.729	1.0,1.0,1.0,1.0	-0.081
Jade2	11	-	51745706	51745794	51739820	51739878	51748137	51748495	6,10,3,8	10,2,4,5	0,2,0,2	4,6,6,4	2.28015e-05	0.00246548	0.274,0.759,0.32,0.501	0.0,0.173,0.0,0.239	0.361
Usp54	14	-	20602141	20602328	20599200	20600528	20606314	20606433	152202106146	11,0,7,0	153149127140	1,1,0,2	0.000385125	0.0187051	0.874,1.0,0.883,1.0	0.987,0.987,1.0,0.972	-0.047
Rps24	14	+	24545497	24545517	24543450	24543561	24545842	24545927	8747816401054	84,120,78,103	881928874962	128187217314	2.11322e-09	2.40801e-06	0.902,0.852,0.879,0.9	0.859,0.814,0.78,0.73	0.087
Ppp4r3b	11	+	29152866	29152908	29150700	29150803	29155545	29155704	69,74,30,56	0,0,0,0	65,68,61,56	8,5,0,0	0.000500829	0.0225503	1.0,1.0,1.0,1.0	0.864,0.914,1.0,1.0	0.055
Ccm2	11	+	6519963	6520137	6496886	6497029	6534519	6534603	182232171209	13,10,0,0	209211192224	28,11,14,16	1.22117e-05	0.00160087	0.875,0.921,1.0,1.0	0.789,0.906,0.873,0.875	0.088
Camk2b	11	-	5928398	5928512	5927811	5927940	5929672	5929721	218163118172	6,3,3,2	137150175156	15,6,17,22	9.11518e-09	7.9428e-06	0.954,0.969,0.957,0.98	0.838,0.934,0.854,0.801	0.108
Mtmr3	11	-	4434670	4434697	4430874	4432939	4435362	4435451	0,10,0,6	51,51,44,65	2,0,0,0	99,81,75,73	9.03622e-05	0.00672654	0.0,0.142,0.0,0.072	0.017,0.0,0.0,0.0	0.049
Ormdl2	10	-	128656129	128656304	128655822	128655974	128657410	128657498	34,53,30,47	0,0,1,0	67,40,48,54	3,10,2,3	9.22202e-07	0.000233522	1.0,1.0,0.938,1.0	0.918,0.667,0.923,0.9	0.132
Ormdl2	10	-	128656129	128656429	128655822	128655974	128657410	128657498	27,45,25,39	0,0,1,0	53,34,41,46	3,10,2,3	6.05987e-07	0.000170986	1.0,1.0,0.926,1.0	0.898,0.63,0.911,0.885	0.151
Myl6	10	-	128327158	128327216	128326729	128326902	128327927	128328005	16,18,10,25	305394292564	13,11,13,11	476498535627	0.0007891	0.0300111	0.036,0.032,0.024,0.031	0.019,0.016,0.017,0.012	0.015
Myl6	10	-	128327588	128327633	128327158	128327216	128327927	128328005	801807571887	15,13,10,22	910924946974	7,6,13,9	0.000679878	0.0274799	0.976,0.979,0.978,0.969	0.99,0.992,0.982,0.988	-0.013
Rnf41	10	+	128271181	128271453	128264459	128264572	128272336	128272472	229228138246	0,2,9,9	230257213207	2,1,1,0	0.000201391	0.0120537	1.0,0.983,0.885,0.932	0.983,0.992,0.991,1.0	-0.041
Gls2	10	+	128036041	128036171	128035505	128035627	128036754	128036834	37,73,30,89	3,6,4,4	79,81,48,69	0,0,0,4	3.85048e-05	0.00365635	0.868,0.867,0.8,0.922	1.0,1.0,1.0,0.902	-0.111
Prim1	10	+	127851832	127851990	127851083	127851220	127853844	127853951	29,51,28,50	2,0,2,0	39,38,31,51	3,8,5,3	3.13947e-05	0.00312125	0.879,1.0,0.875,1.0	0.867,0.704,0.756,0.895	0.133
Shmt2	10	-	127356206	127356286	127355839	127356040	127356786	127356975	53,27,45,54	3,12,2,4	50,21,38,43	0,0,0,1	3.54987e-07	0.000118217	0.92,0.594,0.936,0.898	1.0,1.0,1.0,0.965	-0.154
Arhgef25	10	-	127025104	127025219	127022976	127023191	127025363	127025478	2,1,0,0	7,5,6,3	6,0,1,8	7,1,2,2	0.000133212	0.00891552	0.139,0.101,0.0,0.0	0.326,0.0,0.22,0.693	-0.25
Clip1	5	-	123724649	123724706	123724396	123724417	123728855	123728908	0,0,0,0	14,4,10,12	0,3,8,0	11,11,12,7	5.43809e-05	0.00468355	0.0,0.0,0.0,0.0	0.0,0.165,0.325,0.0	-0.122
Nsd3	8	+	26092299	26092752	26091616	26092009	26130592	26131341	22,30,13,30	0,0,0,0	9,31,16,15	2,4,7,0	1.01176e-07	4.75798e-05	1.0,1.0,1.0,1.0	0.692,0.795,0.533,1.0	0.245
Hspd1	1	-	55126937	55127091	55125924	55126100	55127147	55127402	48,48,25,24	68,41,18,23	41,62,49,55	35,15,21,22	0.00119238	0.0407457	0.261,0.369,0.41,0.343	0.369,0.674,0.538,0.556	-0.189
2210016L21Rik	5	+	115084668	115084677	115084349	115084423	115085221	115085312	35,5,13,13	442354293478	7,1,3,13	339430396383	1.22951e-05	0.0016047	0.069,0.013,0.04,0.025	0.019,0.002,0.007,0.031	0.022
Svop	5	-	114203847	114204014	114203586	114203747	114229212	114229441	7,9,9,2	84,130,79,94	6,7,32,31	84,91,77,102	5.79914e-06	0.000923716	0.04,0.033,0.054,0.011	0.034,0.037,0.172,0.132	-0.059
Pus1	5	-	110924419	110924473	110923401	110923504	110925479	110925617	10,1,2,2	28,28,18,18	2,2,1,0	31,30,40,16	0.001384	0.0449109	0.208,0.026,0.075,0.075	0.045,0.047,0.018,0.0	0.069
Pus1	5	-	110924419	110924473	110923401	110923504	110927552	110927763	6,5,1,1	7,16,8,12	0,1,0,0	5,3,20,13	5.58437e-06	0.000905907	0.386,0.187,0.084,0.058	0.0,0.197,0.0,0.0	0.13
Vldlr	19	+	27223992	27224076	27222934	27223081	27224409	27224490	44,39,31,32	31,39,24,35	53,66,62,48	12,39,22,19	0.00017468	0.0109182	0.476,0.39,0.452,0.369	0.739,0.52,0.643,0.618	-0.208
Crem	18	-	3276693	3276729	3273421	3273578	3295039	3295182	7,2,3,11	0,4,2,6	9,16,9,16	0,2,0,0	5.04522e-06	0.00085905	1.0,0.287,0.547,0.596	1.0,0.866,1.0,1.0	-0.359
Crem	18	-	3280948	3281621	3273421	3273578	3281687	3281747	8,8,2,2	0,0,1,0	4,6,5,7	1,1,0,10	6.32517e-05	0.00526393	1.0,1.0,0.5,1.0	0.667,0.75,1.0,0.259	0.206
Crem	18	-	3287903	3288092	3276693	3276729	3295039	3295182	16,5,3,9	2,2,0,8	2,3,6,3	8,15,7,11	6.13254e-05	0.00514699	0.8,0.556,1.0,0.36	0.111,0.091,0.3,0.12	0.523
Crem	18	-	3295039	3295182	3273421	3273578	3325360	3325478	4,4,2,6	9,0,0,8	0,2,0,0	5,3,3,3	6.04152e-06	0.000957177	0.185,1.0,1.0,0.277	0.0,0.254,0.0,0.0	0.552
Mbnl2	14	+	120642049	120642144	120640747	120640783	120666346	120669110	103,145,72,146	3,0,0,0	108,99,113,99	0,6,0,10	0.000300658	0.0156824	0.954,1.0,1.0,1.0	1.0,0.91,1.0,0.858	0.046
Gm3739	14	+	15156188	15156302	15154527	15154808	15159475	15159626	21,32,20,32	4,3,0,4	35,24,48,40	0,0,0,0	6.57226e-06	0.00103025	0.748,0.858,1.0,0.819	1.0,1.0,1.0,1.0	-0.144
Wnk3	X	+	149952479	149952708	149951774	149951939	149981017	149981669	6,2,0,7	8,4,8,6	0,0,0,2	10,10,3,5	1.165e-05	0.00154778	0.273,0.2,0.0,0.368	0.0,0.0,0.0,0.167	0.168
Pigs	11	+	78219557	78219697	78219260	78219334	78219800	78219912	69,54,35,90	6,4,0,3	68,78,60,64	0,0,0,1	5.364e-05	0.00463321	0.856,0.874,1.0,0.939	1.0,1.0,1.0,0.971	-0.076
G3bp2	5	-	92211195	92211294	92205826	92205929	92212183	92212364	564589403526	38,52,34,56	507462426422	39,69,59,76	0.0010526	0.0369934	0.899,0.872,0.877,0.849	0.886,0.801,0.813,0.769	0.057
Bcl7c	7	-	127304149	127304347	127260625	127266218	127304898	127304984	93,126,92,124	2,1,8,2	126152139139	0,0,0,0	0.000612083	0.0256495	0.959,0.984,0.852,0.969	1.0,1.0,1.0,1.0	-0.059
Phykpl	11	+	51491935	51492159	51491395	51491449	51493621	51494091	0,0,0,0	16,5,11,6	5,0,0,5	10,16,3,13	0.000822016	0.0309452	0.0,0.0,0.0,0.0	0.2,0.0,0.0,0.161	-0.09
Cenpc1	5	-	86208383	86208755	86206013	86206105	86209862	86209906	7,9,6,14	17,19,3,8	1,4,6,0	20,8,8,26	0.000575696	0.0247909	0.171,0.191,0.5,0.467	0.024,0.2,0.273,0.0	0.208
Dnajb2	1	+	75221206	75221234	75220101	75220305	75221437	75222336	3,0,5,1	62,38,27,34	11,12,4,8	34,42,42,54	7.41624e-05	0.00587489	0.039,0.0,0.135,0.024	0.214,0.194,0.074,0.111	-0.099
Pcdh7	5	+	57943162	57943222	57875422	57879620	58286316	58290578	0,0,0,0	16,16,5,2	14,8,5,0	6,0,2,2	4.73944e-10	7.80085e-07	0.0,0.0,0.0,0.0	0.625,1.0,0.641,0.0	-0.567
Pcdh7	5	+	58070497	58070606	57943162	57943222	58286316	58290578	5,6,1,8	0,0,0,0	3,10,5,8	4,3,4,0	5.80403e-08	3.43912e-05	1.0,1.0,1.0,1.0	0.302,0.658,0.419,1.0	0.405
Pcdh7	5	+	58070497	58070714	57875422	57879620	58286316	58290578	138,161,58,100	16,16,5,2	89,87,109,81	6,0,2,2	0.000221037	0.0128905	0.812,0.834,0.853,0.962	0.881,1.0,0.965,0.953	-0.085
Pcdh7	5	+	58070497	58070714	57943162	57943222	58286316	58290578	26,44,2,24	0,0,0,0	11,16,25,22	4,3,4,0	4.49267e-07	0.00014011	1.0,1.0,1.0,1.0	0.579,0.727,0.758,1.0	0.234
Zdhhc22	12	-	87037166	87037422	87034924	87035464	87037534	87037604	38,37,31,32	1,6,2,0	49,37,18,30	0,0,0,0	0.000980161	0.034987	0.95,0.755,0.886,1.0	1.0,1.0,1.0,1.0	-0.102
Fgfr3	5	+	33885535	33885589	33884990	33885260	33887024	33887194	115,120,84,126	4,5,1,5	90,86,81,102	5,6,9,12	0.00107834	0.0378081	0.955,0.946,0.984,0.949	0.93,0.913,0.869,0.862	0.065
3110082J24Rik	5	-	30310060	30310412	30308581	30308916	30311004	30311084	4,3,2,9	2,0,1,8	4,2,1,6	0,0,0,2	3.42955e-05	0.00333139	0.5,1.0,0.5,0.36	1.0,1.0,1.0,0.6	-0.31
Prkab2	3	+	97565540	97565776	97565527	97565685	97565904	97566082	6,5,2,1	0,2,0,14	3,0,0,0	3,1,2,6	9.13528e-05	0.00676962	1.0,0.556,1.0,0.034	0.333,0.0,0.0,0.0	0.564
Sephs1	2	+	4893993	4894097	4889142	4889416	4896397	4896505	41,55,24,54	0,0,9,2	64,50,69,78	0,0,0,0	0.000673326	0.0272895	1.0,1.0,0.611,0.941	1.0,1.0,1.0,1.0	-0.112
Mettl5	2	-	69709449	69709528	69704227	69704279	69711110	69711292	30,25,24,27	1,2,0,2	11,13,17,28	12,3,3,0	0.00125148	0.0418957	0.951,0.891,1.0,0.898	0.375,0.739,0.787,1.0	0.21
4921504A21Rik	5	-	19412082	19412170	19407365	19408923	19415225	19415320	9,2,4,0	8,5,9,7	0,2,0,1	10,8,1,12	0.000106954	0.00759887	0.414,0.201,0.218,0.0	0.0,0.136,0.0,0.05	0.162
Arhgap4	X	-	72949762	72949825	72949256	72949469	72950034	72950197	4,10,8,6	0,0,0,0	10,1,3,16	0,5,6,1	6.81608e-06	0.00106006	1.0,1.0,1.0,1.0	1.0,0.123,0.26,0.918	0.425
Pusl1	4	-	155975209	155975359	155974955	155975126	155975508	155975696	41,43,16,38	0,0,2,0	46,37,38,47	0,2,0,9	0.0002601	0.0142703	1.0,1.0,0.8,1.0	1.0,0.902,1.0,0.723	0.044
Dvl1	4	+	155941070	155941277	155940818	155940986	155942449	155943760	199256164241	17,14,15,19	221253181206	8,4,2,6	6.00919e-07	0.000170986	0.854,0.901,0.845,0.864	0.932,0.969,0.978,0.945	-0.09
Dvl1	4	+	155941952	155941991	155940818	155940986	155942449	155943753	5,2,4,0	17,14,15,19	8,2,12,8	8,4,2,6	1.05579e-05	0.00144147	0.189,0.102,0.174,0.0	0.442,0.284,0.826,0.514	-0.4
Zbtb38	9	-	96600262	96600362	96567475	96571082	96613344	96613728	17,26,19,17	7,1,4,0	12,29,10,15	0,0,0,2	6.92283e-05	0.0055668	0.592,0.94,0.74,1.0	1.0,1.0,1.0,0.818	-0.136
Prdm2	4	-	142854032	142855544	142838203	142838347	142858279	142862669	7,13,17,12	52,59,29,36	2,2,2,6	57,69,39,44	1.23512e-07	5.3813e-05	0.063,0.099,0.227,0.143	0.017,0.014,0.025,0.064	0.103
Fhad1	4	-	141684885	141684993	141682603	141682687	141690723	141690828	2,2,0,5	6,2,4,9	8,2,4,5	0,0,0,2	1.00431e-09	1.35248e-06	0.162,0.367,0.0,0.244	1.0,1.0,1.0,0.592	-0.705
Gpm6b	X	+	165168386	165168477	165166930	165166996	165169947	165172029	374389225461	30,28,19,26	476469418394	6,24,32,11	0.00138273	0.0449109	0.886,0.896,0.88,0.917	0.98,0.924,0.89,0.957	-0.043
Arhgef10l	4	-	140279106	140279280	140274310	140274397	140279838	140279960	3,2,1,3	62,86,37,54	2,10,5,10	44,47,38,86	0.000334444	0.0169958	0.024,0.011,0.013,0.027	0.022,0.096,0.062,0.055	-0.04
Cwc27	13	-	104771171	104771299	104767834	104768246	104794536	104794640	5,0,3,0	34,46,34,40	14,5,2,12	65,42,51,64	0.000638136	0.0263683	0.073,0.0,0.045,0.0	0.104,0.06,0.021,0.092	-0.04
Nod1	6	-	54915122	54915206	54914338	54914422	54916288	54916372	18,20,17,50	0,0,0,1	15,11,35,14	0,4,8,0	1.50559e-05	0.00179863	1.0,1.0,1.0,0.97	1.0,0.637,0.737,1.0	0.149
Srrm1	4	-	135056314	135056356	135054402	135054531	135056683	135056804	8,11,14,9	4,3,0,4	8,12,13,16	0,0,0,0	3.19513e-07	0.000112693	0.609,0.741,1.0,0.637	1.0,1.0,1.0,1.0	-0.253
Mif4gd	11	-	115503224	115503407	115502728	115502860	115503610	115503794	8,4,4,3	52,53,21,47	0,2,2,0	34,49,50,55	0.00022439	0.0129591	0.071,0.036,0.087,0.031	0.0,0.02,0.02,0.0	0.046
Cad	5	+	31232814	31232865	31232432	31232529	31233152	31233197	0,4,4,4	16,9,3,10	0,1,0,0	14,17,5,7	6.99126e-06	0.00106768	0.0,0.249,0.498,0.23	0.0,0.042,0.0,0.0	0.234
Timm9	12	-	71178774	71178860	71173106	71173171	71183328	71183476	68,44,19,76	2,2,0,0	44,51,48,67	11,3,4,3	1.41599e-05	0.00173353	0.956,0.933,1.0,1.0	0.717,0.915,0.884,0.934	0.11
Paxip1	5	-	27985263	27985270	27980563	27980677	27986419	27986483	1,3,1,3	9,11,8,4	1,0,0,0	4,2,10,4	0.000636026	0.0263178	0.096,0.207,0.107,0.417	0.193,0.0,0.0,0.0	0.158
Zfp384	6	+	125008633	125008816	125007760	125007985	125010202	125010281	26,21,27,51	17,9,5,15	35,27,28,49	2,2,5,5	0.000141268	0.00928016	0.433,0.538,0.73,0.63	0.897,0.871,0.737,0.831	-0.251
Fance	17	+	28536131	28536197	28535832	28535877	28536441	28536585	17,10,3,17	6,5,0,1	9,11,15,3	12,8,16,6	0.000481442	0.0219441	0.663,0.581,1.0,0.922	0.342,0.488,0.394,0.257	0.421
Hmbs	9	-	44253517	44253678	44253314	44253368	44255306	44255525	3,2,0,2	41,23,13,27	0,0,8,22	23,39,20,38	0.00114145	0.0393687	0.035,0.042,0.0,0.036	0.0,0.0,0.167,0.224	-0.07
Ptcd3	6	-	71884636	71884673	71882081	71882127	71884777	71884830	66,32,10,48	0,0,0,2	57,51,25,36	2,0,1,10	0.000298436	0.0156491	1.0,1.0,1.0,0.951	0.958,1.0,0.952,0.743	0.075
Pld3	7	-	27244612	27244687	27242168	27242329	27252422	27252663	99,64,52,99	4,10,8,0	109,109,70,108	0,2,0,4	4.19362e-05	0.00391939	0.943,0.81,0.812,1.0	1.0,0.973,1.0,0.947	-0.089
Pld3	7	-	27244612	27244710	27242168	27242329	27252422	27252663	58,53,39,76	4,10,8,0	68,70,40,64	0,2,0,4	0.000269802	0.0146309	0.897,0.762,0.746,1.0	1.0,0.955,1.0,0.906	-0.114
Scp2	4	-	107904786	107904866	107901034	107902042	107912635	107912765	786765556842	1,0,0,0	477519937592	114,136,0,154	0	0	0.998,1.0,1.0,1.0	0.731,0.713,1.0,0.714	0.21
Lrp8	4	+	107703435	107703816	107700412	107700541	107704637	107704763	6,10,5,1	2,2,0,5	7,6,9,7	1,2,0,0	0.000917312	0.0332646	0.6,0.714,1.0,0.091	0.778,0.6,1.0,1.0	-0.243
Cyb5rl	4	+	106934872	106934977	106931069	106931157	106938087	106938291	8,24,10,9	4,0,4,0	15,20,15,27	0,0,0,0	0.000416669	0.0195947	0.54,1.0,0.595,1.0	1.0,1.0,1.0,1.0	-0.216
Tmem196	12	+	119979867	119979941	119978482	119978737	119982244	119984977	37,29,39,39	0,0,0,0	35,32,33,32	6,7,3,0	1.52027e-07	6.52303e-05	1.0,1.0,1.0,1.0	0.796,0.753,0.88,1.0	0.143
Oma1	4	+	103186034	103186163	103182489	103182597	103188501	103188576	25,28,15,23	1,0,0,0	21,30,18,31	1,0,3,6	9.46607e-05	0.00695909	0.931,1.0,1.0,1.0	0.918,1.0,0.763,0.735	0.129
Rab3c	13	-	110416528	110416771	110397012	110397240	110417102	110417259	23,60,39,56	2,0,0,1	33,49,54,21	0,0,9,5	0.000190331	0.0115756	0.852,1.0,1.0,0.966	1.0,1.0,0.75,0.677	0.098
Kcnc3	7	+	44247013	44247043	44244584	44245692	44247807	44247999	1,0,0,2	86,106,61,67	2,12,1,0	88,56,53,51	0.00134554	0.0442444	0.01,0.0,0.0,0.024	0.019,0.151,0.015,0.0	-0.038
Kcnc3	7	+	44248229	44248357	44247807	44247999	44250097	44250219	44,20,28,17	5,0,4,5	24,31,20,22	0,1,0,3	0.00119389	0.0407503	0.826,1.0,0.79,0.647	1.0,0.943,1.0,0.798	-0.12
Crtac1	19	-	42275611	42275654	42272561	42272705	42276291	42276437	244192140249	16,22,2,2	238275226251	5,10,4,1	0.000651236	0.0267232	0.922,0.871,0.982,0.99	0.974,0.955,0.978,0.995	-0.034
Crtac1	19	-	42419737	42419938	42402379	42402582	42420048	42420227	4,3,0,8	81,68,60,53	1,11,6,27	33,48,52,44	7.13669e-06	0.00107877	0.024,0.022,0.0,0.07	0.015,0.103,0.055,0.235	-0.073
Fggy	4	+	95473468	95473684	95445744	95445828	95485859	95485971	28,17,29,48	0,0,2,0	25,52,29,42	4,3,2,2	0.000322723	0.0165421	1.0,1.0,0.879,1.0	0.758,0.897,0.879,0.913	0.108
Fggy	4	+	95737818	95737913	95725821	95725896	95811161	95811223	18,12,8,15	4,4,0,0	12,11,16,28	0,0,0,0	0.00066518	0.0270705	0.733,0.647,1.0,1.0	1.0,1.0,1.0,1.0	-0.155
Adam22	5	-	8140141	8140252	8136593	8136623	8142339	8142406	27,28,19,23	1,1,0,7	3,8,1,9	0,0,0,0	0.000811198	0.0306498	0.939,0.941,1.0,0.653	1.0,1.0,1.0,1.0	-0.117
Adam22	5	-	8140141	8140252	8137981	8138068	8142339	8142406	12,15,12,10	23,14,2,10	4,2,2,3	13,5,13,23	6.59237e-05	0.00539783	0.23,0.38,0.775,0.364	0.15,0.186,0.081,0.07	0.316
Adam22	5	-	8140267	8142187	8140141	8140252	8142339	8142406	38,23,12,23	23,28,9,22	28,21,13,14	3,6,1,5	2.34201e-05	0.00250895	0.452,0.291,0.4,0.343	0.824,0.636,0.867,0.583	-0.356
Adam22	5	-	8145072	8145180	8142730	8142831	8161894	8161985	45,50,15,35	2,0,0,2	39,26,22,29	8,0,4,4	8.17255e-05	0.00625911	0.929,1.0,1.0,0.91	0.739,1.0,0.761,0.808	0.133
Adam22	5	-	8157001	8157019	8142730	8142831	8161894	8161985	17,21,12,7	2,0,0,2	20,6,15,13	8,0,4,4	0.000379624	0.018529	0.884,1.0,1.0,0.757	0.69,1.0,0.77,0.744	0.109
Elavl2	4	-	91199809	91199900	91196847	91197091	91261128	91262733	65,90,57,86	0,4,7,2	91,98,82,95	1,0,0,0	0.000325975	0.0166767	1.0,0.933,0.835,0.964	0.983,1.0,1.0,1.0	-0.063
Elavl2	4	-	91199809	91199900	91196847	91197091	91264172	91264772	113,144,89,155	23,25,20,16	123143124135	7,13,13,13	0.00120211	0.0409839	0.753,0.781,0.734,0.857	0.916,0.872,0.856,0.866	-0.096
Elavl2	4	-	91260136	91261022	91196847	91197091	91261128	91262730	2,9,10,15	0,4,7,2	10,25,7,23	1,0,0,0	2.74563e-07	0.000100426	1.0,0.529,0.417,0.789	0.833,1.0,1.0,1.0	-0.275
Slc24a2	4	-	86994355	86994394	86991424	86991533	87145119	87146200	151,188,79,100	12,22,4,15	156131119127	0,5,0,0	6.6247e-13	6.54233e-09	0.909,0.871,0.94,0.841	1.0,0.954,1.0,1.0	-0.098
Slc24a2	4	-	87094398	87094584	86991424	86991533	87145119	87146200	90,68,32,81	12,22,4,15	62,43,30,43	0,5,0,0	3.90398e-08	2.57029e-05	0.789,0.607,0.8,0.73	1.0,0.811,1.0,1.0	-0.221
Hsdl2	4	+	59594395	59594510	59592154	59592318	59601372	59601567	7,8,8,8	2,7,0,0	5,8,9,5	0,0,0,0	0.000236088	0.013323	0.664,0.392,1.0,1.0	1.0,1.0,1.0,1.0	-0.236
Pcm1	8	+	41766338	41766497	41765194	41765315	41766881	41767018	226240130250	1,0,0,2	280297234197	4,10,7,8	1.69683e-06	0.000361669	0.991,1.0,1.0,0.984	0.972,0.937,0.944,0.925	0.049
Gphn	12	+	78540723	78540831	78538811	78539084	78551390	78551525	45,41,25,35	176,132,93,114	59,33,72,76	137118103104	0.000418973	0.0196718	0.129,0.153,0.135,0.151	0.2,0.14,0.288,0.298	-0.089
Gphn	12	+	78579430	78579472	78569671	78569728	78609629	78609672	9,3,3,9	8,18,5,16	0,4,2,1	16,20,22,6	0.000191448	0.0115756	0.467,0.115,0.319,0.305	0.0,0.135,0.066,0.115	0.222
Sh3kbp1	X	+	158600237	158600294	158599572	158599702	158607470	158607545	0,0,4,0	15,10,9,2	2,8,1,15	3,8,9,7	1.68013e-05	0.00195204	0.0,0.0,0.243,0.0	0.325,0.42,0.074,0.608	-0.296
Sorbs2	8	+	46235838	46235997	46228625	46228740	46238305	46238362	21,27,15,19	0,0,0,1	16,22,10,13	3,8,0,0	2.19761e-05	0.00240115	1.0,1.0,1.0,0.905	0.727,0.579,1.0,1.0	0.15
Sorbs2	8	+	46238305	46238362	46235838	46235997	46243012	46243062	3,13,7,2	0,0,0,0	7,11,2,2	2,5,0,2	7.54528e-06	0.00112334	1.0,1.0,1.0,1.0	0.717,0.614,1.0,0.42	0.312
Pakap	4	+	57845247	57845306	57757600	57757683	57854561	57857037	0,0,0,3	42,38,36,26	7,4,3,0	19,16,32,30	9.15057e-05	0.00676962	0.0,0.0,0.0,0.076	0.209,0.152,0.063,0.0	-0.087
Kcnk2	1	-	189027790	189027908	188990934	188991095	189071981	189072292	44,24,20,26	0,0,0,1	28,30,34,25	6,4,1,3	1.23512e-06	0.000288133	1.0,1.0,1.0,0.936	0.723,0.807,0.95,0.823	0.158
Enpp2	15	-	54714743	54714818	54713386	54713523	54723438	54723490	217,170,86,154	739656426631	155223179256	583570511575	0.000128844	0.00871524	0.163,0.147,0.118,0.14	0.15,0.206,0.189,0.228	-0.051
Clock	5	-	76383623	76383702	76379242	76379395	76384128	76384229	10,26,18,28	20,22,21,33	18,17,31,9	2,12,8,2	9.80362e-05	0.00715399	0.246,0.436,0.359,0.357	0.855,0.481,0.717,0.746	-0.35
Gab1	8	-	81502789	81502879	81501562	81501656	81511255	81511559	4,13,5,17	32,49,31,53	2,8,2,0	53,57,48,42	6.9192e-06	0.00106768	0.072,0.142,0.091,0.167	0.023,0.08,0.025,0.0	0.086
Tstd2	4	-	46138379	46138475	46135386	46135594	46138491	46138709	5,9,3,4	0,0,0,0	4,8,9,7	6,3,3,0	6.09414e-08	3.54022e-05	1.0,1.0,1.0,1.0	0.288,0.619,0.646,1.0	0.362
Ank2	3	-	126955327	126955972	126898409	126898511	127019412	127037834	45,30,16,31	1,0,0,3	33,29,41,11	2,6,3,5	0.000136529	0.00908975	0.957,1.0,1.0,0.838	0.892,0.707,0.872,0.524	0.2
Zfp280d	9	+	72216533	72216688	72215232	72215350	72219359	72219530	5,4,0,0	17,13,5,18	10,4,7,3	10,4,15,5	0.000349907	0.0176304	0.128,0.133,0.0,0.0	0.333,0.333,0.189,0.231	-0.206
Rusc2	4	+	43383831	43384433	43382531	43383759	43414627	43416718	14,10,5,13	0,8,1,2	11,14,15,14	0,0,0,0	1.65451e-06	0.000357796	1.0,0.385,0.714,0.765	1.0,1.0,1.0,1.0	-0.284
Calr3	8	-	73188807	73189000	73188633	73188728	73192275	73192479	23,12,19,14	4,0,1,3	23,22,10,26	0,0,0,0	0.000453788	0.0209088	0.742,1.0,0.905,0.7	1.0,1.0,1.0,1.0	-0.163
Fxr1	3	+	34119122	34119203	34118267	34118468	34122309	34122401	8,14,6,8	53,38,26,34	1,4,5,5	51,39,40,33	0.00122391	0.0413465	0.089,0.193,0.13,0.132	0.013,0.062,0.075,0.089	0.076
Socs6	18	-	88905115	88905189	88883292	88889042	88905336	88905457	7,2,1,1	0,0,0,0	10,3,1,1	8,4,0,2	5.58104e-09	5.33386e-06	1.0,1.0,1.0,1.0	0.455,0.334,1.0,0.25	0.49
Nfic	10	-	81241922	81242048	81240657	81240842	81243388	81243513	491464361525	2,19,10,5	517504453393	3,7,2,2	0.000645433	0.0265219	0.993,0.93,0.951,0.983	0.989,0.975,0.992,0.991	-0.022
Ints13	6	-	146476199	146476274	146467990	146468193	146477722	146477958	49,23,7,17	1,0,0,10	17,33,27,40	0,0,0,0	0.00117837	0.0404229	0.97,1.0,1.0,0.531	1.0,1.0,1.0,1.0	-0.125
Zmiz1	14	+	25607964	25608636	25607271	25607894	25636296	25636441	15,13,6,8	7,8,1,2	10,13,12,14	0,1,2,2	0.00110106	0.0384256	0.517,0.448,0.75,0.667	1.0,0.867,0.75,0.778	-0.253
Cyba	8	-	123153674	123153758	123152924	123153006	123153967	123154042	50,28,25,46	0,2,0,8	94102102163	0,4,0,0	0.0014307	0.0457747	1.0,0.9,1.0,0.786	1.0,0.942,1.0,1.0	-0.064
6820408C15Rik	2	+	152281529	152281629	152279404	152279563	152282684	152282842	15,7,6,24	2,0,0,0	10,8,8,23	0,1,0,8	0.000392522	0.0189043	0.818,1.0,1.0,1.0	1.0,0.827,1.0,0.632	0.09
Sh3glb1	3	-	144405614	144405638	144403138	144403228	144411273	144411366	13,14,14,17	279218112237	3,11,9,6	269238228279	0.000116343	0.00805349	0.039,0.052,0.097,0.058	0.01,0.038,0.033,0.018	0.037
Slc35c2	2	-	165122536	165122620	165120160	165120336	165123227	165123300	70,59,31,54	11,3,2,3	59,59,53,77	2,0,0,2	1.34393e-05	0.00168714	0.803,0.926,0.908,0.92	0.95,1.0,1.0,0.961	-0.089
Senp1	15	-	97959830	97959908	97957796	97957835	97962699	97962754	0,7,4,0	23,9,15,5	2,0,0,0	4,5,3,3	0.000931517	0.0336562	0.0,0.338,0.149,0.0	0.247,0.0,0.0,0.0	0.06
Senp1	15	-	97990528	97991256	97984966	97985014	97991163	97991445	16,7,9,3	0,0,2,1	4,3,9,13	0,9,3,3	0.000342972	0.0173696	1.0,1.0,0.692,0.6	1.0,0.143,0.6,0.684	0.216
Tpm3	3	+	89996354	89996430	89995707	89995783	89997103	89997166	107,82,66,103	33,29,13,55	84,87,93,118	51,58,48,108	0.000591746	0.0251181	0.682,0.652,0.771,0.554	0.522,0.498,0.562,0.42	0.164
Tpm3	3	+	89998319	89998398	89997316	89997386	90006834	90008209	94,101,75,114	231326175259	87,78,63,96	282346309336	0.000127338	0.00863307	0.21,0.168,0.219,0.223	0.168,0.128,0.118,0.157	0.062
Klhl18	9	-	110271065	110271152	110267965	110268126	110275741	110275940	0,0,2,0	12,9,16,9	0,9,7,0	19,28,16,18	0.000167956	0.0105201	0.0,0.0,0.073,0.0	0.0,0.169,0.216,0.0	-0.078
Klhl18	9	-	110284424	110284555	110279787	110279928	110305533	110305711	43,53,34,37	0,0,0,1	29,21,14,35	0,4,0,6	0.000103658	0.00743603	1.0,1.0,1.0,0.952	1.0,0.736,1.0,0.756	0.115
Emcn	3	+	137109744	137109783	137097353	137097467	137122481	137122571	29,43,25,36	0,0,2,0	31,37,28,28	0,5,4,4	6.04926e-05	0.00509152	1.0,1.0,0.908,1.0	1.0,0.854,0.847,0.847	0.09
4833439L19Rik	13	-	54709505	54709684	54704339	54704464	54712327	54712434	3,7,0,8	2,1,4,1	2,3,11,1	2,0,0,0	0.000118679	0.00817698	0.429,0.778,0.0,0.8	0.333,1.0,1.0,1.0	-0.332
Proca1	11	+	78094890	78095023	78092637	78092718	78095665	78096589	8,12,18,12	25,16,24,12	1,4,11,9	17,34,23,42	0.000275704	0.0147976	0.145,0.284,0.284,0.346	0.03,0.059,0.202,0.102	0.166
Dbt	3	+	116313885	116314009	116306723	116306840	116317000	116317076	24,31,11,28	5,0,2,5	17,23,25,21	0,0,3,0	0.00023018	0.0131495	0.724,1.0,0.75,0.753	1.0,1.0,0.82,1.0	-0.148
Dram2	3	+	106457814	106457991	106455146	106455236	106459471	106459596	14,11,2,10	36,36,15,27	2,1,2,7	38,55,39,53	4.69287e-07	0.000142684	0.163,0.133,0.062,0.156	0.026,0.009,0.025,0.062	0.098
Myo6	9	+	80203924	80203963	80199638	80199799	80206427	80206531	18,7,2,14	49,57,57,83	3,4,5,2	74,84,65,74	4.30741e-05	0.00398799	0.225,0.089,0.027,0.118	0.031,0.036,0.057,0.021	0.079
Arhgap44	11	-	64902696	64902924	64900707	64900865	64903732	64903750	125,127,61,144	15,3,5,3	125124126134	1,0,1,0	2.23053e-08	1.57343e-05	0.806,0.955,0.859,0.96	0.984,1.0,0.984,1.0	-0.097
Arhgap44	11	-	64903732	64903750	64900707	64900865	64912766	64912947	18,6,12,7	41,23,31,30	5,8,6,2	50,37,44,32	0.000596028	0.0251756	0.281,0.189,0.257,0.172	0.082,0.162,0.108,0.053	0.124
Osbpl8	10	+	111060532	111060569	111040595	111040701	111069422	111069551	8,6,5,5	0,1,0,0	12,1,4,3	0,6,0,4	0.000439545	0.0204433	1.0,0.828,1.0,1.0	1.0,0.118,1.0,0.375	0.334
Gabpb2	3	-	95116150	95116247	95113773	95113913	95123524	95123579	4,2,1,8	0,3,0,0	1,10,2,0	2,2,2,2	0.000266429	0.0145101	1.0,0.288,1.0,1.0	0.232,0.752,0.377,0.0	0.482
Osbpl5	7	-	143294006	143294255	143269402	143269559	143295409	143295700	11,15,2,28	0,0,0,0	17,6,18,10	4,6,0,6	4.80445e-09	4.90833e-06	1.0,1.0,1.0,1.0	0.68,0.333,1.0,0.455	0.383
Magi2	5	+	20748582	20748624	20739334	20739518	20755204	20755296	13,4,3,7	6,0,0,2	2,9,17,8	1,0,0,0	0.000992675	0.0353485	0.628,1.0,1.0,0.732	0.609,1.0,1.0,1.0	-0.062
Morf4l1	9	-	89989287	89989355	89985707	89985821	89996588	89996873	23,11,21,17	0,0,0,0	21,21,21,32	0,0,0,12	0.000391381	0.0189043	1.0,1.0,1.0,1.0	1.0,1.0,1.0,0.647	0.088
Ndufaf6	4	-	11053431	11053488	11051044	11051225	11059011	11059113	43,27,19,31	0,0,0,0	18,23,41,56	2,0,4,4	0.000631365	0.0262349	1.0,1.0,1.0,1.0	0.867,1.0,0.881,0.91	0.085
Cd1d1	3	-	86905378	86905657	86904644	86904923	86906053	86906212	3,5,4,10	0,0,1,0	2,7,7,9	0,6,4,0	5.63624e-05	0.00481224	1.0,1.0,0.667,1.0	1.0,0.368,0.467,1.0	0.208
Abl2	1	+	156448408	156448471	156386356	156386775	156450054	156450225	17,6,8,11	0,0,0,0	9,18,7,9	5,4,0,0	0.000111532	0.00781172	1.0,1.0,1.0,1.0	0.559,0.76,1.0,1.0	0.17
Ptpn12	5	-	21234773	21234882	21227015	21227092	21260646	21260909	49,57,21,46	10,3,10,11	33,75,47,67	0,0,18,0	0.00157331	0.0490656	0.739,0.916,0.548,0.707	1.0,1.0,0.601,1.0	-0.173
Epb41l4b	4	-	57076913	57077002	57076533	57076603	57077163	57077251	45,48,38,68	0,1,0,0	35,34,34,49	3,3,3,8	8.5895e-08	4.31324e-05	1.0,0.968,1.0,1.0	0.88,0.876,0.876,0.793	0.136
Cux2	5	-	122181832	122181907	122062867	122062978	122187838	122188522	4,8,4,4	2,4,0,1	4,4,2,4	0,0,0,0	0.00034836	0.0175824	0.571,0.571,1.0,0.727	1.0,1.0,1.0,1.0	-0.283
Slitrk3	3	-	72960533	72960704	72954601	72958788	72963875	72964399	3,2,0,6	2,8,7,3	0,0,0,0	5,13,5,4	1.64703e-05	0.00192113	0.429,0.111,0.0,0.5	0.0,0.0,0.0,0.0	0.26
Ildr2	1	+	166118984	166119041	166098067	166098187	166122159	166122306	6,2,8,10	0,0,1,2	10,17,8,6	1,10,1,2	0.000486221	0.0220602	1.0,1.0,0.853,0.783	0.879,0.551,0.853,0.685	0.167
Rcc1l	5	-	134186429	134186517	134184578	134184752	134192462	134192644	29,36,22,28	5,12,0,4	31,36,38,31	0,0,0,0	2.69113e-09	2.95297e-06	0.785,0.654,1.0,0.815	1.0,1.0,1.0,1.0	-0.186
Tnip1	11	-	54831536	54831708	54830423	54830561	54846846	54847004	39,61,42,71	0,5,1,1	55,54,36,53	1,11,6,4	0.00124521	0.0417801	1.0,0.859,0.955,0.973	0.965,0.711,0.75,0.869	0.123
Tnip1	11	-	54831536	54831708	54830423	54830561	54853658	54853766	30,42,32,49	0,0,0,0	43,34,28,44	0,2,7,7	1.22286e-07	5.3813e-05	1.0,1.0,1.0,1.0	1.0,0.895,0.667,0.759	0.17
Ccnl1	3	-	65857633	65857647	65856117	65856211	65857900	65857965	0,0,0,1	24,19,15,15	3,7,0,2	12,43,8,15	5.28061e-05	0.004586	0.0,0.0,0.0,0.057	0.186,0.13,0.0,0.109	-0.092
P2ry12	3	-	59127639	59127704	59127354	59127517	59170194	59170408	3,8,5,12	0,0,0,0	4,4,6,5	8,2,2,0	2.00025e-07	7.90153e-05	1.0,1.0,1.0,1.0	0.258,0.582,0.676,1.0	0.371
Med12l	3	+	58946586	58946619	58944980	58945172	58949674	58949834	5,9,4,4	4,6,1,12	12,11,12,2	3,3,0,0	0.000395742	0.0189719	0.506,0.551,0.766,0.214	0.766,0.75,1.0,1.0	-0.37
Enah	1	-	181764714	181765582	181763224	181763281	181783958	181784136	18,16,16,12	38,25,11,30	4,9,0,8	23,21,31,24	0.000529897	0.0233273	0.191,0.242,0.421,0.167	0.08,0.176,0.0,0.143	0.155
Pcdh10	3	+	45353757	45354033	45347003	45347309	45373841	45378146	14,7,9,10	25,40,24,58	1,8,7,2	30,63,28,55	0.000701707	0.0279805	0.219,0.08,0.158,0.079	0.016,0.06,0.111,0.018	0.083
Ablim2	5	+	36000511	36000610	35998624	35998745	36006147	36006249	29,28,15,50	90,135,79,92	56,54,44,33	68,113,59,89	0.000750697	0.0290675	0.162,0.111,0.102,0.246	0.331,0.223,0.309,0.182	-0.106
Camkk2	5	-	122875050	122875093	122869232	122872308	122875495	122875596	34,21,22,44	0,0,0,2	43,26,27,43	9,10,3,2	1.19246e-07	5.3529e-05	1.0,1.0,1.0,0.945	0.788,0.669,0.875,0.943	0.167
AW554918	18	+	25532982	25533164	25423003	25423123	25553023	25553132	6,10,8,16	0,0,0,0	9,6,4,5	0,6,0,2	0.000494191	0.0223533	1.0,1.0,1.0,1.0	1.0,0.333,1.0,0.556	0.278
Pex5l	3	-	33078844	33078949	33069113	33069225	33134613	33134685	156,141,93,107	121,114,79,114	161127127136	77,90,71,83	0.00123853	0.0416976	0.431,0.42,0.408,0.355	0.551,0.453,0.512,0.49	-0.098
Actl6a	3	+	32763081	32763491	32762694	32763029	32766016	32766093	4,5,0,3	4,21,15,27	0,0,0,0	15,14,13,15	0.000412511	0.0194948	0.333,0.106,0.0,0.053	0.0,0.0,0.0,0.0	0.123
Zbtb45	7	-	12743608	12743779	12740950	12742256	12743692	12745212	0,0,0,3	2,14,6,9	6,5,2,3	3,13,5,4	1.46772e-05	0.00176764	0.0,0.0,0.0,0.143	0.5,0.161,0.167,0.273	-0.239
Tbce	13	-	14194286	14194472	14189319	14189408	14202282	14202367	142,103,76,128	0,0,0,18	83,90,104,117	0,2,0,2	0.00131825	0.0434437	1.0,1.0,1.0,0.78	1.0,0.957,1.0,0.967	-0.036
Aptx	4	-	40702723	40702917	40697216	40697353	40702980	40703143	3,10,2,8	9,3,2,4	3,3,3,13	0,0,2,1	6.69364e-05	0.00544815	0.143,0.625,0.333,0.5	1.0,1.0,0.429,0.867	-0.424
Aar2	2	+	156391804	156391947	156389515	156389803	156392568	156393369	4,6,1,7	44,26,30,22	6,22,20,15	25,30,28,34	9.65962e-06	0.00134993	0.044,0.105,0.017,0.14	0.109,0.272,0.267,0.184	-0.132
Eme2	17	-	25112278	25112372	25111728	25111918	25112524	25112616	37,41,25,37	0,0,4,0	20,28,47,32	2,10,2,0	0.00110511	0.0385189	1.0,1.0,0.793,1.0	0.86,0.632,0.935,1.0	0.092
Hacd1	2	-	14045644	14045766	14040589	14040768	14049593	14049682	0,4,4,8	43,27,23,45	1,0,0,3	38,44,18,26	0.00129654	0.0428711	0.0,0.075,0.087,0.089	0.014,0.0,0.0,0.06	0.044
Limch1	5	+	67039241	67039311	67015225	67015296	67111011	67111118	95,93,38,52	0,4,0,0	54,78,52,56	6,6,2,0	0.000668379	0.0271633	1.0,0.941,1.0,1.0	0.86,0.898,0.946,1.0	0.059
Eif2ak4	2	+	118300724	118300783	118298642	118298755	118301316	118301414	47,28,22,33	0,0,2,0	30,26,11,38	0,4,5,7	2.94361e-06	0.000562648	1.0,1.0,0.887,1.0	1.0,0.823,0.612,0.795	0.164
Ppil6	10	+	41377293	41377354	41374357	41374546	41377620	41377683	6,4,0,6	0,0,1,0	7,8,8,7	0,5,5,2	0.000231516	0.0131906	1.0,1.0,0.0,1.0	1.0,0.532,0.532,0.713	0.056
Fer	17	+	64203012	64203278	64185060	64185137	64214275	64214449	13,25,11,23	0,1,0,0	16,18,33,21	0,7,2,0	0.00102175	0.0361666	1.0,0.926,1.0,1.0	1.0,0.562,0.892,1.0	0.118
Kctd3	1	-	188715403	188715491	188715206	188715323	188719712	188719828	181215108211	2,17,2,9	180176151269	2,2,4,2	0.000204604	0.0121723	0.983,0.888,0.971,0.936	0.983,0.982,0.96,0.988	-0.034
Sema4d	13	-	51849454	51849483	51845324	51845534	51854872	51857567	4,12,6,2	40,86,65,74	4,1,0,6	111107110118	0.000195125	0.0117499	0.077,0.105,0.072,0.022	0.029,0.008,0.0,0.041	0.05
Tprkb	6	+	85896898	85897006	85892952	85893089	85898404	85898493	8,15,8,11	7,0,0,0	6,6,13,2	4,7,2,3	0.00156407	0.0488804	0.399,1.0,1.0,1.0	0.465,0.332,0.79,0.279	0.383
Smurf2	11	-	106766726	106766765	106762327	106762436	106811006	106811094	10,0,10,11	0,3,4,2	4,6,9,19	0,0,0,0	0.000119882	0.0082216	1.0,0.0,0.665,0.813	1.0,1.0,1.0,1.0	-0.381
Mpped2	2	+	106575044	106575226	106529632	106529880	106613977	106614203	72,93,37,126	0,0,0,0	68,73,73,89	1,8,0,2	0.00147696	0.0468287	1.0,1.0,1.0,1.0	0.971,0.82,1.0,0.957	0.063
Elovl6	3	+	129421931	129422083	129398689	129398821	129426708	129432144	43,96,63,52	3,2,0,0	55,45,57,59	12,2,3,0	0.000815413	0.0307357	0.878,0.96,1.0,1.0	0.696,0.918,0.905,1.0	0.08
Stum	1	-	180266670	180266679	180259945	180265928	180270108	180270288	10,15,12,28	0,4,0,0	12,5,12,7	4,2,1,3	0.00141645	0.0454659	1.0,0.78,1.0,1.0	0.739,0.702,0.919,0.688	0.183
Adamtsl2	2	+	26983544	26983902	26979595	26979771	26985414	26985784	9,4,12,10	0,0,2,6	29,29,9,18	0,0,0,0	0.000405877	0.0192707	1.0,1.0,0.75,0.455	1.0,1.0,1.0,1.0	-0.199
A730081D07Rik	13	-	41112460	41112622	41111736	41111835	41113403	41113624	5,4,0,1	0,0,1,0	10,2,0,12	3,3,1,6	1.57033e-05	0.0018462	1.0,1.0,0.0,1.0	0.625,0.25,0.0,0.5	0.406
Gm40733	10	-	88207958	88208085	88202910	88203953	88214876	88214926	3,9,7,0	8,1,0,1	2,0,0,0	4,4,2,1	2.21603e-05	0.00240492	0.168,0.829,1.0,0.0	0.213,0.0,0.0,0.0	0.446
Fastkd5	2	-	130470408	130470555	130455765	130458662	130471835	130471922	13,12,4,9	5,2,0,1	8,5,14,16	0,0,0,0	6.91328e-05	0.0055668	0.567,0.751,1.0,0.819	1.0,1.0,1.0,1.0	-0.216
Kat2b	17	+	53972433	53972470	53970562	53970677	53972680	53972744	74,62,54,54	0,2,0,0	95,63,36,62	1,3,11,0	0.000244487	0.0136154	1.0,0.961,1.0,1.0	0.987,0.944,0.724,1.0	0.076
Mrpl57	14	+	58063695	58063779	58063661	58063770	58063965	58066202	32,35,22,38	0,0,2,10	48,32,52,48	0,0,1,0	6.20951e-05	0.00519687	1.0,1.0,0.876,0.708	1.0,1.0,0.971,1.0	-0.097
Iqce	5	-	140656221	140656322	140649259	140651248	140657098	140657220	16,7,7,8	0,0,6,4	26,14,18,9	0,0,0,0	2.61645e-05	0.00274885	1.0,1.0,0.41,0.544	1.0,1.0,1.0,1.0	-0.261
Parp6	9	+	59524626	59525142	59524566	59524691	59525750	59525990	0,1,0,0	14,17,26,16	6,4,0,2	16,26,9,29	0.000943264	0.0339564	0.0,0.029,0.0,0.0	0.158,0.071,0.0,0.033	-0.058
Parp6	9	+	59548306	59548379	59547322	59547432	59556112	59556192	56,40,41,43	0,0,0,1	66,49,48,69	11,0,1,2	9.88798e-05	0.00719782	1.0,1.0,1.0,0.967	0.801,1.0,0.97,0.959	0.059
Suco	1	-	161654868	161654966	161647963	161648019	161655225	161655317	3,0,0,0	43,29,24,18	1,2,10,4	24,35,37,32	0.000142067	0.00931196	0.04,0.0,0.0,0.0	0.025,0.033,0.14,0.07	-0.057
Cdk5rap2	4	-	70218802	70218912	70217056	70217185	70220320	70220451	31,10,27,28	0,0,0,1	10,20,30,26	0,6,6,0	1.16357e-05	0.00154778	1.0,1.0,1.0,0.942	1.0,0.657,0.742,1.0	0.136
Cdk5rap2	4	-	70255577	70255796	70235663	70235834	70267380	70267482	44,27,19,23	17,1,6,3	30,38,40,22	1,6,0,0	0.00129491	0.0428711	0.564,0.931,0.613,0.793	0.938,0.76,1.0,1.0	-0.199
Prdx6	1	-	161076928	161077039	161074826	161074983	161078326	161078736	8,14,5,7	2,0,0,1	9,5,13,10	1,3,4,0	0.000378718	0.0185153	0.696,1.0,1.0,0.8	0.838,0.489,0.651,1.0	0.129
Hipk1	3	-	103698310	103698591	103684537	103685615	103698708	103698877	44,49,26,44	1,3,0,1	22,45,34,46	2,11,2,5	0.00013331	0.00891552	0.957,0.891,1.0,0.957	0.846,0.672,0.895,0.821	0.143
Eml2	7	+	18935754	18935852	18935489	18935578	18936433	18936521	515473416535	22,10,5,19	516562545542	11,3,6,9	0.000760228	0.0292131	0.934,0.966,0.98,0.944	0.966,0.991,0.982,0.973	-0.022
Emid1	11	-	5099921	5100729	5094294	5094408	5102121	5102230	0,0,0,0	2,2,6,8	6,1,3,4	0,2,4,2	4.32311e-08	2.66835e-05	0.0,0.0,0.0,0.0	1.0,0.2,0.273,0.5	-0.493
Tm6sf1	7	+	81517110	81517284	81514994	81515092	81518388	81518492	10,6,1,3	16,27,23,26	2,0,0,4	48,29,30,43	3.70579e-05	0.00356001	0.238,0.1,0.021,0.055	0.02,0.0,0.0,0.044	0.087
Sall1	8	-	89756571	89760026	89753869	89755446	89768979	89769490	81,81,25,69	0,1,0,0	80,97,77,72	5,6,4,2	6.97381e-06	0.00106768	1.0,0.976,1.0,1.0	0.889,0.89,0.906,0.947	0.086
Npas3	12	+	53548172	53548223	53547816	53548061	53687242	53687319	0,1,0,0	6,0,1,3	1,0,7,10	3,5,0,0	8.86862e-05	0.00665191	0.0,1.0,0.0,0.0	0.199,0.0,1.0,1.0	-0.3
Myo1b	1	-	51805980	51806067	51803048	51803123	51808162	51808249	10,12,9,13	2,0,0,1	8,10,5,2	0,5,0,7	0.00160111	0.0497755	0.759,1.0,1.0,0.891	1.0,0.558,1.0,0.153	0.235
Megf11	9	+	64598502	64598631	64597283	64597412	64599076	64599205	4,8,2,7	0,0,0,0	5,7,5,1	3,4,0,2	4.26136e-07	0.000136724	1.0,1.0,1.0,1.0	0.472,0.484,1.0,0.211	0.458
Abcb4	5	+	8955974	8956032	8949567	8949718	8957207	8957399	3,0,4,1	0,1,0,2	0,0,2,0	1,2,0,6	0.000162136	0.0102641	1.0,0.0,1.0,0.265	0.0,0.0,1.0,0.0	0.316
Garnl3	2	-	32976790	32977049	32975886	32975956	32977093	32977265	1,2,2,7	8,21,4,7	0,0,0,0	7,8,3,7	1.92345e-05	0.00216122	0.059,0.045,0.2,0.333	0.0,0.0,0.0,0.0	0.159
Rgl1	1	-	152500734	152500968	152499568	152499679	152550610	152550774	11,27,19,20	111,77,53,65	51,29,32,33	43,67,75,58	6.59539e-05	0.00539783	0.047,0.149,0.152,0.133	0.372,0.178,0.176,0.221	-0.116
Tpp1	7	-	105400796	105400936	105399386	105399537	105401188	105401260	178,149,73,174	3,0,2,0	166197153166	14,8,0,1	0.000177545	0.0110044	0.968,1.0,0.95,1.0	0.859,0.927,1.0,0.988	0.036
Slc25a27	17	-	43970706	43970789	43968572	43968695	43972504	43972589	1,1,0,0	24,24,24,36	3,4,4,4	30,30,46,49	0.000734859	0.0286847	0.026,0.026,0.0,0.0	0.06,0.079,0.053,0.05	-0.048
Pkp4	2	+	59119561	59119596	59096731	59096844	59135409	59135535	517496446465	26,16,14,0	514568541377	16,54,10,27	0.000558009	0.0242589	0.942,0.962,0.963,1.0	0.963,0.895,0.978,0.919	0.028
Myo9b	8	+	71791550	71791664	71786959	71787038	71795405	71795528	4,10,10,1	0,0,3,0	4,6,8,6	1,2,4,0	0.000624258	0.0260492	1.0,1.0,0.654,1.0	0.694,0.63,0.531,1.0	0.2
Entr1	2	-	26278927	26279077	26277567	26277683	26279160	26279318	15,9,8,9	62,27,26,45	6,0,3,6	68,63,48,43	5.2464e-06	0.000888201	0.108,0.143,0.133,0.091	0.042,0.0,0.03,0.065	0.084
Entr1	2	-	26278927	26279077	26278503	26278572	26279160	26279318	8,12,9,10	10,11,3,4	10,0,2,7	29,6,17,9	0.000166864	0.0104739	0.286,0.353,0.6,0.556	0.147,0.0,0.056,0.28	0.328
Patl1	19	+	11899284	11899358	11898732	11898927	11899830	11899932	0,0,0,3	26,34,8,22	9,7,6,6	20,9,10,9	1.56263e-11	4.6296e-08	0.0,0.0,0.0,0.084	0.231,0.342,0.286,0.308	-0.271
Xrn1	9	+	95888049	95888165	95885896	95885995	95888753	95888900	29,7,11,7	0,0,0,0	9,16,12,2	0,2,6,0	0.000528929	0.0233273	1.0,1.0,1.0,1.0	1.0,0.818,0.529,1.0	0.163
Gramd1a	7	-	30850320	30850596	30843081	30843298	30851261	30851489	23,34,21,44	4,0,4,2	24,43,55,51	0,0,0,2	0.00018421	0.0112994	0.742,1.0,0.724,0.917	1.0,1.0,1.0,0.927	-0.136
Rassf5	1	-	131127589	131127922	131109880	131109991	131139993	131140115	0,1,0,3	58,79,58,40	3,13,6,25	67,39,48,37	2.69289e-11	6.64852e-08	0.0,0.006,0.0,0.036	0.022,0.143,0.059,0.253	-0.109
Evi5	5	-	107901747	107901760	107895793	107896323	107912541	107912637	6,4,10,7	5,32,7,28	1,0,0,5	30,10,21,13	0.000158528	0.0101222	0.525,0.103,0.568,0.187	0.03,0.0,0.0,0.261	0.273
Evi5	5	-	108016656	108017188	107989936	107990166	108020466	108020521	9,13,12,13	2,2,2,6	16,7,12,13	0,2,0,1	0.000210927	0.0124733	0.692,0.765,0.75,0.52	1.0,0.636,1.0,0.867	-0.194
Ralgapa2	2	-	146260281	146260422	146254653	146254788	146263512	146263677	4,9,2,8	0,0,1,0	10,7,2,6	1,9,2,1	1.59164e-06	0.000346732	1.0,1.0,0.507,1.0	0.837,0.286,0.339,0.755	0.323
Klf12	14	-	100521966	100522818	100387167	100387231	100719627	100719681	1,7,1,1	2,3,0,1	2,1,2,8	0,1,0,0	0.000399088	0.0190354	0.2,0.538,1.0,0.333	1.0,0.333,1.0,1.0	-0.316
Abi1	2	-	22840195	22840282	22836587	22836773	22847029	22847130	92,99,84,75	9,8,9,12	95,55,76,75	14,22,19,25	0.000124414	0.00845418	0.866,0.887,0.855,0.798	0.811,0.612,0.716,0.654	0.153
Apaf1	10	-	90835513	90835639	90833073	90833199	90836871	90836991	18,11,4,6	6,0,0,2	12,22,15,23	0,0,0,0	0.00055591	0.0242205	0.619,1.0,1.0,0.619	1.0,1.0,1.0,1.0	-0.191
Capzb	4	+	139016171	139016284	139015066	139015143	139018313	139019029	264237146230	588490397630	384274268366	496597488617	0.000203845	0.0121515	0.203,0.216,0.173,0.172	0.306,0.207,0.238,0.252	-0.06
Raph1	1	-	60558138	60558219	60549575	60549650	60564750	60565259	0,4,1,8	5,3,8,0	0,0,2,0	9,6,5,4	0.000285365	0.0151314	0.0,0.463,0.075,1.0	0.0,0.0,0.206,0.0	0.333
Camk2d	3	+	126599505	126599565	126595375	126595410	126604287	126604336	67,51,51,84	11,3,17,4	42,55,53,64	25,11,24,18	0.000799593	0.0303323	0.813,0.924,0.681,0.937	0.545,0.781,0.612,0.717	0.175
Phpt1	2	-	25464199	25464324	25463442	25463711	25464694	25464883	555547389766	22,8,0,16	521522611654	22,19,26,20	0.000895841	0.0327264	0.932,0.974,1.0,0.963	0.928,0.937,0.927,0.947	0.032
Phf3	1	-	30868923	30870640	30863290	30863600	30876185	30876347	23,14,28,26	14,13,0,16	42,53,42,18	4,1,2,4	0.00112484	0.03895	0.451,0.35,1.0,0.448	0.84,0.964,0.913,0.692	-0.29
Phf3	1	-	30902067	30902244	30876185	30876347	30912658	30912989	15,14,5,4	0,2,4,4	9,6,11,10	0,1,0,2	0.000714001	0.0283562	1.0,0.778,0.385,0.333	1.0,0.75,1.0,0.714	-0.242
Fkbp7	2	-	76497670	76497786	76496020	76496151	76502040	76502192	4,8,5,8	0,0,0,0	2,7,5,4	1,4,4,0	5.23308e-07	0.000152	1.0,1.0,1.0,1.0	0.529,0.496,0.413,1.0	0.391
Dnm1	2	-	32200462	32200499	32198489	32199646	32202138	32202354	49,47,38,59	3,6,0,8	57,56,48,62	1,0,0,2	1.8698e-05	0.00212247	0.929,0.863,1.0,0.855	0.979,1.0,1.0,0.961	-0.073
Pgap3	11	-	98288721	98288874	98282520	98282583	98289710	98289808	15,29,5,15	1,4,3,2	27,18,12,1	0,0,0,1	0.000151886	0.00977348	0.882,0.784,0.455,0.789	1.0,1.0,1.0,0.333	-0.106
Zfp423	8	-	88631116	88631176	88585911	88586112	88685823	88686223	21,10,3,18	0,0,0,0	28,14,35,5	0,4,0,6	0.000249967	0.0138639	1.0,1.0,1.0,1.0	1.0,0.714,1.0,0.373	0.228
Cspp1	1	+	10155971	10156177	10153725	10153783	10158275	10158409	17,10,4,18	1,0,0,1	13,11,10,5	5,2,9,7	6.56547e-09	5.8944e-06	0.895,1.0,1.0,0.9	0.565,0.733,0.357,0.263	0.469
Ndufs1	1	-	63211312	63211416	63210007	63210073	63215744	63215981	2,5,2,0	90,39,34,53	5,14,14,13	53,61,60,62	3.40336e-07	0.000118217	0.013,0.07,0.033,0.0	0.053,0.119,0.121,0.11	-0.072
Mfsd6	1	-	52765868	52766044	52747322	52748914	52766181	52766477	3,0,0,5	43,22,12,34	11,12,4,5	30,26,22,23	1.27771e-05	0.00165305	0.034,0.0,0.0,0.068	0.155,0.188,0.083,0.098	-0.106
Mark3	12	+	111559010	111559202	111541366	111541535	111570944	111570998	137,127,85,121	0,0,0,0	99117118109	11,1,0,6	2.61228e-06	0.000512544	1.0,1.0,1.0,1.0	0.818,0.983,1.0,0.901	0.075
Slc39a10	1	-	46880907	46881041	46874286	46875311	46931959	46932060	0,3,0,0	11,38,13,9	3,10,0,0	12,24,13,14	0.0005402	0.0236403	0.0,0.04,0.0,0.0	0.116,0.18,0.0,0.0	-0.064
Gulp1	1	+	44812799	44812823	44812430	44812547	44813212	44813305	10,5,8,5	16,14,2,6	0,3,0,0	6,9,7,14	4.33794e-07	0.000136724	0.35,0.235,0.775,0.418	0.0,0.223,0.0,0.0	0.389
Lsm6	8	-	79542263	79542411	79539604	79539709	79546615	79546714	8,4,2,2	203199120188	10,5,5,26	138171156156	1.14503e-05	0.001542	0.019,0.01,0.008,0.005	0.035,0.014,0.016,0.077	-0.025
Memo1	17	-	74524021	74524098	74509255	74509360	74532426	74532569	82,61,37,41	0,0,0,1	54,63,27,84	7,1,0,4	0.000532812	0.0233628	1.0,1.0,1.0,0.964	0.836,0.976,1.0,0.933	0.055
Arsk	13	-	76242006	76242136	76239776	76239936	76246492	76246776	23,46,18,50	1,2,1,2	52,41,38,9	3,10,4,5	0.00100599	0.035694	0.925,0.925,0.906,0.93	0.903,0.686,0.835,0.49	0.193
Spopl	2	-	23452979	23453067	23435455	23435591	23461854	23461936	6,2,4,2	20,18,9,28	2,0,0,0	29,33,6,27	2.74826e-05	0.00283703	0.159,0.065,0.218,0.043	0.042,0.0,0.0,0.0	0.111
Rbm27	18	+	42447035	42447200	42438744	42438879	42450665	42450815	26,31,15,18	3,2,0,6	41,20,25,18	1,0,2,0	0.000273238	0.014707	0.812,0.886,1.0,0.6	0.953,1.0,0.862,1.0	-0.129
Ldb2	5	-	44633834	44633977	44630528	44630854	44636434	44636583	4,1,0,0	18,37,21,7	0,8,6,12	18,28,19,26	2.86425e-05	0.0029363	0.102,0.014,0.0,0.0	0.0,0.127,0.139,0.191	-0.085
Atxn2	5	+	121944284	121944338	121941010	121941143	121948913	121949059	176,182,95,150	33,25,13,41	175120162150	15,8,16,9	1.02005e-05	0.00140754	0.797,0.842,0.843,0.729	0.895,0.917,0.881,0.924	-0.101
Ntng1	3	-	109746435	109746495	109688421	109690227	109748825	109748891	6,4,4,9	12,2,4,13	1,8,2,5	1,1,0,1	1.63648e-05	0.00191636	0.263,0.588,0.416,0.33	0.416,0.851,1.0,0.781	-0.363
Grk3	5	-	113085574	113085682	113077538	113077605	113089498	113089593	35,40,37,51	2,0,0,0	42,75,46,49	2,2,4,3	0.00141937	0.0455105	0.91,1.0,1.0,1.0	0.924,0.956,0.87,0.904	0.064
Gtpbp6	5	-	110254518	110254608	110254131	110254202	110254925	110255063	33,13,22,31	0,0,1,0	39,35,50,12	4,0,6,0	0.000766161	0.0293649	1.0,1.0,0.932,1.0	0.859,1.0,0.839,1.0	0.058
Gtpbp6	5	-	110254518	110254649	110254131	110254202	110254925	110255063	35,22,26,40	0,0,1,0	45,35,50,31	4,0,6,0	0.000759767	0.0292131	1.0,1.0,0.933,1.0	0.857,1.0,0.816,1.0	0.065
Rpe	1	+	66740775	66740807	66739989	66740187	66745604	66745684	0,2,2,6	37,19,9,20	0,0,0,0	24,27,8,19	0.000964473	0.0346481	0.0,0.08,0.155,0.198	0.0,0.0,0.0,0.0	0.108
Magi1	6	-	93657769	93657858	93652433	93655983	93659932	93660071	71,89,58,67	7,4,0,7	63,69,39,64	15,25,13,7	2.45648e-06	0.000491744	0.864,0.933,1.0,0.857	0.724,0.633,0.653,0.851	0.198
Kcnq2	2	-	180727035	180727143	180724125	180724249	180728668	180728893	45,43,17,51	1,0,0,0	35,18,30,47	4,5,1,7	9.2893e-08	4.51171e-05	0.963,1.0,1.0,1.0	0.835,0.676,0.946,0.796	0.177
Kcnq2	2	-	180734031	180734085	180730139	180730363	180737134	180737325	8,8,6,17	2,0,0,0	16,4,13,5	1,3,2,2	0.000731721	0.028671	0.746,1.0,1.0,1.0	0.922,0.495,0.827,0.647	0.214
Cxcl16	11	-	70348901	70348971	70346480	70346888	70349570	70349653	2,3,2,6	8,3,9,29	2,0,0,0	17,28,20,25	9.12118e-06	0.00128073	0.145,0.405,0.131,0.123	0.074,0.0,0.0,0.0	0.183
Tfb2m	1	-	179372462	179372551	179369871	179370022	179373386	179373841	63,41,31,43	6,4,2,6	23,36,50,49	0,0,0,0	6.44865e-08	3.61531e-05	0.868,0.865,0.907,0.818	1.0,1.0,1.0,1.0	-0.135
Ermard	17	+	15280027	15280246	15279605	15279731	15281330	15281444	24,49,34,53	3,11,6,0	19,37,37,42	1,3,1,0	0.00136898	0.0445701	0.8,0.69,0.739,1.0	0.905,0.86,0.949,1.0	-0.121
Agrn	4	-	156252233	156252266	156251738	156251963	156253189	156253277	0,7,2,7	18,23,14,16	1,1,0,0	27,17,8,10	1.30954e-05	0.00167232	0.0,0.199,0.105,0.264	0.029,0.046,0.0,0.0	0.123
Herc1	9	+	66347077	66347188	66346459	66346566	66349187	66349361	19,14,13,11	0,0,0,0	14,8,11,12	2,5,5,0	1.13624e-07	5.22901e-05	1.0,1.0,1.0,1.0	0.8,0.478,0.558,1.0	0.291
Mrpl30	1	+	37934410	37934491	37933019	37933096	37936768	37936915	534393274436	52,27,9,31	491433407514	18,16,25,11	0.000134852	0.00899831	0.869,0.904,0.952,0.901	0.946,0.946,0.913,0.968	-0.037
Sult1a1	7	-	126274399	126274525	126274220	126274318	126274578	126274755	2,20,9,32	0,7,0,2	32,16,19,20	0,0,0,0	0.000240108	0.0135058	1.0,0.608,1.0,0.897	1.0,1.0,1.0,1.0	-0.124
Hpca	4	-	129015362	129015460	129015014	129015100	129015627	129015899	8,20,9,8	0,1,0,0	4,6,5,12	0,4,2,2	4.64522e-05	0.00415783	1.0,0.923,1.0,1.0	1.0,0.475,0.601,0.784	0.266
Nnat	2	+	157403132	157403213	157402367	157402455	157403461	157404445	24,29,14,32	0,1,2,13	33,32,34,44	0,1,0,0	2.52677e-06	0.00050242	1.0,0.949,0.819,0.615	1.0,0.954,1.0,1.0	-0.143
Trmt1l	1	+	151330728	151330791	151329635	151329802	151333213	151333340	111,43,40,115	6,8,0,10	67,76,87,78	1,0,6,0	0.000542779	0.0237182	0.929,0.791,1.0,0.89	0.979,1.0,0.911,1.0	-0.07
Arfip1	3	-	84436476	84436572	84434992	84435105	84441893	84442002	2,8,1,5	37,67,22,37	15,2,16,15	55,39,51,50	0.000985188	0.0351242	0.032,0.068,0.027,0.076	0.142,0.03,0.16,0.154	-0.071
Elavl4	4	-	110149165	110149699	110108477	110108718	110149831	110150136	10,4,0,2	3,8,3,0	4,2,1,3	0,0,0,0	9.63043e-09	8.15202e-06	0.625,0.2,0.0,1.0	1.0,1.0,1.0,1.0	-0.544
Src	2	+	157266763	157266855	157266212	157266334	157281120	157281197	7,7,6,0	16,2,26,3	2,0,1,0	8,15,8,14	8.53763e-05	0.00648576	0.213,0.684,0.125,0.0	0.134,0.0,0.072,0.0	0.204
Hnrnpll	17	-	80352368	80352451	80351922	80351994	80356036	80356109	0,7,8,17	104,86,75,117	19,22,16,12	104,96,106,107	0.00142458	0.0456282	0.0,0.05,0.064,0.085	0.105,0.128,0.088,0.067	-0.047
Grin2d	7	-	45515535	45516017	45511367	45511987	45519134	45519744	22,15,7,14	2,6,0,2	10,4,18,8	2,0,0,0	7.08402e-05	0.00562676	0.846,0.556,1.0,0.778	0.714,1.0,1.0,1.0	-0.133
Grin2d	7	-	45515535	45516894	45511367	45511987	45519134	45519402	19,15,5,8	2,6,0,2	10,4,6,10	2,0,0,0	5.99915e-05	0.00506373	0.826,0.556,1.0,0.667	0.714,1.0,1.0,1.0	-0.166
Psme2	14	-	55828298	55828478	55827951	55827984	55828478	55828558	63,49,17,62	40,23,16,41	65,78,79,90	25,30,17,25	0.000596525	0.0251756	0.441,0.516,0.347,0.431	0.565,0.565,0.699,0.643	-0.184
Cracdl	1	-	37715422	37715860	37683641	37683721	37758650	37759170	0,1,0,0	11,2,2,3	3,3,4,1	0,0,7,2	4.76985e-06	0.000816857	0.0,0.2,0.0,0.0	1.0,1.0,0.222,0.2	-0.555
Sdccag8	1	+	176656435	176656549	176642431	176642621	176658622	176658748	24,6,13,4	2,8,0,5	14,16,22,10	2,0,0,0	1.38247e-05	0.00172595	0.872,0.298,1.0,0.312	0.799,1.0,1.0,1.0	-0.329
Ece2	16	+	20451799	20451865	20449846	20450062	20456410	20456599	17,17,19,14	0,0,0,0	20,14,23,9	9,0,1,0	0.000401703	0.0191031	1.0,1.0,1.0,1.0	0.606,1.0,0.941,1.0	0.113
Casp8	1	+	58841660	58841852	58834532	58834897	58863073	58863406	0,0,0,0	2,1,6,7	6,0,2,2	6,1,6,10	7.82605e-05	0.0060697	0.0,0.0,0.0,0.0	0.333,0.0,0.143,0.091	-0.142
Ppil3	1	-	58477502	58477570	58473489	58473608	58480001	58480095	154,127,88,132	0,1,0,0	128,100,92,98	0,7,0,7	0.00140576	0.0454182	1.0,0.989,1.0,1.0	1.0,0.907,1.0,0.906	0.044
Trip12	1	-	84755144	84755228	84754037	84754133	84760547	84760684	87,103,35,43	3,0,2,0	51,75,65,57	11,0,0,6	0.00110113	0.0384256	0.949,1.0,0.918,1.0	0.748,1.0,1.0,0.859	0.065
Adgrl1	8	+	84654926	84655011	84649627	84649737	84656092	84657312	4,3,2,7	29,39,5,20	1,1,0,1	30,30,15,18	7.0372e-05	0.00561971	0.081,0.047,0.203,0.182	0.021,0.021,0.0,0.034	0.109
Adgrl1	8	+	84655296	84655570	84649627	84649737	84656092	84656893	12,1,0,0	29,39,5,20	0,0,0,0	30,30,15,18	0.000871334	0.0320683	0.171,0.013,0.0,0.0	0.0,0.0,0.0,0.0	0.046
Ccdc90b	7	+	92210731	92210969	92210356	92210843	92216829	92216949	2,0,0,0	61,39,66,33	10,1,6,1	27,63,58,33	0.000227053	0.0130367	0.016,0.0,0.0,0.0	0.156,0.008,0.049,0.015	-0.053
Ppp1r12b	1	-	134830115	134830246	134824080	134824199	134883229	134883678	10,19,16,16	1,0,5,2	31,37,11,32	0,0,0,0	0.000399026	0.0190354	0.842,1.0,0.63,0.81	1.0,1.0,1.0,1.0	-0.179
Ppt2	17	-	34846298	34846409	34845778	34845969	34846906	34846990	8,15,2,22	0,10,0,10	7,8,10,4	0,0,0,0	2.71137e-07	0.000100412	1.0,0.462,1.0,0.558	1.0,1.0,1.0,1.0	-0.245
Ppt2	17	-	34846906	34846990	34845778	34845969	34847091	34847253	0,10,0,10	4,12,3,6	0,0,0,0	5,4,4,9	8.76637e-07	0.000225845	0.0,0.348,0.0,0.516	0.0,0.0,0.0,0.0	0.216
Cacna1a	8	+	85341323	85341420	85338913	85339041	85342202	85342299	39,49,22,31	2,0,0,0	29,24,41,37	7,4,7,1	2.49071e-07	9.58341e-05	0.922,1.0,1.0,1.0	0.715,0.784,0.78,0.957	0.172
Mindy3	2	-	12408808	12408979	12402303	12402377	12410670	12410731	11,17,12,22	9,19,16,19	19,35,30,29	7,0,15,9	0.000243433	0.0135823	0.379,0.309,0.273,0.367	0.576,1.0,0.5,0.617	-0.341
Ankzf1	1	+	75170821	75170928	75169232	75169321	75171484	75171587	22,16,5,9	3,0,2,4	15,5,12,20	0,0,0,3	0.000395262	0.0189719	0.81,1.0,0.593,0.567	1.0,1.0,1.0,0.795	-0.206
Rpn2	2	+	157165142	157165190	157163662	157163792	157167630	157167977	194217188224	104,135,87,105	200197209198	154153145160	0.0003868	0.0187557	0.585,0.549,0.62,0.617	0.496,0.493,0.522,0.483	0.094
A530058N18Rik	2	+	113850662	113850689	113847472	113847514	113853709	113853758	28,18,4,29	0,0,0,0	33,18,22,26	0,8,2,1	0.000138286	0.00916508	1.0,1.0,1.0,1.0	1.0,0.656,0.903,0.957	0.121
Setd5	6	+	113082625	113082722	113081996	113082082	113082877	113083102	10,3,2,10	24,32,10,32	4,4,1,0	34,28,26,30	0.000713883	0.0283562	0.202,0.054,0.108,0.159	0.067,0.08,0.023,0.0	0.088
Dmd	X	+	84241109	84241141	84234215	84234308	84246076	84248656	64,39,24,48	1,6,3,11	28,46,40,28	0,4,0,0	5.53614e-05	0.0047464	0.981,0.843,0.868,0.782	1.0,0.904,1.0,1.0	-0.108
Trak2	1	-	58945864	58945970	58939628	58943341	58947687	58947948	96,96,94,74	10,6,6,6	74,96,88,62	11,16,17,16	0.000187229	0.0114372	0.849,0.903,0.902,0.878	0.797,0.778,0.752,0.694	0.128
Tnfsf13b	8	+	10064168	10064261	10057249	10057334	10081309	10081422	4,13,0,5	2,4,1,1	11,19,13,14	0,0,1,0	8.63042e-05	0.00652279	0.552,0.667,0.0,0.755	1.0,1.0,0.889,1.0	-0.479
Trappc13	13	-	104288672	104288690	104286557	104286691	104290803	104290848	30,4,8,1	105,67,55,74	2,4,2,1	54,65,71,74	2.74654e-05	0.00283703	0.203,0.051,0.115,0.012	0.032,0.052,0.025,0.012	0.065
Fbrsl1	5	-	110529466	110529512	110527134	110527459	110543910	110543940	16,13,6,9	0,1,4,3	21,8,26,27	0,0,0,0	0.000476272	0.0217755	1.0,0.909,0.534,0.696	1.0,1.0,1.0,1.0	-0.215
Fbrsl1	5	-	110534766	110534993	110529466	110529512	110543910	110543940	0,0,0,0	9,6,6,6	8,0,4,0	19,4,21,19	0.000308668	0.0160156	0.0,0.0,0.0,0.0	0.174,0.0,0.087,0.0	-0.065
Smim1	4	-	154108523	154108807	154108144	154108274	154109960	154110078	12,11,11,18	28,34,28,30	29,18,34,25	16,20,19,23	3.97189e-06	0.000700447	0.176,0.139,0.164,0.231	0.475,0.31,0.472,0.352	-0.225
Frs2	10	-	116919653	116920504	116916926	116917018	116920936	116921028	10,10,6,0	36,27,11,19	4,2,2,1	36,24,36,21	0.000505581	0.0226516	0.122,0.156,0.214,0.0	0.053,0.04,0.027,0.023	0.087
Dzank1	2	-	144344837	144344951	144343346	144343439	144346259	144346377	147230118165	1,0,2,5	159140166123	9,4,9,8	1.259e-05	0.00163598	0.988,1.0,0.971,0.949	0.909,0.952,0.913,0.897	0.059
Ric8b	10	+	84840642	84840726	84837645	84837765	84844520	84844657	0,0,1,0	2,4,0,2	5,6,0,4	9,2,2,0	0.000270701	0.0146351	0.0,0.0,1.0,0.0	0.262,0.657,0.0,1.0	-0.23
Ric8b	10	+	84840642	84840726	84837645	84837765	84850939	84854201	0,0,2,0	46,45,36,37	5,3,0,16	31,38,32,37	2.67989e-07	0.000100412	0.0,0.0,0.034,0.0	0.093,0.048,0.0,0.217	-0.081
Tmem44	16	-	30337117	30337150	30332502	30333640	30348229	30348388	18,13,15,21	0,0,0,4	23,12,12,14	2,2,6,5	0.000202597	0.0121015	1.0,1.0,1.0,0.811	0.904,0.831,0.621,0.696	0.19
Sirt3	7	-	140461675	140461808	140457869	140458050	140462070	140462222	10,11,5,17	0,0,0,0	18,6,5,19	2,3,4,0	8.23934e-06	0.00118572	1.0,1.0,1.0,1.0	0.826,0.514,0.398,1.0	0.316
Tsen34	7	+	3696385	3696864	3696372	3696453	3697596	3697843	7,27,9,26	0,0,1,0	15,16,13,27	0,6,4,0	4.67352e-05	0.00415803	1.0,1.0,0.818,1.0	1.0,0.571,0.619,1.0	0.157
Ppp2r2d	7	+	138466749	138466846	138448346	138448433	138470138	138470236	5,2,5,6	45,56,41,70	18,3,11,11	47,52,48,50	0.000922097	0.0333973	0.063,0.021,0.069,0.049	0.188,0.034,0.122,0.118	-0.065
Cacnb4	2	-	52448280	52448990	52367703	52367823	52565739	52565823	24,17,12,14	0,0,0,8	23,0,14,12	4,9,4,12	0.00021693	0.0127016	1.0,1.0,1.0,0.467	0.742,0.0,0.636,0.333	0.439
Upp2	2	+	58473315	58477828	58457521	58457540	58506845	58506911	6,0,3,20	3,6,3,13	11,25,22,14	5,4,2,0	0.000177165	0.0110039	0.5,0.0,0.333,0.435	0.524,0.758,0.846,1.0	-0.465
Upp2	2	+	58603897	58604002	58457521	58457540	58611777	58611859	2,10,6,0	3,2,6,5	10,3,2,1	0,0,6,0	0.00155785	0.0487376	0.281,0.746,0.37,0.0	1.0,1.0,0.164,1.0	-0.442
Caap1	4	-	94437355	94437431	94409298	94409372	94439501	94439702	24,12,2,9	0,0,0,1	13,8,8,21	2,3,3,0	0.00038106	0.0185685	1.0,1.0,1.0,0.856	0.811,0.638,0.638,1.0	0.192
Caap1	4	-	94438658	94438743	94409298	94409372	94439501	94439702	24,7,15,12	0,0,0,1	7,5,9,7	2,3,3,0	4.38083e-05	0.00403077	1.0,1.0,1.0,0.884	0.69,0.515,0.656,1.0	0.256
Dennd1a	2	-	37695083	37695212	37692026	37692285	37706927	37707016	38,45,52,48	0,0,0,1	46,45,66,41	3,3,5,4	4.05027e-06	0.000710044	1.0,1.0,1.0,0.963	0.892,0.889,0.876,0.846	0.115
Trnau1ap	4	-	132052662	132052800	132052518	132052571	132053256	132053356	16,0,2,13	45,54,17,33	9,3,0,1	37,56,55,55	0.000584483	0.0250381	0.156,0.0,0.058,0.17	0.112,0.027,0.0,0.009	0.059
Siglech	7	+	55419079	55419127	55418634	55418913	55421350	55421444	16,26,21,9	3,1,7,4	14,23,19,10	0,3,0,0	5.24392e-05	0.00456946	0.801,0.952,0.694,0.63	1.0,0.853,1.0,1.0	-0.194
Ltbp3	19	+	5795467	5795797	5792384	5792590	5795945	5796148	28,50,24,44	0,0,0,3	30,32,28,42	2,0,6,4	0.000189452	0.0115492	1.0,1.0,1.0,0.88	0.882,1.0,0.7,0.84	0.115
Letm2	8	-	26069735	26069810	26068512	26068820	26070331	26070424	19,14,18,15	2,0,6,8	18,6,28,24	0,0,0,4	0.000377398	0.0185119	0.863,1.0,0.666,0.555	1.0,1.0,1.0,0.8	-0.179
Letm2	8	-	26069735	26069824	26068512	26068820	26070331	26070424	1,3,5,7	2,0,6,8	9,1,6,3	0,0,0,4	0.00126832	0.0422684	0.238,1.0,0.343,0.354	1.0,1.0,1.0,0.32	-0.346
Pstk	7	+	130986228	130986322	130985653	130985729	130994228	130994497	79,61,47,58	3,4,2,8	67,69,75,87	0,0,0,0	2.79518e-07	0.000100991	0.942,0.903,0.935,0.816	1.0,1.0,1.0,1.0	-0.101
Pfkfb3	2	-	11486057	11486144	11485008	11485182	11486681	11486746	0,10,4,7	72,110,79,97	13,13,9,18	114,94,87,91	0.000506138	0.0226516	0.0,0.054,0.031,0.044	0.067,0.08,0.061,0.111	-0.048
Obsl1	1	-	75472980	75473268	75470428	75470701	75473651	75473924	1,4,6,5	0,2,2,3	7,1,7,12	2,0,0,0	5.0946e-05	0.00446555	1.0,0.5,0.6,0.455	0.636,1.0,1.0,1.0	-0.27
Tead1	7	+	112455259	112455271	112441246	112441309	112456004	112456139	0,1,2,1	2,8,1,2	10,1,2,5	2,2,2,1	0.00039909	0.0190354	0.0,0.104,0.649,0.316	0.822,0.316,0.481,0.822	-0.343
Fbf1	11	-	116055488	116055516	116054143	116054185	116058377	116059081	6,3,3,8	2,0,0,9	3,9,14,5	0,0,0,0	5.29386e-05	0.004586	0.716,1.0,1.0,0.428	1.0,1.0,1.0,1.0	-0.214
Gm14322	2	+	177409531	177409568	177404638	177404693	177409836	177409963	8,4,8,4	0,0,1,0	15,5,14,10	4,4,2,0	1.44583e-05	0.00176279	1.0,1.0,0.865,1.0	0.75,0.5,0.849,1.0	0.192
9430021M05Rik	2	+	162508308	162508583	162503082	162503346	162515591	162517124	4,0,6,0	5,6,4,9	10,5,8,5	2,2,0,1	1.18811e-06	0.000283871	0.286,0.0,0.429,0.0	0.714,0.556,1.0,0.714	-0.567
Fbln2	6	+	91236611	91236752	91234706	91234808	91240320	91240455	1,4,0,4	0,6,1,3	4,6,4,5	0,1,0,0	2.9136e-07	0.000104001	1.0,0.255,0.0,0.407	1.0,0.755,1.0,1.0	-0.523
Mcf2l	8	+	12997877	12998186	12976275	12976733	13013163	13013247	16,16,4,28	0,0,0,2	12,10,7,10	0,3,1,5	1.45838e-05	0.00176357	1.0,1.0,1.0,0.875	1.0,0.625,0.778,0.5	0.243
Nktr	9	+	121559062	121559090	121558701	121558746	121560543	121560631	6,0,0,5	7,11,8,2	0,0,0,1	1,5,10,14	0.000317824	0.0164045	0.419,0.0,0.0,0.678	0.0,0.0,0.0,0.057	0.26
Ppip5k1	2	-	121157332	121157395	121153674	121153857	121158125	121158251	7,4,4,5	0,0,0,2	4,13,4,4	2,1,0,7	0.000226942	0.0130367	1.0,1.0,1.0,0.637	0.584,0.901,1.0,0.287	0.216
Fam161a	11	+	22971493	22971661	22969999	22971133	22973429	22975902	2,4,9,7	0,6,0,5	0,0,1,0	2,11,0,3	3.93152e-06	0.000700447	1.0,0.25,1.0,0.412	0.0,0.0,1.0,0.0	0.415
Lingo1	9	-	56592403	56592565	56581706	56581793	56631584	56631629	14,14,11,24	0,0,0,3	22,8,5,19	2,7,7,5	1.1684e-06	0.000281432	1.0,1.0,1.0,0.8	0.846,0.364,0.263,0.655	0.418
Rnf130	11	+	49990072	49990166	49986602	49986807	49995375	49995586	336322243326	71,65,47,51	336376305460	37,34,50,60	0.00049658	0.0224271	0.744,0.752,0.76,0.797	0.848,0.871,0.789,0.825	-0.07
Dlgap2	8	+	14873573	14873615	14872342	14872695	14879868	14879954	2,0,2,5	8,6,1,8	6,11,2,4	0,1,1,0	5.93928e-10	8.64983e-07	0.163,0.0,0.609,0.328	1.0,0.896,0.609,1.0	-0.601
Cacfd1	2	+	26905954	26906861	26905495	26905621	26908384	26908492	1,0,2,3	21,44,19,27	7,6,5,9	30,30,27,26	3.01141e-05	0.00302438	0.023,0.0,0.05,0.053	0.104,0.091,0.085,0.148	-0.076
Myadm	7	+	3339080	3339317	3339079	3339155	3341727	3341815	1,9,4,10	0,0,0,2	11,16,4,12	5,0,0,7	0.000206607	0.0122567	1.0,1.0,1.0,0.714	0.524,1.0,1.0,0.462	0.182
Ptpn13	5	+	103688837	103689252	103684579	103684742	103698090	103698180	1,2,6,0	6,2,4,4	2,1,4,0	0,0,0,2	0.00020685	0.0122567	0.077,0.333,0.429,0.0	1.0,1.0,1.0,0.0	-0.54
Mrps2	2	+	28359232	28359340	28358832	28358962	28359434	28361180	8,5,4,10	92,54,49,78	16,12,15,12	50,60,46,54	7.59098e-05	0.00596547	0.048,0.051,0.045,0.069	0.156,0.104,0.159,0.114	-0.08
Setx	2	+	29015863	29015975	29015180	29015561	29016885	29017075	15,15,3,4	0,0,0,0	10,11,15,2	4,2,2,0	8.05373e-05	0.00622997	1.0,1.0,1.0,1.0	0.588,0.758,0.811,1.0	0.211
Strbp	2	-	37471612	37471716	37470684	37470818	37476521	37476566	0,0,2,0	11,7,9,8	2,0,4,3	8,5,7,4	0.000588976	0.0250739	0.0,0.0,0.116,0.0	0.128,0.0,0.252,0.306	-0.142
Tbc1d13	2	+	30026684	30026725	30024808	30024882	30027132	30027194	36,18,14,33	0,0,0,2	25,16,18,11	0,2,7,1	0.000240238	0.0135058	1.0,1.0,1.0,0.928	1.0,0.863,0.668,0.896	0.125
Tbc1d13	2	+	30026879	30026913	30026684	30026725	30027132	30027194	6,2,0,4	35,17,12,27	0,0,0,0	35,16,17,10	8.74261e-05	0.00659077	0.122,0.087,0.0,0.108	0.0,0.0,0.0,0.0	0.079
Tbc1d13	2	+	30026879	30026995	30026684	30026725	30027132	30027194	3,5,0,4	35,17,12,27	0,1,1,0	35,16,17,10	0.0015858	0.0493514	0.046,0.142,0.0,0.077	0.0,0.034,0.032,0.0	0.05
Arfgap1	2	+	180620963	180621020	180619112	180619145	180622196	180622267	31,38,34,82	4,4,4,11	48,74,59,48	2,1,0,5	0.000355553	0.017835	0.849,0.873,0.86,0.844	0.946,0.982,1.0,0.874	-0.094
Rbms3	9	-	116411805	116411906	116401817	116407770	116415085	116415163	22,34,14,11	0,5,0,0	3,10,12,2	2,2,1,5	0.00082633	0.0310681	1.0,0.802,1.0,1.0	0.472,0.749,0.877,0.193	0.378
Slc25a39	11	-	102298063	102298222	102297380	102297480	102298215	102298343	1,0,0,1	115,105,97,103	7,14,3,3	121128105133	0.000838108	0.0314312	0.004,0.0,0.0,0.005	0.028,0.052,0.014,0.011	-0.024
Zfp202	9	+	40121736	40121856	40121062	40121192	40122191	40124485	8,7,4,6	1,0,0,0	0,5,2,0	4,0,0,3	6.89281e-05	0.0055668	0.816,1.0,1.0,1.0	0.0,1.0,1.0,0.0	0.454
Orc6	8	+	86029424	86029588	86027737	86027867	86029990	86030080	72,80,41,69	0,0,0,1	33,46,39,66	0,6,2,7	7.25098e-07	0.000195295	1.0,1.0,1.0,0.972	1.0,0.793,0.907,0.825	0.112
Spg11	2	-	121915375	121915521	121913880	121914042	121917343	121917450	17,13,14,7	4,2,0,4	9,28,13,17	0,0,1,0	1.84855e-06	0.000385684	0.682,0.767,1.0,0.469	1.0,1.0,0.868,1.0	-0.238
Ggta1	2	-	35304230	35304296	35303337	35303439	35306483	35306519	3,3,1,5	0,0,0,0	9,3,7,20	4,0,3,4	4.32967e-07	0.000136724	1.0,1.0,1.0,1.0	0.609,1.0,0.618,0.776	0.249
Epb41l1	2	+	156365580	156365691	156355947	156356130	156366800	156367208	145,392,72,0	95,137,80,212	401359329307	135198130134	0.000154763	0.00990314	0.467,0.621,0.34,0.0	0.63,0.51,0.592,0.568	-0.218
Usp37	1	-	74499073	74499139	74495237	74495379	74500724	74500889	10,10,3,11	0,2,7,0	9,14,11,6	0,0,0,0	0.00157179	0.0490656	1.0,0.776,0.229,1.0	1.0,1.0,1.0,1.0	-0.249
Ptprf	4	-	118085015	118085042	118083650	118083768	118087891	118088085	32,41,35,38	16,13,19,29	43,22,26,9	43,39,31,24	6.46781e-05	0.00535256	0.629,0.728,0.609,0.526	0.458,0.323,0.415,0.241	0.264
Nfatc3	8	+	106845953	106846057	106834756	106835761	106854549	106857169	4,17,0,15	13,36,15,21	0,8,0,0	16,26,23,18	0.000159224	0.010123	0.153,0.218,0.0,0.296	0.0,0.153,0.0,0.0	0.129
Tmem175	5	+	108789687	108789739	108787357	108787435	108789982	108790018	73,66,54,88	2,3,2,1	43,76,78,63	8,2,8,10	9.16264e-05	0.00676962	0.964,0.942,0.952,0.985	0.799,0.966,0.878,0.824	0.094
Cacna1e	1	-	154280630	154280759	154279423	154279604	154283457	154283569	38,18,5,17	3,2,0,5	8,26,7,9	5,9,6,4	0.00130521	0.0431098	0.872,0.828,1.0,0.646	0.462,0.608,0.385,0.547	0.336
Garre1	7	-	34005209	34005347	33984126	33985378	34012916	34012990	0,0,0,2	18,6,18,8	2,0,6,4	10,8,4,3	3.04196e-05	0.00304474	0.0,0.0,0.0,0.115	0.094,0.0,0.438,0.409	-0.207
Pecam1	11	-	106571857	106571911	106570374	106570437	106573705	106573779	35,30,22,58	1,7,1,6	42,45,40,39	0,1,1,2	0.000262602	0.0143491	0.963,0.759,0.942,0.876	1.0,0.971,0.967,0.935	-0.083
Lsr	7	-	30661522	30661669	30658577	30658739	30665393	30665513	14,18,8,29	0,5,0,0	36,33,9,12	3,12,7,9	0.000120742	0.00826151	1.0,0.644,1.0,1.0	0.858,0.581,0.393,0.402	0.353
Wasf3	5	+	146322145	146322433	146322052	146322148	146358727	146358815	0,0,6,1	56,55,47,53	7,0,12,0	26,41,37,45	0.000728299	0.028671	0.0,0.0,0.06,0.009	0.119,0.0,0.14,0.0	-0.048
Wasf3	5	+	146397774	146397950	146392353	146392471	146403607	146403874	168,176,94,198	1,5,0,2	153149125117	0,8,10,6	0.000288827	0.0152549	0.988,0.946,1.0,0.98	1.0,0.903,0.862,0.907	0.06
Wasf3	5	+	146402659	146402829	146392353	146392471	146403607	146403874	236229162271	1,5,0,2	259200238237	0,8,10,6	0.0014381	0.0459122	0.992,0.958,1.0,0.985	1.0,0.926,0.922,0.952	0.034
Rabl2	15	-	89470461	89470541	89468481	89468593	89474475	89474629	13,16,6,15	0,0,0,0	19,16,23,11	0,3,0,6	0.000356394	0.017835	1.0,1.0,1.0,1.0	1.0,0.776,1.0,0.544	0.17
Mtg2	2	+	179714932	179715026	179713586	179713679	179719796	179719935	15,12,11,9	0,8,0,4	14,10,7,16	0,0,1,2	0.00107089	0.0375917	1.0,0.479,1.0,0.58	1.0,1.0,0.811,0.831	-0.146
Sys1	2	+	164315560	164316387	164314057	164314242	164321475	164322141	0,3,5,6	6,0,0,5	2,2,7,5	0,1,0,0	0.000250748	0.0138639	0.0,1.0,1.0,0.375	1.0,0.5,1.0,1.0	-0.281
Kctd17	15	+	78321100	78321299	78319784	78319910	78321357	78321432	15,10,11,18	0,2,10,0	12,12,2,3	0,0,0,0	0.000106284	0.00758765	1.0,0.714,0.355,1.0	1.0,1.0,1.0,1.0	-0.233
Kctd17	15	+	78321100	78321299	78319784	78319910	78322686	78323503	17,10,11,23	241174133173	12,12,3,3	175189188193	0.000849191	0.0315671	0.034,0.028,0.04,0.062	0.033,0.031,0.008,0.008	0.021
Rbm43	2	-	51824563	51825164	51822411	51822535	51824843	51825175	4,3,0,10	34,16,31,21	0,0,0,1	35,36,13,25	1.33083e-05	0.00168191	0.056,0.086,0.0,0.192	0.0,0.0,0.0,0.02	0.078
Prkra	2	-	76477468	76477638	76473566	76473648	76478135	76478371	100134100155	0,0,0,0	104,90,155,145	6,2,1,4	0.00140929	0.0454293	1.0,1.0,1.0,1.0	0.897,0.957,0.987,0.948	0.053
Ralyl	3	+	14208333	14208506	14194617	14194731	14246097	14247040	333228232257	20,27,10,11	299278243336	8,6,6,13	0.000191338	0.0115756	0.893,0.809,0.921,0.921	0.949,0.959,0.953,0.928	-0.061
Mbnl1	3	+	60522103	60522157	60520683	60520941	60523040	60523194	10,7,5,1	97,75,83,127	17,18,14,8	95,97,48,62	3.57368e-06	0.000649554	0.07,0.064,0.042,0.006	0.116,0.12,0.176,0.087	-0.079
Rtel1	2	+	180991687	180991773	180991461	180991502	180991918	180991996	8,0,2,7	4,4,0,0	8,5,2,5	0,0,0,0	0.000644926	0.0265219	0.559,0.0,1.0,1.0	1.0,1.0,1.0,1.0	-0.36
Frmpd4	X	-	166680537	166680634	166512014	166512131	166907000	166907410	5,15,1,0	0,0,0,5	7,6,8,0	5,9,2,6	0.00145643	0.0463476	1.0,1.0,1.0,0.0	0.459,0.288,0.708,0.0	0.386
Gm14326	2	-	177589962	177590023	177577785	177578349	177590229	177590356	47,15,12,24	1,2,0,0	15,25,23,13	6,9,0,1	2.71185e-05	0.00281909	0.971,0.842,1.0,1.0	0.639,0.663,1.0,0.902	0.152
Acsl1	8	+	46924740	46925086	46924073	46924267	46945836	46946063	2,4,3,2	10,28,15,14	0,1,1,0	26,18,22,17	0.00139543	0.0451336	0.091,0.067,0.091,0.067	0.0,0.027,0.022,0.0	0.067
Lamp5	2	+	135901669	135901775	135901414	135901546	135902757	135902946	125710778411141	6,23,15,20	1007111210021160	2,5,12,2	1.10488e-05	0.00150157	0.992,0.965,0.97,0.971	0.997,0.992,0.98,0.997	-0.017
Klc1	12	+	111761981	111762112	111755782	111755920	111772441	111772508	78,93,39,91	9,11,17,12	80,84,91,95	0,0,14,7	0.000730816	0.028671	0.822,0.818,0.55,0.801	1.0,1.0,0.776,0.878	-0.166
Ddx50	10	-	62463299	62463461	62461941	62462061	62469755	62469905	122,150,69,158	0,0,5,1	112112130113	2,8,3,6	0.00084491	0.0315371	1.0,1.0,0.873,0.988	0.966,0.875,0.956,0.904	0.04
Slco1a4	6	-	141771687	141771777	141770704	141770926	141771967	141772066	1,1,0,2	21,32,15,17	8,6,2,5	22,29,29,16	3.30455e-05	0.00322052	0.029,0.019,0.0,0.068	0.185,0.114,0.041,0.163	-0.097
Ak1	2	+	32519511	32519628	32518462	32518500	32519860	32519896	3,7,4,4	239229161280	6,10,30,10	164295209205	3.17363e-06	0.000587656	0.007,0.017,0.014,0.008	0.02,0.019,0.074,0.027	-0.023
Gstm6	3	-	107858112	107858223	107850560	107850636	107860362	107860438	0,1,0,0	3,3,9,3	0,10,2,0	7,11,7,4	4.71672e-05	0.0041839	0.0,0.16,0.0,0.0	0.0,0.343,0.141,0.0	-0.081
[truncated: 367 more rows]
