# Supplementary material for: Muscle-driven spinal cord histological and transcriptomic alterations in a myotonic dystrophy mouse model: insights into neuropathy
Source: Brain Commun. 2025 Aug 25;7(5):fcaf313. doi: 10.1093/braincomms/fcaf313 (PMC12409276; doi:10.1093/braincomms/fcaf313)
Supplement: fcaf313_Supplementary_Data [file fcaf313_supplementary_data.zip › Supplementary Table3.xlsx]

## Sheet: Sheet1
Supplementary Table3. Homologous SE events shared in the spinal cord of HSALR mice and the CNS of DM1 patients.
Study	Event in DM1 Patient	Skipped exon coordinates	Exon number	dPSI	Event in HSALR Mouse	Skipped exon coordinates	Exon number	dPSI
Degener MJF et al.	SORBS1	chr10:95375973-95376056	19	-0.273274	Sorbs1	chr19:40332800-40332883	17	0.363
	CAMKK2	chr12:121244573-121244615	16	-0.262619	Camkk2	chr5:122875051-122875093	16	0.127
	DCLK1	chr13:35788212-35788285	17	-0.211667	Dclk1	chr3:55429271-55429344	17	0.104
	MYH11	chr16:15708803-15708841	42	-0.264345	Myh11	chr16:14015914-14015952	42	-0.44
	CACNA1G	chr17:50609882-50609935	26	0.222738	Cacna1g	chr11:94314497-94314550	26	0.164
Nakamori M et al.	IL15RA	chr10:5963743-5963841	3	0.113081	Il15ra	chr2:11724824-11724916	3	-0.33
	APC	chr5:112754873-112755025	2	0.23797	Apc	chr18:34394058-34394210	2	0.118
	OSBPL8	chr12:76459859-76459895	3	-0.159307	Osbpl8	chr10:111060533-111060569	3	-0.5
	CAMKK2	chr12:121244573-121244615	16	-0.527711	Camkk2	chr5:122875051-122875093	16	0.127
	STX3	chr11:59787037-59787136	3	-0.340792	Stx3	chr19:11769110-11769209	3	-0.37
