# Supplementary material for: Muscle-driven spinal cord histological and transcriptomic alterations in a myotonic dystrophy mouse model: insights into neuropathy
Source: Brain Commun. 2025 Aug 25;7(5):fcaf313. doi: 10.1093/braincomms/fcaf313 (PMC12409276; doi:10.1093/braincomms/fcaf313)
Supplement: fcaf313_Supplementary_Data [file fcaf313_supplementary_data.zip › Supplementary_material_Code.Rmd]

# DEG
```{r}
library(DESeq2)

exp <- read.csv("./counts.csv", row.names = 1)
time <- c("35", "165", "456")
DEG <- list()
Group <- c("DM", "WT")

for (i in time) {
  tmp <- exp[, grep(i, colnames(exp))]
  colData <- data.frame(row.names = colnames(tmp), condition = rep(Group, each = 4))
  tmp <- DESeqDataSetFromMatrix(
    countData = tmp, 
    colData = colData,
    design = ~condition
  ) 
  
  tmp <- DESeq(tmp)
  tmp <- results(tmp, contrast = c("condition", "DM", "WT")) 
  tmp <- tmp[order(tmp$pvalue), ]
  tmp <- as.data.frame(tmp) 
  DEG[[i]] <- na.omit(tmp) 
}

```

#Timecourse
```{r}
library(maSigPro)

fpkm <- read.csv("./FKPM.csv", row.names = 1)
fpkm <- fpkm %>% dplyr::select(sort(names(fpkm)))
fpkm

Time <- rep(c(35, 165, 456), each = 4)
Replicates <- rep(c(1:6), each = 4)
WT <- rep(c(1, 0), each = 12)
DM <- rep(c(0, 1), each = 12)
DMdesign <- cbind(Time, Replicates, WT, DM)
rownames(DMdesign) <- colnames(fpkm)

design <- make.design.matrix(DMdesign, degree = 2)
design$groups.vector

fit <- p.vector(fpkm, design, Q = 0.05, MT.adjust = "BH", min.obs = 6)

tstep <- T.fit(fit, 
  step.method = "backward",
  alfa = 0.05
) 

sigs <- get.siggenes(tstep, 
  rsq = 0.6, 
  vars = "groups"
)

p <- see.genes(sigs$sig.genes$DMvsWT, 
  show.fit = T, 
  dis = design$dis, 
  cluster.method = "hclust", 
  cluster.data = 1,
  k = 4
)
```


# deconvolution
```{r}
library(BayesPrism)
library(Seurat)

DM1.sc.data <- readRDS("./GSE172167_SCI_all_nuclei.rds")
DM1.sc.data <- DM1.sc.data[, Idents(DM1.sc.data) %in% "A_Uninj"]
DM1.sc.data$celltype <- droplevels(DM1.sc.data$celltype)

# read bulk
dm1.bulk <- read.csv("./DM1.bk.data.csv", row.names = 1)

cell.type.labels <- DM1.sc.data@meta.data$coarse_clusters
cell.state.labels <- DM1.sc.data@meta.data$mid_level_clusters
table(cbind.data.frame(cell.state.labels, cell.type.labels))
DM1.sc.data <- t(as.matrix(DM1.sc.data@assays$RNA$counts))

gene.list <- read.table(
  system.file("extdata", "genelist.mm.new.txt",
    package = "BayesPrism"
  ),
  sep = "\t", header = F,
  stringsAsFactors = F
)

# check relativity
plot.cor.phi(
  input = DM1.sc.data,
  input.labels = cell.state.labels,
  title = "cell state correlation",
  # specify pdf.prefix if need to output to pdf
  # pdf.prefix="gbm.cor.cs",
  cexRow = 0.2, cexCol = 0.2,
  margins = c(2, 2)
)

plot.cor.phi(
  input = DM1.sc.data,
  input.labels = cell.type.labels,
  title = "cell type correlation",
  # specify pdf.prefix if need to output to pdf
  # pdf.prefix="gbm.cor.ct",
  cexRow = 0.5, cexCol = 0.5,
)

# filter
sc.stat <- plot.scRNA.outlier(
  input = DM1.sc.data, # make sure the colnames are gene symbol or ENSMEBL ID
  cell.type.labels = cell.type.labels,
  species = "mm", # currently only human(hs) and mouse(mm) annotations are supported
  return.raw = TRUE # return the data used for plotting.
  # pdf.prefix="gbm.sc.stat" specify pdf.prefix if need to output to pdf
)

bk.stat <- plot.bulk.outlier(
  bulk.input = DM1.bulk.data, # make sure the colnames are gene symbol or ENSMEBL ID
  sc.input = DM1.sc.data, # make sure the colnames are gene symbol or ENSMEBL ID
  cell.type.labels = cell.type.labels,
  species = "mm", # currently only human(hs) and mouse(mm) annotations are supported
  return.raw = TRUE
  # pdf.prefix="gbm.bk.stat" specify pdf.prefix if need to output to pdf
)

DM1.sc.data <- cleanup.genes(
  input = DM1.sc.data,
  input.type = "count.matrix",
  species = "mm",
  gene.group = c("Rb", "Mrp", "other_Rb", "chrM", "chrX", "chrY", "hb", "act"),
  exp.cells = 5
)

myPrism <- new.prism(
  reference = DM1.sc.data,
  mixture = dm1.bulk,
  input.type = "count.matrix",
  cell.type.labels = cell.type.labels,
  cell.state.labels = cell.state.labels,
  key = NULL,
  outlier.cut = 0.01,
  outlier.fraction = 0.1,
)

bp.res <- run.prism(prism = myPrism, n.cores = 12)
theta.type <- get.fraction(
  bp = bp.res,
  which.theta = "final",
  state.or.type = "type"
)

theta.state <- get.fraction(
  bp = bp.res,
  which.theta = "first",
  state.or.type = "state"
)

```

#TF and pathway analysis
```{r}

library(tibble)
library(tidyr)
library(decoupleR)
library(progeny)

net.TF <- get_collectri(organism='mouse', split_complexes=FALSE)
net.Path <- get_progeny(organism = 'mouse', top = 1000)

#TF
TF.list <- lapply(seq_along(DEG), function(i) {
  deg <- DEG[[i]] %>%
    select(stat) %>%
    mutate(stat = na.omit(stat)) %>%
    as.matrix()

  contrast_acts <- run_ulm(
    mat = deg, net = net.TF, .source = "source", .target = "target",
    .mor = "mor", minsize = 5
  )

  # Filter top TFs in both signs
  f_contrast_acts <- contrast_acts %>%
    mutate(rnk = NA)
  msk <- f_contrast_acts$score > 0
  f_contrast_acts[msk, "rnk"] <- rank(-f_contrast_acts[msk, "score"])
  f_contrast_acts[!msk, "rnk"] <- rank(-abs(f_contrast_acts[!msk, "score"]))

  n_tfs <- 20
  tfs <- f_contrast_acts %>%
    arrange(rnk) %>%
    head(n_tfs) %>%
    pull(source)
  f_contrast_acts <- f_contrast_acts %>%
    filter(source %in% tfs)
})

#pathway
Path.list <- lapply(seq_along(DEG), function(i) {
  deg <- DEG[[i]] %>%
    select(stat) %>%
    filter(!is.na(stat)) %>%
    as.matrix()

  contrast_acts <- run_mlm(
    mat = deg, net = net.Path, .source = "source", .target = "target",
    .mor = "weight", minsize = 5
  )
})

```
